# Supplementary material for: Excessive teleological thinking is driven by aberrant associations and not by failure of reasoning
Source: iScience. 2023 Aug 15;26(9):107643. doi: 10.1016/j.isci.2023.107643 (PMC10495659; doi:10.1016/j.isci.2023.107643)
Supplement: Data S1. The raw data for each reported experiment [file mmc2.xlsx]

## Sheet: ReadMe
	This document contains all of the raw data — and instructions for how to analyze them — for the experiments reported in:
	Ongchoco, J.D.K. Castiello, S., & Corlett, P. Excessive teleological thinking is driven by aberrant associations and not by failure of reasoning
	- The 'Legend' tab explains the column headings in the raw data tabs.
	- The 'E1 Behavioral Data' tab provides the raw data used for the first experiment reported in the paper.
	- The 'E1 Survey Data' tab provides the survey scores used for the first experiment reported in the paper.
	- The 'E2 Behavioral Data' tab provides the raw data used for the second experiment reported in the paper.
	- The 'E2 Survey Data' tab provides the survey scores used for the second experiment reported in the paper.
	- The 'E3 Behavioral Data' tab provides the raw data used for the third experiment reported in the paper.
	- The 'E3 Survey Data' tab provides the survey scores used for the third experiment reported in the paper.

## Sheet: Legend
Behavioral Data	Contents	Values
subj_id	Subject number
block_num	Block number
trial_num	Trial number
expt	E1: Whether subject completed the Additive or the Non-additive task	add or non
order_condition	E2/E3: Whether subject completed the Additive or the Non-additive task first	add_first or non_first
task_condition	Whether subject is in the Additive task, or the Non-additive task	add or non
phase_condition	Which phase of the task the subject is in	prelearning, learning, blocking, test
trial_type	Trial type	see below
stim1	Pertains to the actual food cue people saw
stim2	Pertains to a second food cue people saw (when it was applicable)
correct_resp	What the correct response for the trial was	-, +, ++, +++
subj_resp	What the subject's predicted allergic response was	0, 1, 2, 3 (corresponding to -, +, ++, +++)
reaction_resp	Whether the subject reported allergy or no allergy	0, 1
Trial Types	trial_type	correct response
prelearning phase
I+	+	+
J+	+(+)	++
IJ++	+(++)	+++
learning phase
A+	+	+
C-	-	-
blocking phase
AB+	blocking	+
CD+	blocking-control	+
E-	no-allergy-control	-
test phase
B	blocking-confirmation and blocking-violation	ignore correct response
D	blocking-confirmation-control and blocking-violation-control	subjects were not given any
E-	no-allergy-control	feedback in the test phase
Survey Data	Contents	Values
subj_id	Subject number
pdi	Number of beliefs endorsed
pdi_distress	Mean distress score
pdi_preocc	Mean preoccupation score
pdi_convic	Mean conviction score
rgpts_a	Sum RGPTS score for referential delusions
rgpts_b	Sum RGPTS score for paranoid delusions
lshsr	Mean LSHS score
bpre	Mean BPRE score
belief_disc	Degree of binarization in binary probabilistic reasoning task
add	Magnitude of blocking in Additive task
non	Magnitude of blocking in Non-additive task

## Sheet: E1 Behavioral Data
subj_id	trial_num	expt	test_part	condition	stim1	stim2	correct_response	subj_resp	reaction_resp
add_A195MOXRMNHRVT	0	add	prelearning	+	stimuli/s13.jpg		+	0	0
add_A195MOXRMNHRVT	1	add	prelearning	+	stimuli/s13.jpg		+	1	1
add_A195MOXRMNHRVT	2	add	prelearning	-	stimuli/s13.jpg	stimuli/s18.jpg	+++	1	1
add_A195MOXRMNHRVT	3	add	prelearning	+	stimuli/s13.jpg		+	1	1
add_A195MOXRMNHRVT	4	add	prelearning	-	stimuli/s18.jpg		++	3	1
add_A195MOXRMNHRVT	5	add	prelearning	-	stimuli/s18.jpg		++	2	1
add_A195MOXRMNHRVT	6	add	prelearning	+	stimuli/s13.jpg		+	1	1
add_A195MOXRMNHRVT	7	add	prelearning	-	stimuli/s13.jpg	stimuli/s18.jpg	+++	3	1
add_A195MOXRMNHRVT	8	add	prelearning	-	stimuli/s13.jpg	stimuli/s18.jpg	+++	3	1
add_A195MOXRMNHRVT	9	add	prelearning	-	stimuli/s13.jpg	stimuli/s18.jpg	+++	3	1
add_A195MOXRMNHRVT	10	add	prelearning	-	stimuli/s18.jpg		++	2	1
add_A195MOXRMNHRVT	11	add	prelearning	+	stimuli/s13.jpg		+	1	1
add_A195MOXRMNHRVT	12	add	prelearning	-	stimuli/s13.jpg	stimuli/s18.jpg	+++	3	1
add_A195MOXRMNHRVT	13	add	prelearning	-	stimuli/s13.jpg	stimuli/s18.jpg	+++	3	1
add_A195MOXRMNHRVT	14	add	prelearning	-	stimuli/s18.jpg		++	2	1
add_A195MOXRMNHRVT	15	add	prelearning	-	stimuli/s18.jpg		++	2	1
add_A195MOXRMNHRVT	16	add	prelearning	+	stimuli/s13.jpg		+	1	1
add_A195MOXRMNHRVT	17	add	prelearning	-	stimuli/s18.jpg		++	2	1
add_A195MOXRMNHRVT	0	add	learning	+	stimuli/s6.jpg		+	1	1
add_A195MOXRMNHRVT	1	add	learning	+	stimuli/s1.jpg		+	2	1
add_A195MOXRMNHRVT	2	add	learning	-	stimuli/s9.jpg		-	1	1
add_A195MOXRMNHRVT	3	add	learning	-	stimuli/s9.jpg		-	0	0
add_A195MOXRMNHRVT	4	add	learning	+	stimuli/s6.jpg		+	1	1
add_A195MOXRMNHRVT	5	add	learning	-	stimuli/s9.jpg		-	0	0
add_A195MOXRMNHRVT	6	add	learning	-	stimuli/s9.jpg		-	0	0
add_A195MOXRMNHRVT	7	add	learning	-	stimuli/s10.jpg		-	0	0
add_A195MOXRMNHRVT	8	add	learning	-	stimuli/s10.jpg		-	0	0
add_A195MOXRMNHRVT	9	add	learning	+	stimuli/s6.jpg		+	1	1
add_A195MOXRMNHRVT	10	add	learning	+	stimuli/s6.jpg		+	1	1
add_A195MOXRMNHRVT	11	add	learning	-	stimuli/s10.jpg		-	0	0
add_A195MOXRMNHRVT	12	add	learning	+	stimuli/s6.jpg		+	1	1
add_A195MOXRMNHRVT	13	add	learning	-	stimuli/s9.jpg		-	0	0
add_A195MOXRMNHRVT	14	add	learning	-	stimuli/s10.jpg		-	0	0
add_A195MOXRMNHRVT	15	add	learning	-	stimuli/s9.jpg		-	0	0
add_A195MOXRMNHRVT	16	add	learning	+	stimuli/s1.jpg		+	1	1
add_A195MOXRMNHRVT	17	add	learning	+	stimuli/s1.jpg		+	1	1
add_A195MOXRMNHRVT	18	add	learning	+	stimuli/s6.jpg		+	1	1
add_A195MOXRMNHRVT	19	add	learning	+	stimuli/s1.jpg		+	1	1
add_A195MOXRMNHRVT	20	add	learning	+	stimuli/s1.jpg		+	1	1
add_A195MOXRMNHRVT	21	add	learning	-	stimuli/s10.jpg		-	0	0
add_A195MOXRMNHRVT	22	add	learning	+	stimuli/s1.jpg		+	1	1
add_A195MOXRMNHRVT	23	add	learning	-	stimuli/s10.jpg		-	0	0
add_A195MOXRMNHRVT	0	add	blocking	no-allergy-control	stimuli/s4.jpg	stimuli/s11.jpg	-	0	0
add_A195MOXRMNHRVT	1	add	blocking	blocking-control	stimuli/s9.jpg	stimuli/s8.jpg	+	1	1
add_A195MOXRMNHRVT	2	add	blocking	no-allergy-control	stimuli/s4.jpg	stimuli/s11.jpg	-	0	0
add_A195MOXRMNHRVT	3	add	blocking	blocking	stimuli/s6.jpg	stimuli/s17.jpg	+	1	1
add_A195MOXRMNHRVT	4	add	blocking	blocking	stimuli/s6.jpg	stimuli/s17.jpg	+	1	1
add_A195MOXRMNHRVT	5	add	blocking	no-allergy-control	stimuli/s4.jpg	stimuli/s11.jpg	-	0	0
add_A195MOXRMNHRVT	6	add	blocking	no-allergy-control	stimuli/s4.jpg	stimuli/s11.jpg	-	0	0
add_A195MOXRMNHRVT	7	add	blocking	blocking	stimuli/s1.jpg	stimuli/s2.jpg	+	1	1
add_A195MOXRMNHRVT	8	add	blocking	blocking	stimuli/s6.jpg	stimuli/s17.jpg	+	1	1
add_A195MOXRMNHRVT	9	add	blocking	blocking-control	stimuli/s9.jpg	stimuli/s8.jpg	+	1	1
add_A195MOXRMNHRVT	10	add	blocking	blocking	stimuli/s1.jpg	stimuli/s2.jpg	+	1	1
add_A195MOXRMNHRVT	11	add	blocking	blocking-control	stimuli/s9.jpg	stimuli/s8.jpg	+	1	1
add_A195MOXRMNHRVT	12	add	blocking	blocking-control	stimuli/s10.jpg	stimuli/s5.jpg	+	1	1
add_A195MOXRMNHRVT	13	add	blocking	blocking	stimuli/s1.jpg	stimuli/s2.jpg	+	1	1
add_A195MOXRMNHRVT	14	add	blocking	blocking	stimuli/s1.jpg	stimuli/s2.jpg	+	1	1
add_A195MOXRMNHRVT	15	add	blocking	blocking	stimuli/s6.jpg	stimuli/s17.jpg	+	1	1
add_A195MOXRMNHRVT	16	add	blocking	blocking-control	stimuli/s10.jpg	stimuli/s5.jpg	+	1	1
add_A195MOXRMNHRVT	17	add	blocking	blocking	stimuli/s6.jpg	stimuli/s17.jpg	+	1	1
add_A195MOXRMNHRVT	18	add	blocking	blocking-control	stimuli/s10.jpg	stimuli/s5.jpg	+	1	1
add_A195MOXRMNHRVT	19	add	blocking	blocking	stimuli/s6.jpg	stimuli/s17.jpg	+	1	1
add_A195MOXRMNHRVT	20	add	blocking	blocking-control	stimuli/s9.jpg	stimuli/s8.jpg	+	1	1
add_A195MOXRMNHRVT	21	add	blocking	blocking-control	stimuli/s10.jpg	stimuli/s5.jpg	+	1	1
add_A195MOXRMNHRVT	22	add	blocking	no-allergy-control	stimuli/s4.jpg	stimuli/s11.jpg	-	0	0
add_A195MOXRMNHRVT	23	add	blocking	blocking-control	stimuli/s10.jpg	stimuli/s5.jpg	+	1	1
add_A195MOXRMNHRVT	24	add	blocking	blocking-control	stimuli/s10.jpg	stimuli/s5.jpg	+	1	1
add_A195MOXRMNHRVT	25	add	blocking	blocking-control	stimuli/s9.jpg	stimuli/s8.jpg	+	1	1
add_A195MOXRMNHRVT	26	add	blocking	blocking	stimuli/s1.jpg	stimuli/s2.jpg	+	1	1
add_A195MOXRMNHRVT	27	add	blocking	blocking	stimuli/s1.jpg	stimuli/s2.jpg	+	1	1
add_A195MOXRMNHRVT	28	add	blocking	blocking-control	stimuli/s9.jpg	stimuli/s8.jpg	+	1	1
add_A195MOXRMNHRVT	29	add	blocking	no-allergy-control	stimuli/s4.jpg	stimuli/s11.jpg	-	0	0
add_A195MOXRMNHRVT	0	add	test	blocking-violation	stimuli/s17.jpg		+	0	0
add_A195MOXRMNHRVT	1	add	test	blocking-confirmation-control	stimuli/s5.jpg		+	1	1
add_A195MOXRMNHRVT	2	add	test	blocking-confirmation	stimuli/s2.jpg		-	0	0
add_A195MOXRMNHRVT	3	add	test	blocking-violation	stimuli/s17.jpg		+	0	0
add_A195MOXRMNHRVT	4	add	test	blocking-violation	stimuli/s17.jpg		+	0	0
add_A195MOXRMNHRVT	5	add	test	blocking-confirmation	stimuli/s2.jpg		-	0	0
add_A195MOXRMNHRVT	6	add	test	blocking-confirmation	stimuli/s2.jpg		-	0	0
add_A195MOXRMNHRVT	7	add	test	blocking-confirmation-control	stimuli/s5.jpg		+	1	1
add_A195MOXRMNHRVT	8	add	test	no-allergy-control	stimuli/s11.jpg		-	0	0
add_A195MOXRMNHRVT	9	add	test	no-allergy-control	stimuli/s11.jpg		-	0	0
add_A195MOXRMNHRVT	10	add	test	blocking-confirmation	stimuli/s2.jpg		-	0	0
add_A195MOXRMNHRVT	11	add	test	blocking-violation-control	stimuli/s8.jpg		+	1	1
add_A195MOXRMNHRVT	12	add	test	blocking-violation	stimuli/s17.jpg		+	0	0
add_A195MOXRMNHRVT	13	add	test	no-allergy-control	stimuli/s11.jpg		-	0	0
add_A195MOXRMNHRVT	14	add	test	blocking-violation-control	stimuli/s8.jpg		+	1	1
add_A195MOXRMNHRVT	15	add	test	no-allergy-control	stimuli/s11.jpg		-	0	0
add_A195MOXRMNHRVT	16	add	test	blocking-violation	stimuli/s17.jpg		+	0	0
add_A195MOXRMNHRVT	17	add	test	blocking-confirmation-control	stimuli/s5.jpg		+	1	1
add_A195MOXRMNHRVT	18	add	test	blocking-violation-control	stimuli/s8.jpg		+	1	1
add_A195MOXRMNHRVT	19	add	test	no-allergy-control	stimuli/s11.jpg		-	0	0
add_A195MOXRMNHRVT	20	add	test	blocking-confirmation	stimuli/s2.jpg		-	0	0
add_A195MOXRMNHRVT	21	add	test	no-allergy-control	stimuli/s11.jpg		-	0	0
add_A195MOXRMNHRVT	22	add	test	blocking-violation-control	stimuli/s8.jpg		+	1	1
add_A195MOXRMNHRVT	23	add	test	blocking-confirmation-control	stimuli/s5.jpg		+	1	1
add_A195MOXRMNHRVT	24	add	test	blocking-confirmation	stimuli/s2.jpg		-	0	0
add_A195MOXRMNHRVT	25	add	test	blocking-violation-control	stimuli/s8.jpg		+	1	1
add_A195MOXRMNHRVT	26	add	test	blocking-violation	stimuli/s17.jpg		+	0	0
add_A195MOXRMNHRVT	27	add	test	blocking-confirmation-control	stimuli/s5.jpg		+	1	1
add_A195MOXRMNHRVT	28	add	test	blocking-confirmation-control	stimuli/s5.jpg		+	1	1
add_A195MOXRMNHRVT	29	add	test	blocking-violation-control	stimuli/s8.jpg		+	1	1
add_A1969Q0R4Y0E3J	0	add	prelearning	-	stimuli/s16.jpg		++	1	1
add_A1969Q0R4Y0E3J	1	add	prelearning	+	stimuli/s4.jpg		+	0	0
add_A1969Q0R4Y0E3J	2	add	prelearning	-	stimuli/s4.jpg	stimuli/s16.jpg	+++	2	1
add_A1969Q0R4Y0E3J	3	add	prelearning	+	stimuli/s4.jpg		+	1	1
add_A1969Q0R4Y0E3J	4	add	prelearning	-	stimuli/s4.jpg	stimuli/s16.jpg	+++	3	1
add_A1969Q0R4Y0E3J	5	add	prelearning	-	stimuli/s16.jpg		++	2	1
add_A1969Q0R4Y0E3J	6	add	prelearning	+	stimuli/s4.jpg		+	1	1
add_A1969Q0R4Y0E3J	7	add	prelearning	+	stimuli/s4.jpg		+	1	1
add_A1969Q0R4Y0E3J	8	add	prelearning	-	stimuli/s16.jpg		++	2	1
add_A1969Q0R4Y0E3J	9	add	prelearning	-	stimuli/s4.jpg	stimuli/s16.jpg	+++	3	1
add_A1969Q0R4Y0E3J	10	add	prelearning	-	stimuli/s16.jpg		++	2	1
add_A1969Q0R4Y0E3J	11	add	prelearning	-	stimuli/s4.jpg	stimuli/s16.jpg	+++	3	1
add_A1969Q0R4Y0E3J	12	add	prelearning	-	stimuli/s4.jpg	stimuli/s16.jpg	+++	3	1
add_A1969Q0R4Y0E3J	13	add	prelearning	+	stimuli/s4.jpg		+	1	1
add_A1969Q0R4Y0E3J	14	add	prelearning	-	stimuli/s4.jpg	stimuli/s16.jpg	+++	3	1
add_A1969Q0R4Y0E3J	15	add	prelearning	+	stimuli/s4.jpg		+	1	1
add_A1969Q0R4Y0E3J	16	add	prelearning	-	stimuli/s16.jpg		++	2	1
add_A1969Q0R4Y0E3J	17	add	prelearning	-	stimuli/s16.jpg		++	2	1
add_A1969Q0R4Y0E3J	0	add	learning	+	stimuli/s8.jpg		+	0	0
add_A1969Q0R4Y0E3J	1	add	learning	-	stimuli/s12.jpg		-	2	1
add_A1969Q0R4Y0E3J	2	add	learning	+	stimuli/s6.jpg		+	2	1
add_A1969Q0R4Y0E3J	3	add	learning	+	stimuli/s8.jpg		+	1	1
add_A1969Q0R4Y0E3J	4	add	learning	-	stimuli/s18.jpg		-	2	1
add_A1969Q0R4Y0E3J	5	add	learning	-	stimuli/s18.jpg		-	0	0
add_A1969Q0R4Y0E3J	6	add	learning	-	stimuli/s18.jpg		-	0	0
add_A1969Q0R4Y0E3J	7	add	learning	+	stimuli/s8.jpg		+	1	1
add_A1969Q0R4Y0E3J	8	add	learning	-	stimuli/s18.jpg		-	0	0
add_A1969Q0R4Y0E3J	9	add	learning	-	stimuli/s12.jpg		-	2	1
add_A1969Q0R4Y0E3J	10	add	learning	+	stimuli/s6.jpg		+	1	1
add_A1969Q0R4Y0E3J	11	add	learning	+	stimuli/s6.jpg		+	1	1
add_A1969Q0R4Y0E3J	12	add	learning	+	stimuli/s8.jpg		+	1	1
add_A1969Q0R4Y0E3J	13	add	learning	+	stimuli/s6.jpg		+	1	1
add_A1969Q0R4Y0E3J	14	add	learning	-	stimuli/s18.jpg		-	0	0
add_A1969Q0R4Y0E3J	15	add	learning	-	stimuli/s12.jpg		-	0	0
add_A1969Q0R4Y0E3J	16	add	learning	-	stimuli/s12.jpg		-	0	0
add_A1969Q0R4Y0E3J	17	add	learning	-	stimuli/s12.jpg		-	0	0
add_A1969Q0R4Y0E3J	18	add	learning	+	stimuli/s8.jpg		+	1	1
add_A1969Q0R4Y0E3J	19	add	learning	-	stimuli/s18.jpg		-	0	0
add_A1969Q0R4Y0E3J	20	add	learning	-	stimuli/s12.jpg		-	0	0
add_A1969Q0R4Y0E3J	21	add	learning	+	stimuli/s6.jpg		+	1	1
add_A1969Q0R4Y0E3J	22	add	learning	+	stimuli/s8.jpg		+	1	1
add_A1969Q0R4Y0E3J	23	add	learning	+	stimuli/s6.jpg		+	1	1
add_A1969Q0R4Y0E3J	0	add	blocking	blocking-control	stimuli/s18.jpg	stimuli/s14.jpg	+	0	0
add_A1969Q0R4Y0E3J	1	add	blocking	blocking-control	stimuli/s12.jpg	stimuli/s5.jpg	+	1	1
add_A1969Q0R4Y0E3J	2	add	blocking	blocking	stimuli/s6.jpg	stimuli/s11.jpg	+	2	1
add_A1969Q0R4Y0E3J	3	add	blocking	blocking-control	stimuli/s12.jpg	stimuli/s5.jpg	+	1	1
add_A1969Q0R4Y0E3J	4	add	blocking	blocking-control	stimuli/s18.jpg	stimuli/s14.jpg	+	1	1
add_A1969Q0R4Y0E3J	5	add	blocking	blocking	stimuli/s8.jpg	stimuli/s9.jpg	+	1	1
add_A1969Q0R4Y0E3J	6	add	blocking	blocking	stimuli/s8.jpg	stimuli/s9.jpg	+	1	1
add_A1969Q0R4Y0E3J	7	add	blocking	blocking-control	stimuli/s12.jpg	stimuli/s5.jpg	+	1	1
add_A1969Q0R4Y0E3J	8	add	blocking	no-allergy-control	stimuli/s17.jpg	stimuli/s15.jpg	-	0	0
add_A1969Q0R4Y0E3J	9	add	blocking	blocking	stimuli/s8.jpg	stimuli/s9.jpg	+	1	1
add_A1969Q0R4Y0E3J	10	add	blocking	no-allergy-control	stimuli/s17.jpg	stimuli/s15.jpg	-	0	0
add_A1969Q0R4Y0E3J	11	add	blocking	blocking	stimuli/s6.jpg	stimuli/s11.jpg	+	1	1
add_A1969Q0R4Y0E3J	12	add	blocking	blocking	stimuli/s6.jpg	stimuli/s11.jpg	+	1	1
add_A1969Q0R4Y0E3J	13	add	blocking	no-allergy-control	stimuli/s17.jpg	stimuli/s15.jpg	-	0	0
add_A1969Q0R4Y0E3J	14	add	blocking	blocking	stimuli/s6.jpg	stimuli/s11.jpg	+	1	1
add_A1969Q0R4Y0E3J	15	add	blocking	blocking-control	stimuli/s12.jpg	stimuli/s5.jpg	+	1	1
add_A1969Q0R4Y0E3J	16	add	blocking	blocking	stimuli/s8.jpg	stimuli/s9.jpg	+	1	1
add_A1969Q0R4Y0E3J	17	add	blocking	blocking-control	stimuli/s18.jpg	stimuli/s14.jpg	+	1	1
add_A1969Q0R4Y0E3J	18	add	blocking	blocking-control	stimuli/s18.jpg	stimuli/s14.jpg	+	1	1
add_A1969Q0R4Y0E3J	19	add	blocking	blocking-control	stimuli/s18.jpg	stimuli/s14.jpg	+	1	1
add_A1969Q0R4Y0E3J	20	add	blocking	blocking	stimuli/s8.jpg	stimuli/s9.jpg	+	1	1
add_A1969Q0R4Y0E3J	21	add	blocking	blocking	stimuli/s6.jpg	stimuli/s11.jpg	+	1	1
add_A1969Q0R4Y0E3J	22	add	blocking	no-allergy-control	stimuli/s17.jpg	stimuli/s15.jpg	-	0	0
add_A1969Q0R4Y0E3J	23	add	blocking	blocking-control	stimuli/s18.jpg	stimuli/s14.jpg	+	1	1
add_A1969Q0R4Y0E3J	24	add	blocking	blocking	stimuli/s8.jpg	stimuli/s9.jpg	+	1	1
add_A1969Q0R4Y0E3J	25	add	blocking	blocking-control	stimuli/s12.jpg	stimuli/s5.jpg	+	1	1
add_A1969Q0R4Y0E3J	26	add	blocking	no-allergy-control	stimuli/s17.jpg	stimuli/s15.jpg	-	0	0
add_A1969Q0R4Y0E3J	27	add	blocking	blocking-control	stimuli/s12.jpg	stimuli/s5.jpg	+	1	1
add_A1969Q0R4Y0E3J	28	add	blocking	no-allergy-control	stimuli/s17.jpg	stimuli/s15.jpg	-	0	0
add_A1969Q0R4Y0E3J	29	add	blocking	blocking	stimuli/s6.jpg	stimuli/s11.jpg	+	1	1
add_A1969Q0R4Y0E3J	0	add	test	no-allergy-control	stimuli/s15.jpg		-	0	0
add_A1969Q0R4Y0E3J	1	add	test	blocking-confirmation	stimuli/s9.jpg		-	0	0
add_A1969Q0R4Y0E3J	2	add	test	blocking-violation	stimuli/s11.jpg		+	0	0
add_A1969Q0R4Y0E3J	3	add	test	blocking-confirmation-control	stimuli/s14.jpg		+	1	1
add_A1969Q0R4Y0E3J	4	add	test	blocking-confirmation	stimuli/s9.jpg		-	0	0
add_A1969Q0R4Y0E3J	5	add	test	blocking-confirmation-control	stimuli/s14.jpg		+	1	1
add_A1969Q0R4Y0E3J	6	add	test	blocking-confirmation	stimuli/s9.jpg		-	0	0
add_A1969Q0R4Y0E3J	7	add	test	blocking-violation-control	stimuli/s5.jpg		+	1	1
add_A1969Q0R4Y0E3J	8	add	test	blocking-confirmation	stimuli/s9.jpg		-	0	0
add_A1969Q0R4Y0E3J	9	add	test	blocking-confirmation	stimuli/s9.jpg		-	0	0
add_A1969Q0R4Y0E3J	10	add	test	no-allergy-control	stimuli/s15.jpg		-	0	0
add_A1969Q0R4Y0E3J	11	add	test	no-allergy-control	stimuli/s15.jpg		-	0	0
add_A1969Q0R4Y0E3J	12	add	test	no-allergy-control	stimuli/s15.jpg		-	0	0
add_A1969Q0R4Y0E3J	13	add	test	blocking-confirmation-control	stimuli/s14.jpg		+	1	1
add_A1969Q0R4Y0E3J	14	add	test	blocking-violation-control	stimuli/s5.jpg		+	1	1
add_A1969Q0R4Y0E3J	15	add	test	blocking-confirmation-control	stimuli/s14.jpg		+	1	1
add_A1969Q0R4Y0E3J	16	add	test	blocking-confirmation	stimuli/s9.jpg		-	0	0
add_A1969Q0R4Y0E3J	17	add	test	blocking-confirmation-control	stimuli/s14.jpg		+	1	1
add_A1969Q0R4Y0E3J	18	add	test	blocking-violation	stimuli/s11.jpg		+	0	0
add_A1969Q0R4Y0E3J	19	add	test	no-allergy-control	stimuli/s15.jpg		-	0	0
add_A1969Q0R4Y0E3J	20	add	test	blocking-violation-control	stimuli/s5.jpg		+	1	1
add_A1969Q0R4Y0E3J	21	add	test	blocking-violation	stimuli/s11.jpg		+	0	0
add_A1969Q0R4Y0E3J	22	add	test	blocking-violation-control	stimuli/s5.jpg		+	1	1
add_A1969Q0R4Y0E3J	23	add	test	blocking-violation	stimuli/s11.jpg		+	0	0
add_A1969Q0R4Y0E3J	24	add	test	blocking-confirmation-control	stimuli/s14.jpg		+	1	1
add_A1969Q0R4Y0E3J	25	add	test	blocking-violation-control	stimuli/s5.jpg		+	1	1
add_A1969Q0R4Y0E3J	26	add	test	blocking-violation	stimuli/s11.jpg		+	0	0
add_A1969Q0R4Y0E3J	27	add	test	blocking-violation	stimuli/s11.jpg		+	0	0
add_A1969Q0R4Y0E3J	28	add	test	blocking-violation-control	stimuli/s5.jpg		+	1	1
add_A1969Q0R4Y0E3J	29	add	test	no-allergy-control	stimuli/s15.jpg		-	0	0
add_A19NGUFGC7KIGW	0	add	prelearning	+	stimuli/s1.jpg		+	1	1
add_A19NGUFGC7KIGW	1	add	prelearning	+	stimuli/s1.jpg		+	1	1
add_A19NGUFGC7KIGW	2	add	prelearning	-	stimuli/s3.jpg		++	2	1
add_A19NGUFGC7KIGW	3	add	prelearning	-	stimuli/s1.jpg	stimuli/s3.jpg	+++	2	1
add_A19NGUFGC7KIGW	4	add	prelearning	+	stimuli/s1.jpg		+	1	1
add_A19NGUFGC7KIGW	5	add	prelearning	-	stimuli/s3.jpg		++	2	1
add_A19NGUFGC7KIGW	6	add	prelearning	+	stimuli/s1.jpg		+	1	1
add_A19NGUFGC7KIGW	7	add	prelearning	-	stimuli/s1.jpg	stimuli/s3.jpg	+++	3	1
add_A19NGUFGC7KIGW	8	add	prelearning	-	stimuli/s3.jpg		++	2	1
add_A19NGUFGC7KIGW	9	add	prelearning	-	stimuli/s3.jpg		++	2	1
add_A19NGUFGC7KIGW	10	add	prelearning	-	stimuli/s1.jpg	stimuli/s3.jpg	+++	3	1
add_A19NGUFGC7KIGW	11	add	prelearning	-	stimuli/s3.jpg		++	2	1
add_A19NGUFGC7KIGW	12	add	prelearning	-	stimuli/s1.jpg	stimuli/s3.jpg	+++	3	1
add_A19NGUFGC7KIGW	13	add	prelearning	+	stimuli/s1.jpg		+	1	1
add_A19NGUFGC7KIGW	14	add	prelearning	+	stimuli/s1.jpg		+	1	1
add_A19NGUFGC7KIGW	15	add	prelearning	-	stimuli/s3.jpg		++	2	1
add_A19NGUFGC7KIGW	16	add	prelearning	-	stimuli/s1.jpg	stimuli/s3.jpg	+++	3	1
add_A19NGUFGC7KIGW	17	add	prelearning	-	stimuli/s1.jpg	stimuli/s3.jpg	+++	3	1
add_A19NGUFGC7KIGW	0	add	learning	+	stimuli/s15.jpg		+	2	1
add_A19NGUFGC7KIGW	1	add	learning	+	stimuli/s14.jpg		+	0	0
add_A19NGUFGC7KIGW	2	add	learning	+	stimuli/s14.jpg		+	1	1
add_A19NGUFGC7KIGW	3	add	learning	-	stimuli/s12.jpg		-	1	1
add_A19NGUFGC7KIGW	4	add	learning	+	stimuli/s14.jpg		+	1	1
add_A19NGUFGC7KIGW	5	add	learning	-	stimuli/s12.jpg		-	0	0
add_A19NGUFGC7KIGW	6	add	learning	+	stimuli/s15.jpg		+	1	1
add_A19NGUFGC7KIGW	7	add	learning	-	stimuli/s5.jpg		-	0	0
add_A19NGUFGC7KIGW	8	add	learning	-	stimuli/s5.jpg		-	0	0
add_A19NGUFGC7KIGW	9	add	learning	-	stimuli/s12.jpg		-	0	0
add_A19NGUFGC7KIGW	10	add	learning	-	stimuli/s5.jpg		-	0	0
add_A19NGUFGC7KIGW	11	add	learning	-	stimuli/s5.jpg		-	0	0
add_A19NGUFGC7KIGW	12	add	learning	+	stimuli/s15.jpg		+	1	1
add_A19NGUFGC7KIGW	13	add	learning	+	stimuli/s15.jpg		+	1	1
add_A19NGUFGC7KIGW	14	add	learning	-	stimuli/s5.jpg		-	0	0
add_A19NGUFGC7KIGW	15	add	learning	-	stimuli/s12.jpg		-	0	0
add_A19NGUFGC7KIGW	16	add	learning	+	stimuli/s15.jpg		+	1	1
add_A19NGUFGC7KIGW	17	add	learning	+	stimuli/s14.jpg		+	0	0
add_A19NGUFGC7KIGW	18	add	learning	-	stimuli/s12.jpg		-	0	0
add_A19NGUFGC7KIGW	19	add	learning	-	stimuli/s5.jpg		-	0	0
add_A19NGUFGC7KIGW	20	add	learning	+	stimuli/s14.jpg		+	1	1
add_A19NGUFGC7KIGW	21	add	learning	+	stimuli/s15.jpg		+	1	1
add_A19NGUFGC7KIGW	22	add	learning	+	stimuli/s14.jpg		+	1	1
add_A19NGUFGC7KIGW	23	add	learning	-	stimuli/s12.jpg		-	0	0
add_A19NGUFGC7KIGW	0	add	blocking	blocking	stimuli/s15.jpg	stimuli/s18.jpg	+	2	1
add_A19NGUFGC7KIGW	1	add	blocking	no-allergy-control	stimuli/s7.jpg	stimuli/s2.jpg	-	0	0
add_A19NGUFGC7KIGW	2	add	blocking	blocking-control	stimuli/s5.jpg	stimuli/s9.jpg	+	0	0
add_A19NGUFGC7KIGW	3	add	blocking	blocking	stimuli/s15.jpg	stimuli/s18.jpg	+	2	1
add_A19NGUFGC7KIGW	4	add	blocking	blocking	stimuli/s14.jpg	stimuli/s4.jpg	+	1	1
add_A19NGUFGC7KIGW	5	add	blocking	blocking	stimuli/s15.jpg	stimuli/s18.jpg	+	1	1
add_A19NGUFGC7KIGW	6	add	blocking	blocking-control	stimuli/s5.jpg	stimuli/s9.jpg	+	1	1
add_A19NGUFGC7KIGW	7	add	blocking	blocking	stimuli/s14.jpg	stimuli/s4.jpg	+	1	1
add_A19NGUFGC7KIGW	8	add	blocking	blocking	stimuli/s15.jpg	stimuli/s18.jpg	+	1	1
add_A19NGUFGC7KIGW	9	add	blocking	no-allergy-control	stimuli/s7.jpg	stimuli/s2.jpg	-	0	0
add_A19NGUFGC7KIGW	10	add	blocking	blocking-control	stimuli/s5.jpg	stimuli/s9.jpg	+	0	0
add_A19NGUFGC7KIGW	11	add	blocking	no-allergy-control	stimuli/s7.jpg	stimuli/s2.jpg	-	0	0
add_A19NGUFGC7KIGW	12	add	blocking	blocking-control	stimuli/s12.jpg	stimuli/s6.jpg	+	1	1
add_A19NGUFGC7KIGW	13	add	blocking	blocking-control	stimuli/s5.jpg	stimuli/s9.jpg	+	1	1
add_A19NGUFGC7KIGW	14	add	blocking	no-allergy-control	stimuli/s7.jpg	stimuli/s2.jpg	-	1	1
add_A19NGUFGC7KIGW	15	add	blocking	blocking	stimuli/s15.jpg	stimuli/s18.jpg	+	1	1
add_A19NGUFGC7KIGW	16	add	blocking	no-allergy-control	stimuli/s7.jpg	stimuli/s2.jpg	-	1	1
add_A19NGUFGC7KIGW	17	add	blocking	blocking	stimuli/s14.jpg	stimuli/s4.jpg	+	1	1
add_A19NGUFGC7KIGW	18	add	blocking	blocking-control	stimuli/s12.jpg	stimuli/s6.jpg	+	0	0
add_A19NGUFGC7KIGW	19	add	blocking	blocking-control	stimuli/s12.jpg	stimuli/s6.jpg	+	1	1
add_A19NGUFGC7KIGW	20	add	blocking	blocking-control	stimuli/s5.jpg	stimuli/s9.jpg	+	1	1
add_A19NGUFGC7KIGW	21	add	blocking	blocking	stimuli/s15.jpg	stimuli/s18.jpg	+	1	1
add_A19NGUFGC7KIGW	22	add	blocking	blocking	stimuli/s14.jpg	stimuli/s4.jpg	+	1	1
add_A19NGUFGC7KIGW	23	add	blocking	blocking-control	stimuli/s12.jpg	stimuli/s6.jpg	+	1	1
add_A19NGUFGC7KIGW	24	add	blocking	blocking-control	stimuli/s12.jpg	stimuli/s6.jpg	+	1	1
add_A19NGUFGC7KIGW	25	add	blocking	blocking	stimuli/s14.jpg	stimuli/s4.jpg	+	1	1
add_A19NGUFGC7KIGW	26	add	blocking	no-allergy-control	stimuli/s7.jpg	stimuli/s2.jpg	-	1	1
add_A19NGUFGC7KIGW	27	add	blocking	blocking-control	stimuli/s12.jpg	stimuli/s6.jpg	+	1	1
add_A19NGUFGC7KIGW	28	add	blocking	blocking-control	stimuli/s5.jpg	stimuli/s9.jpg	+	1	1
add_A19NGUFGC7KIGW	29	add	blocking	blocking	stimuli/s14.jpg	stimuli/s4.jpg	+	1	1
add_A19NGUFGC7KIGW	0	add	test	no-allergy-control	stimuli/s2.jpg		-	0	0
add_A19NGUFGC7KIGW	1	add	test	blocking-confirmation-control	stimuli/s9.jpg		+	1	1
add_A19NGUFGC7KIGW	2	add	test	blocking-confirmation	stimuli/s18.jpg		-	1	1
add_A19NGUFGC7KIGW	3	add	test	blocking-violation	stimuli/s4.jpg		+	0	0
add_A19NGUFGC7KIGW	4	add	test	blocking-confirmation	stimuli/s18.jpg		-	1	1
add_A19NGUFGC7KIGW	5	add	test	blocking-confirmation-control	stimuli/s9.jpg		+	1	1
add_A19NGUFGC7KIGW	6	add	test	blocking-violation-control	stimuli/s6.jpg		+	0	0
add_A19NGUFGC7KIGW	7	add	test	blocking-confirmation	stimuli/s18.jpg		-	1	1
add_A19NGUFGC7KIGW	8	add	test	blocking-confirmation-control	stimuli/s9.jpg		+	1	1
add_A19NGUFGC7KIGW	9	add	test	no-allergy-control	stimuli/s2.jpg		-	0	0
add_A19NGUFGC7KIGW	10	add	test	blocking-violation	stimuli/s4.jpg		+	0	0
add_A19NGUFGC7KIGW	11	add	test	no-allergy-control	stimuli/s2.jpg		-	0	0
add_A19NGUFGC7KIGW	12	add	test	blocking-confirmation-control	stimuli/s9.jpg		+	0	0
add_A19NGUFGC7KIGW	13	add	test	blocking-confirmation-control	stimuli/s9.jpg		+	1	1
add_A19NGUFGC7KIGW	14	add	test	blocking-violation-control	stimuli/s6.jpg		+	0	0
add_A19NGUFGC7KIGW	15	add	test	blocking-confirmation	stimuli/s18.jpg		-	1	1
add_A19NGUFGC7KIGW	16	add	test	no-allergy-control	stimuli/s2.jpg		-	0	0
add_A19NGUFGC7KIGW	17	add	test	blocking-violation	stimuli/s4.jpg		+	0	0
add_A19NGUFGC7KIGW	18	add	test	blocking-violation	stimuli/s4.jpg		+	0	0
add_A19NGUFGC7KIGW	19	add	test	blocking-violation-control	stimuli/s6.jpg		+	0	0
add_A19NGUFGC7KIGW	20	add	test	blocking-violation-control	stimuli/s6.jpg		+	0	0
add_A19NGUFGC7KIGW	21	add	test	blocking-confirmation-control	stimuli/s9.jpg		+	1	1
add_A19NGUFGC7KIGW	22	add	test	no-allergy-control	stimuli/s2.jpg		-	0	0
add_A19NGUFGC7KIGW	23	add	test	blocking-violation-control	stimuli/s6.jpg		+	0	0
add_A19NGUFGC7KIGW	24	add	test	blocking-violation-control	stimuli/s6.jpg		+	0	0
add_A19NGUFGC7KIGW	25	add	test	blocking-confirmation	stimuli/s18.jpg		-	1	1
add_A19NGUFGC7KIGW	26	add	test	blocking-violation	stimuli/s4.jpg		+	0	0
add_A19NGUFGC7KIGW	27	add	test	blocking-violation	stimuli/s4.jpg		+	0	0
add_A19NGUFGC7KIGW	28	add	test	no-allergy-control	stimuli/s2.jpg		-	0	0
add_A19NGUFGC7KIGW	29	add	test	blocking-confirmation	stimuli/s18.jpg		-	1	1
add_A19X8IA9EKC3XH	0	add	prelearning	+	stimuli/s4.jpg		+	0	0
add_A19X8IA9EKC3XH	1	add	prelearning	-	stimuli/s3.jpg		++	1	1
add_A19X8IA9EKC3XH	2	add	prelearning	+	stimuli/s4.jpg		+	1	1
add_A19X8IA9EKC3XH	3	add	prelearning	-	stimuli/s4.jpg	stimuli/s3.jpg	+++	2	1
add_A19X8IA9EKC3XH	4	add	prelearning	-	stimuli/s4.jpg	stimuli/s3.jpg	+++	3	1
add_A19X8IA9EKC3XH	5	add	prelearning	+	stimuli/s4.jpg		+	1	1
add_A19X8IA9EKC3XH	6	add	prelearning	-	stimuli/s3.jpg		++	2	1
add_A19X8IA9EKC3XH	7	add	prelearning	-	stimuli/s3.jpg		++	2	1
add_A19X8IA9EKC3XH	8	add	prelearning	-	stimuli/s4.jpg	stimuli/s3.jpg	+++	3	1
add_A19X8IA9EKC3XH	9	add	prelearning	-	stimuli/s3.jpg		++	2	1
add_A19X8IA9EKC3XH	10	add	prelearning	-	stimuli/s4.jpg	stimuli/s3.jpg	+++	3	1
add_A19X8IA9EKC3XH	11	add	prelearning	-	stimuli/s4.jpg	stimuli/s3.jpg	+++	3	1
add_A19X8IA9EKC3XH	12	add	prelearning	-	stimuli/s3.jpg		++	2	1
add_A19X8IA9EKC3XH	13	add	prelearning	+	stimuli/s4.jpg		+	1	1
add_A19X8IA9EKC3XH	14	add	prelearning	-	stimuli/s4.jpg	stimuli/s3.jpg	+++	3	1
add_A19X8IA9EKC3XH	15	add	prelearning	+	stimuli/s4.jpg		+	1	1
add_A19X8IA9EKC3XH	16	add	prelearning	+	stimuli/s4.jpg		+	1	1
add_A19X8IA9EKC3XH	17	add	prelearning	-	stimuli/s3.jpg		++	2	1
add_A19X8IA9EKC3XH	0	add	learning	-	stimuli/s10.jpg		-	0	0
add_A19X8IA9EKC3XH	1	add	learning	+	stimuli/s1.jpg		+	0	0
add_A19X8IA9EKC3XH	2	add	learning	+	stimuli/s5.jpg		+	0	0
add_A19X8IA9EKC3XH	3	add	learning	+	stimuli/s5.jpg		+	1	1
add_A19X8IA9EKC3XH	4	add	learning	-	stimuli/s9.jpg		-	0	0
add_A19X8IA9EKC3XH	5	add	learning	-	stimuli/s9.jpg		-	0	0
add_A19X8IA9EKC3XH	6	add	learning	+	stimuli/s1.jpg		+	1	1
add_A19X8IA9EKC3XH	7	add	learning	-	stimuli/s9.jpg		-	0	0
add_A19X8IA9EKC3XH	8	add	learning	-	stimuli/s10.jpg		-	1	1
add_A19X8IA9EKC3XH	9	add	learning	-	stimuli/s10.jpg		-	0	0
add_A19X8IA9EKC3XH	10	add	learning	+	stimuli/s1.jpg		+	1	1
add_A19X8IA9EKC3XH	11	add	learning	-	stimuli/s10.jpg		-	0	0
add_A19X8IA9EKC3XH	12	add	learning	+	stimuli/s5.jpg		+	1	1
add_A19X8IA9EKC3XH	13	add	learning	-	stimuli/s9.jpg		-	0	0
add_A19X8IA9EKC3XH	14	add	learning	-	stimuli/s9.jpg		-	0	0
add_A19X8IA9EKC3XH	15	add	learning	+	stimuli/s5.jpg		+	1	1
add_A19X8IA9EKC3XH	16	add	learning	+	stimuli/s5.jpg		+	1	1
add_A19X8IA9EKC3XH	17	add	learning	+	stimuli/s1.jpg		+	1	1
add_A19X8IA9EKC3XH	18	add	learning	-	stimuli/s10.jpg		-	0	0
add_A19X8IA9EKC3XH	19	add	learning	+	stimuli/s1.jpg		+	1	1
add_A19X8IA9EKC3XH	20	add	learning	-	stimuli/s10.jpg		-	0	0
add_A19X8IA9EKC3XH	21	add	learning	+	stimuli/s1.jpg		+	1	1
add_A19X8IA9EKC3XH	22	add	learning	-	stimuli/s9.jpg		-	0	0
add_A19X8IA9EKC3XH	23	add	learning	+	stimuli/s5.jpg		+	1	1
add_A19X8IA9EKC3XH	0	add	blocking	blocking-control	stimuli/s10.jpg	stimuli/s14.jpg	+	0	0
add_A19X8IA9EKC3XH	1	add	blocking	blocking	stimuli/s5.jpg	stimuli/s2.jpg	+	2	1
add_A19X8IA9EKC3XH	2	add	blocking	blocking-control	stimuli/s9.jpg	stimuli/s11.jpg	+	1	1
add_A19X8IA9EKC3XH	3	add	blocking	blocking	stimuli/s1.jpg	stimuli/s13.jpg	+	2	1
add_A19X8IA9EKC3XH	4	add	blocking	blocking	stimuli/s1.jpg	stimuli/s13.jpg	+	1	1
add_A19X8IA9EKC3XH	5	add	blocking	blocking	stimuli/s5.jpg	stimuli/s2.jpg	+	1	1
add_A19X8IA9EKC3XH	6	add	blocking	blocking	stimuli/s1.jpg	stimuli/s13.jpg	+	1	1
add_A19X8IA9EKC3XH	7	add	blocking	blocking-control	stimuli/s9.jpg	stimuli/s11.jpg	+	0	0
add_A19X8IA9EKC3XH	8	add	blocking	blocking-control	stimuli/s10.jpg	stimuli/s14.jpg	+	1	1
add_A19X8IA9EKC3XH	9	add	blocking	no-allergy-control	stimuli/s16.jpg	stimuli/s6.jpg	-	0	0
add_A19X8IA9EKC3XH	10	add	blocking	no-allergy-control	stimuli/s16.jpg	stimuli/s6.jpg	-	0	0
add_A19X8IA9EKC3XH	11	add	blocking	no-allergy-control	stimuli/s16.jpg	stimuli/s6.jpg	-	0	0
add_A19X8IA9EKC3XH	12	add	blocking	no-allergy-control	stimuli/s16.jpg	stimuli/s6.jpg	-	0	0
add_A19X8IA9EKC3XH	13	add	blocking	blocking-control	stimuli/s9.jpg	stimuli/s11.jpg	+	1	1
add_A19X8IA9EKC3XH	14	add	blocking	blocking	stimuli/s5.jpg	stimuli/s2.jpg	+	1	1
add_A19X8IA9EKC3XH	15	add	blocking	blocking	stimuli/s5.jpg	stimuli/s2.jpg	+	1	1
add_A19X8IA9EKC3XH	16	add	blocking	blocking-control	stimuli/s9.jpg	stimuli/s11.jpg	+	1	1
add_A19X8IA9EKC3XH	17	add	blocking	blocking-control	stimuli/s10.jpg	stimuli/s14.jpg	+	1	1
add_A19X8IA9EKC3XH	18	add	blocking	blocking-control	stimuli/s10.jpg	stimuli/s14.jpg	+	1	1
add_A19X8IA9EKC3XH	19	add	blocking	no-allergy-control	stimuli/s16.jpg	stimuli/s6.jpg	-	0	0
add_A19X8IA9EKC3XH	20	add	blocking	blocking-control	stimuli/s10.jpg	stimuli/s14.jpg	+	1	1
add_A19X8IA9EKC3XH	21	add	blocking	blocking-control	stimuli/s9.jpg	stimuli/s11.jpg	+	1	1
add_A19X8IA9EKC3XH	22	add	blocking	blocking	stimuli/s1.jpg	stimuli/s13.jpg	+	1	1
add_A19X8IA9EKC3XH	23	add	blocking	blocking-control	stimuli/s9.jpg	stimuli/s11.jpg	+	1	1
add_A19X8IA9EKC3XH	24	add	blocking	blocking	stimuli/s5.jpg	stimuli/s2.jpg	+	1	1
add_A19X8IA9EKC3XH	25	add	blocking	blocking-control	stimuli/s10.jpg	stimuli/s14.jpg	+	1	1
add_A19X8IA9EKC3XH	26	add	blocking	no-allergy-control	stimuli/s16.jpg	stimuli/s6.jpg	-	0	0
add_A19X8IA9EKC3XH	27	add	blocking	blocking	stimuli/s1.jpg	stimuli/s13.jpg	+	1	1
add_A19X8IA9EKC3XH	28	add	blocking	blocking	stimuli/s5.jpg	stimuli/s2.jpg	+	1	1
add_A19X8IA9EKC3XH	29	add	blocking	blocking	stimuli/s1.jpg	stimuli/s13.jpg	+	1	1
add_A19X8IA9EKC3XH	0	add	test	blocking-violation-control	stimuli/s11.jpg		+	1	1
add_A19X8IA9EKC3XH	1	add	test	no-allergy-control	stimuli/s6.jpg		-	0	0
add_A19X8IA9EKC3XH	2	add	test	blocking-violation	stimuli/s13.jpg		+	0	0
add_A19X8IA9EKC3XH	3	add	test	no-allergy-control	stimuli/s6.jpg		-	0	0
add_A19X8IA9EKC3XH	4	add	test	blocking-violation-control	stimuli/s11.jpg		+	1	1
add_A19X8IA9EKC3XH	5	add	test	blocking-confirmation	stimuli/s2.jpg		-	0	0
add_A19X8IA9EKC3XH	6	add	test	blocking-violation	stimuli/s13.jpg		+	0	0
add_A19X8IA9EKC3XH	7	add	test	blocking-violation	stimuli/s13.jpg		+	0	0
add_A19X8IA9EKC3XH	8	add	test	blocking-violation-control	stimuli/s11.jpg		+	1	1
add_A19X8IA9EKC3XH	9	add	test	blocking-confirmation	stimuli/s2.jpg		-	0	0
add_A19X8IA9EKC3XH	10	add	test	blocking-confirmation	stimuli/s2.jpg		-	0	0
add_A19X8IA9EKC3XH	11	add	test	blocking-violation	stimuli/s13.jpg		+	0	0
add_A19X8IA9EKC3XH	12	add	test	no-allergy-control	stimuli/s6.jpg		-	0	0
add_A19X8IA9EKC3XH	13	add	test	blocking-confirmation	stimuli/s2.jpg		-	0	0
add_A19X8IA9EKC3XH	14	add	test	blocking-confirmation-control	stimuli/s14.jpg		+	1	1
add_A19X8IA9EKC3XH	15	add	test	blocking-violation	stimuli/s13.jpg		+	0	0
add_A19X8IA9EKC3XH	16	add	test	blocking-confirmation	stimuli/s2.jpg		-	0	0
add_A19X8IA9EKC3XH	17	add	test	blocking-violation	stimuli/s13.jpg		+	0	0
add_A19X8IA9EKC3XH	18	add	test	blocking-violation-control	stimuli/s11.jpg		+	1	1
add_A19X8IA9EKC3XH	19	add	test	blocking-violation-control	stimuli/s11.jpg		+	1	1
add_A19X8IA9EKC3XH	20	add	test	no-allergy-control	stimuli/s6.jpg		-	0	0
add_A19X8IA9EKC3XH	21	add	test	blocking-confirmation-control	stimuli/s14.jpg		+	1	1
add_A19X8IA9EKC3XH	22	add	test	blocking-confirmation	stimuli/s2.jpg		-	0	0
add_A19X8IA9EKC3XH	23	add	test	no-allergy-control	stimuli/s6.jpg		-	0	0
add_A19X8IA9EKC3XH	24	add	test	no-allergy-control	stimuli/s6.jpg		-	0	0
add_A19X8IA9EKC3XH	25	add	test	blocking-confirmation-control	stimuli/s14.jpg		+	1	1
add_A19X8IA9EKC3XH	26	add	test	blocking-confirmation-control	stimuli/s14.jpg		+	1	1
add_A19X8IA9EKC3XH	27	add	test	blocking-violation-control	stimuli/s11.jpg		+	1	1
add_A19X8IA9EKC3XH	28	add	test	blocking-confirmation-control	stimuli/s14.jpg		+	1	1
add_A19X8IA9EKC3XH	29	add	test	blocking-confirmation-control	stimuli/s14.jpg		+	1	1
add_A1BL0TRVE1KDPI	0	add	prelearning	+	stimuli/s14.jpg		+	0	0
add_A1BL0TRVE1KDPI	1	add	prelearning	-	stimuli/s11.jpg		++	1	1
add_A1BL0TRVE1KDPI	2	add	prelearning	-	stimuli/s14.jpg	stimuli/s11.jpg	+++	0	0
add_A1BL0TRVE1KDPI	3	add	prelearning	-	stimuli/s11.jpg		++	0	0
add_A1BL0TRVE1KDPI	4	add	prelearning	-	stimuli/s14.jpg	stimuli/s11.jpg	+++	0	0
add_A1BL0TRVE1KDPI	5	add	prelearning	-	stimuli/s11.jpg		++	2	1
add_A1BL0TRVE1KDPI	6	add	prelearning	+	stimuli/s14.jpg		+	0	0
add_A1BL0TRVE1KDPI	7	add	prelearning	+	stimuli/s14.jpg		+	0	0
add_A1BL0TRVE1KDPI	8	add	prelearning	-	stimuli/s11.jpg		++	2	1
add_A1BL0TRVE1KDPI	9	add	prelearning	+	stimuli/s14.jpg		+	0	0
add_A1BL0TRVE1KDPI	10	add	prelearning	-	stimuli/s11.jpg		++	1	1
add_A1BL0TRVE1KDPI	11	add	prelearning	-	stimuli/s11.jpg		++	1	1
add_A1BL0TRVE1KDPI	12	add	prelearning	-	stimuli/s14.jpg	stimuli/s11.jpg	+++	2	1
add_A1BL0TRVE1KDPI	13	add	prelearning	+	stimuli/s14.jpg		+	1	1
add_A1BL0TRVE1KDPI	14	add	prelearning	-	stimuli/s14.jpg	stimuli/s11.jpg	+++	1	1
add_A1BL0TRVE1KDPI	15	add	prelearning	+	stimuli/s14.jpg		+	1	1
add_A1BL0TRVE1KDPI	16	add	prelearning	-	stimuli/s14.jpg	stimuli/s11.jpg	+++	0	0
add_A1BL0TRVE1KDPI	17	add	prelearning	-	stimuli/s14.jpg	stimuli/s11.jpg	+++	2	1
add_A1BL0TRVE1KDPI	0	add	learning	-	stimuli/s9.jpg		-	1	1
add_A1BL0TRVE1KDPI	1	add	learning	+	stimuli/s2.jpg		+	0	0
add_A1BL0TRVE1KDPI	2	add	learning	-	stimuli/s9.jpg		-	3	1
add_A1BL0TRVE1KDPI	3	add	learning	-	stimuli/s16.jpg		-	0	0
add_A1BL0TRVE1KDPI	4	add	learning	+	stimuli/s2.jpg		+	0	0
add_A1BL0TRVE1KDPI	5	add	learning	+	stimuli/s1.jpg		+	2	1
add_A1BL0TRVE1KDPI	6	add	learning	+	stimuli/s2.jpg		+	0	0
add_A1BL0TRVE1KDPI	7	add	learning	-	stimuli/s9.jpg		-	2	1
add_A1BL0TRVE1KDPI	8	add	learning	-	stimuli/s16.jpg		-	2	1
add_A1BL0TRVE1KDPI	9	add	learning	+	stimuli/s2.jpg		+	0	0
add_A1BL0TRVE1KDPI	10	add	learning	-	stimuli/s9.jpg		-	0	0
add_A1BL0TRVE1KDPI	11	add	learning	+	stimuli/s1.jpg		+	0	0
add_A1BL0TRVE1KDPI	12	add	learning	-	stimuli/s9.jpg		-	0	0
add_A1BL0TRVE1KDPI	13	add	learning	+	stimuli/s2.jpg		+	0	0
add_A1BL0TRVE1KDPI	14	add	learning	+	stimuli/s2.jpg		+	0	0
add_A1BL0TRVE1KDPI	15	add	learning	-	stimuli/s16.jpg		-	1	1
add_A1BL0TRVE1KDPI	16	add	learning	+	stimuli/s1.jpg		+	3	1
add_A1BL0TRVE1KDPI	17	add	learning	-	stimuli/s9.jpg		-	3	1
add_A1BL0TRVE1KDPI	18	add	learning	+	stimuli/s1.jpg		+	1	1
add_A1BL0TRVE1KDPI	19	add	learning	-	stimuli/s16.jpg		-	0	0
add_A1BL0TRVE1KDPI	20	add	learning	-	stimuli/s16.jpg		-	1	1
add_A1BL0TRVE1KDPI	21	add	learning	+	stimuli/s1.jpg		+	2	1
add_A1BL0TRVE1KDPI	22	add	learning	+	stimuli/s1.jpg		+	2	1
add_A1BL0TRVE1KDPI	23	add	learning	-	stimuli/s16.jpg		-	2	1
add_A1BL0TRVE1KDPI	0	add	blocking	blocking	stimuli/s1.jpg	stimuli/s6.jpg	+	1	1
add_A1BL0TRVE1KDPI	1	add	blocking	blocking-control	stimuli/s9.jpg	stimuli/s8.jpg	+	0	0
add_A1BL0TRVE1KDPI	2	add	blocking	blocking	stimuli/s2.jpg	stimuli/s12.jpg	+	0	0
add_A1BL0TRVE1KDPI	3	add	blocking	no-allergy-control	stimuli/s4.jpg	stimuli/s13.jpg	-	0	0
add_A1BL0TRVE1KDPI	4	add	blocking	no-allergy-control	stimuli/s4.jpg	stimuli/s13.jpg	-	0	0
add_A1BL0TRVE1KDPI	5	add	blocking	blocking	stimuli/s1.jpg	stimuli/s6.jpg	+	0	0
add_A1BL0TRVE1KDPI	6	add	blocking	blocking-control	stimuli/s16.jpg	stimuli/s18.jpg	+	0	0
add_A1BL0TRVE1KDPI	7	add	blocking	no-allergy-control	stimuli/s4.jpg	stimuli/s13.jpg	-	0	0
add_A1BL0TRVE1KDPI	8	add	blocking	blocking	stimuli/s1.jpg	stimuli/s6.jpg	+	0	0
add_A1BL0TRVE1KDPI	9	add	blocking	blocking-control	stimuli/s9.jpg	stimuli/s8.jpg	+	0	0
add_A1BL0TRVE1KDPI	10	add	blocking	blocking-control	stimuli/s16.jpg	stimuli/s18.jpg	+	0	0
add_A1BL0TRVE1KDPI	11	add	blocking	blocking-control	stimuli/s16.jpg	stimuli/s18.jpg	+	0	0
add_A1BL0TRVE1KDPI	12	add	blocking	no-allergy-control	stimuli/s4.jpg	stimuli/s13.jpg	-	0	0
add_A1BL0TRVE1KDPI	13	add	blocking	blocking	stimuli/s2.jpg	stimuli/s12.jpg	+	2	1
add_A1BL0TRVE1KDPI	14	add	blocking	no-allergy-control	stimuli/s4.jpg	stimuli/s13.jpg	-	1	1
add_A1BL0TRVE1KDPI	15	add	blocking	blocking-control	stimuli/s16.jpg	stimuli/s18.jpg	+	2	1
add_A1BL0TRVE1KDPI	16	add	blocking	blocking	stimuli/s2.jpg	stimuli/s12.jpg	+	1	1
add_A1BL0TRVE1KDPI	17	add	blocking	no-allergy-control	stimuli/s4.jpg	stimuli/s13.jpg	-	2	1
add_A1BL0TRVE1KDPI	18	add	blocking	blocking-control	stimuli/s9.jpg	stimuli/s8.jpg	+	3	1
add_A1BL0TRVE1KDPI	19	add	blocking	blocking	stimuli/s2.jpg	stimuli/s12.jpg	+	3	1
add_A1BL0TRVE1KDPI	20	add	blocking	blocking-control	stimuli/s9.jpg	stimuli/s8.jpg	+	0	0
add_A1BL0TRVE1KDPI	21	add	blocking	blocking	stimuli/s1.jpg	stimuli/s6.jpg	+	0	0
add_A1BL0TRVE1KDPI	22	add	blocking	blocking-control	stimuli/s16.jpg	stimuli/s18.jpg	+	0	0
add_A1BL0TRVE1KDPI	23	add	blocking	blocking-control	stimuli/s16.jpg	stimuli/s18.jpg	+	0	0
add_A1BL0TRVE1KDPI	24	add	blocking	blocking	stimuli/s1.jpg	stimuli/s6.jpg	+	0	0
add_A1BL0TRVE1KDPI	25	add	blocking	blocking	stimuli/s2.jpg	stimuli/s12.jpg	+	0	0
add_A1BL0TRVE1KDPI	26	add	blocking	blocking	stimuli/s2.jpg	stimuli/s12.jpg	+	0	0
add_A1BL0TRVE1KDPI	27	add	blocking	blocking-control	stimuli/s9.jpg	stimuli/s8.jpg	+	0	0
add_A1BL0TRVE1KDPI	28	add	blocking	blocking	stimuli/s1.jpg	stimuli/s6.jpg	+	0	0
add_A1BL0TRVE1KDPI	29	add	blocking	blocking-control	stimuli/s9.jpg	stimuli/s8.jpg	+	0	0
add_A1BL0TRVE1KDPI	0	add	test	no-allergy-control	stimuli/s13.jpg		-	3	1
add_A1BL0TRVE1KDPI	1	add	test	blocking-confirmation	stimuli/s6.jpg		-	1	1
add_A1BL0TRVE1KDPI	2	add	test	no-allergy-control	stimuli/s13.jpg		-	1	1
add_A1BL0TRVE1KDPI	3	add	test	blocking-violation	stimuli/s12.jpg		+	2	1
add_A1BL0TRVE1KDPI	4	add	test	blocking-violation-control	stimuli/s8.jpg		+	1	1
add_A1BL0TRVE1KDPI	5	add	test	blocking-violation-control	stimuli/s8.jpg		+	0	0
add_A1BL0TRVE1KDPI	6	add	test	blocking-confirmation	stimuli/s6.jpg		-	1	1
add_A1BL0TRVE1KDPI	7	add	test	blocking-violation	stimuli/s12.jpg		+	0	0
add_A1BL0TRVE1KDPI	8	add	test	blocking-confirmation-control	stimuli/s18.jpg		+	2	1
add_A1BL0TRVE1KDPI	9	add	test	blocking-violation	stimuli/s12.jpg		+	2	1
add_A1BL0TRVE1KDPI	10	add	test	blocking-confirmation-control	stimuli/s18.jpg		+	2	1
add_A1BL0TRVE1KDPI	11	add	test	no-allergy-control	stimuli/s13.jpg		-	0	0
add_A1BL0TRVE1KDPI	12	add	test	blocking-violation	stimuli/s12.jpg		+	1	1
add_A1BL0TRVE1KDPI	13	add	test	no-allergy-control	stimuli/s13.jpg		-	1	1
add_A1BL0TRVE1KDPI	14	add	test	blocking-confirmation-control	stimuli/s18.jpg		+	0	0
add_A1BL0TRVE1KDPI	15	add	test	blocking-violation-control	stimuli/s8.jpg		+	2	1
add_A1BL0TRVE1KDPI	16	add	test	blocking-violation-control	stimuli/s8.jpg		+	1	1
add_A1BL0TRVE1KDPI	17	add	test	blocking-violation	stimuli/s12.jpg		+	2	1
add_A1BL0TRVE1KDPI	18	add	test	no-allergy-control	stimuli/s13.jpg		-	0	0
add_A1BL0TRVE1KDPI	19	add	test	blocking-confirmation	stimuli/s6.jpg		-	0	0
add_A1BL0TRVE1KDPI	20	add	test	blocking-violation	stimuli/s12.jpg		+	2	1
add_A1BL0TRVE1KDPI	21	add	test	blocking-confirmation	stimuli/s6.jpg		-	2	1
add_A1BL0TRVE1KDPI	22	add	test	blocking-confirmation-control	stimuli/s18.jpg		+	0	0
add_A1BL0TRVE1KDPI	23	add	test	blocking-confirmation-control	stimuli/s18.jpg		+	0	0
add_A1BL0TRVE1KDPI	24	add	test	blocking-violation-control	stimuli/s8.jpg		+	0	0
add_A1BL0TRVE1KDPI	25	add	test	no-allergy-control	stimuli/s13.jpg		-	0	0
add_A1BL0TRVE1KDPI	26	add	test	blocking-confirmation	stimuli/s6.jpg		-	1	1
add_A1BL0TRVE1KDPI	27	add	test	blocking-confirmation-control	stimuli/s18.jpg		+	1	1
add_A1BL0TRVE1KDPI	28	add	test	blocking-violation-control	stimuli/s8.jpg		+	0	0
add_A1BL0TRVE1KDPI	29	add	test	blocking-confirmation	stimuli/s6.jpg		-	2	1
add_A1BRJXBMTURQNT	0	add	prelearning	+	stimuli/s6.jpg		+	0	0
add_A1BRJXBMTURQNT	1	add	prelearning	-	stimuli/s15.jpg		++	0	0
add_A1BRJXBMTURQNT	2	add	prelearning	-	stimuli/s6.jpg	stimuli/s15.jpg	+++	1	1
add_A1BRJXBMTURQNT	3	add	prelearning	-	stimuli/s6.jpg	stimuli/s15.jpg	+++	1	1
add_A1BRJXBMTURQNT	4	add	prelearning	-	stimuli/s15.jpg		++	1	1
add_A1BRJXBMTURQNT	5	add	prelearning	-	stimuli/s15.jpg		++	2	1
add_A1BRJXBMTURQNT	6	add	prelearning	+	stimuli/s6.jpg		+	2	1
add_A1BRJXBMTURQNT	7	add	prelearning	-	stimuli/s15.jpg		++	2	1
add_A1BRJXBMTURQNT	8	add	prelearning	+	stimuli/s6.jpg		+	1	1
add_A1BRJXBMTURQNT	9	add	prelearning	+	stimuli/s6.jpg		+	1	1
add_A1BRJXBMTURQNT	10	add	prelearning	+	stimuli/s6.jpg		+	1	1
add_A1BRJXBMTURQNT	11	add	prelearning	-	stimuli/s6.jpg	stimuli/s15.jpg	+++	2	1
add_A1BRJXBMTURQNT	12	add	prelearning	-	stimuli/s6.jpg	stimuli/s15.jpg	+++	3	1
add_A1BRJXBMTURQNT	13	add	prelearning	-	stimuli/s15.jpg		++	1	1
add_A1BRJXBMTURQNT	14	add	prelearning	+	stimuli/s6.jpg		+	1	1
add_A1BRJXBMTURQNT	15	add	prelearning	-	stimuli/s15.jpg		++	2	1
add_A1BRJXBMTURQNT	16	add	prelearning	-	stimuli/s6.jpg	stimuli/s15.jpg	+++	3	1
add_A1BRJXBMTURQNT	17	add	prelearning	-	stimuli/s6.jpg	stimuli/s15.jpg	+++	3	1
add_A1BRJXBMTURQNT	0	add	learning	+	stimuli/s2.jpg		+	2	1
add_A1BRJXBMTURQNT	1	add	learning	+	stimuli/s3.jpg		+	3	1
add_A1BRJXBMTURQNT	2	add	learning	-	stimuli/s5.jpg		-	0	0
add_A1BRJXBMTURQNT	3	add	learning	+	stimuli/s2.jpg		+	2	1
add_A1BRJXBMTURQNT	4	add	learning	+	stimuli/s3.jpg		+	1	1
add_A1BRJXBMTURQNT	5	add	learning	-	stimuli/s7.jpg		-	2	1
add_A1BRJXBMTURQNT	6	add	learning	-	stimuli/s7.jpg		-	0	0
add_A1BRJXBMTURQNT	7	add	learning	-	stimuli/s5.jpg		-	0	0
add_A1BRJXBMTURQNT	8	add	learning	-	stimuli/s7.jpg		-	0	0
add_A1BRJXBMTURQNT	9	add	learning	+	stimuli/s3.jpg		+	2	1
add_A1BRJXBMTURQNT	10	add	learning	+	stimuli/s2.jpg		+	0	0
add_A1BRJXBMTURQNT	11	add	learning	-	stimuli/s5.jpg		-	0	0
add_A1BRJXBMTURQNT	12	add	learning	+	stimuli/s3.jpg		+	1	1
add_A1BRJXBMTURQNT	13	add	learning	+	stimuli/s2.jpg		+	1	1
add_A1BRJXBMTURQNT	14	add	learning	-	stimuli/s7.jpg		-	0	0
add_A1BRJXBMTURQNT	15	add	learning	-	stimuli/s5.jpg		-	0	0
add_A1BRJXBMTURQNT	16	add	learning	+	stimuli/s2.jpg		+	1	1
add_A1BRJXBMTURQNT	17	add	learning	-	stimuli/s5.jpg		-	0	0
add_A1BRJXBMTURQNT	18	add	learning	+	stimuli/s3.jpg		+	1	1
add_A1BRJXBMTURQNT	19	add	learning	-	stimuli/s7.jpg		-	0	0
add_A1BRJXBMTURQNT	20	add	learning	-	stimuli/s5.jpg		-	0	0
add_A1BRJXBMTURQNT	21	add	learning	+	stimuli/s2.jpg		+	1	1
add_A1BRJXBMTURQNT	22	add	learning	-	stimuli/s7.jpg		-	0	0
add_A1BRJXBMTURQNT	23	add	learning	+	stimuli/s3.jpg		+	1	1
add_A1BRJXBMTURQNT	0	add	blocking	blocking	stimuli/s3.jpg	stimuli/s1.jpg	+	3	1
add_A1BRJXBMTURQNT	1	add	blocking	blocking	stimuli/s2.jpg	stimuli/s4.jpg	+	1	1
add_A1BRJXBMTURQNT	2	add	blocking	blocking-control	stimuli/s5.jpg	stimuli/s12.jpg	+	1	1
add_A1BRJXBMTURQNT	3	add	blocking	blocking-control	stimuli/s7.jpg	stimuli/s11.jpg	+	0	0
add_A1BRJXBMTURQNT	4	add	blocking	blocking	stimuli/s3.jpg	stimuli/s1.jpg	+	1	1
add_A1BRJXBMTURQNT	5	add	blocking	blocking-control	stimuli/s5.jpg	stimuli/s12.jpg	+	1	1
add_A1BRJXBMTURQNT	6	add	blocking	no-allergy-control	stimuli/s8.jpg	stimuli/s9.jpg	-	1	1
add_A1BRJXBMTURQNT	7	add	blocking	blocking	stimuli/s2.jpg	stimuli/s4.jpg	+	2	1
add_A1BRJXBMTURQNT	8	add	blocking	blocking-control	stimuli/s7.jpg	stimuli/s11.jpg	+	1	1
add_A1BRJXBMTURQNT	9	add	blocking	no-allergy-control	stimuli/s8.jpg	stimuli/s9.jpg	-	0	0
add_A1BRJXBMTURQNT	10	add	blocking	blocking-control	stimuli/s5.jpg	stimuli/s12.jpg	+	1	1
add_A1BRJXBMTURQNT	11	add	blocking	blocking	stimuli/s3.jpg	stimuli/s1.jpg	+	1	1
add_A1BRJXBMTURQNT	12	add	blocking	blocking	stimuli/s2.jpg	stimuli/s4.jpg	+	1	1
add_A1BRJXBMTURQNT	13	add	blocking	blocking-control	stimuli/s5.jpg	stimuli/s12.jpg	+	1	1
add_A1BRJXBMTURQNT	14	add	blocking	blocking	stimuli/s3.jpg	stimuli/s1.jpg	+	1	1
add_A1BRJXBMTURQNT	15	add	blocking	blocking-control	stimuli/s7.jpg	stimuli/s11.jpg	+	1	1
add_A1BRJXBMTURQNT	16	add	blocking	blocking-control	stimuli/s7.jpg	stimuli/s11.jpg	+	1	1
add_A1BRJXBMTURQNT	17	add	blocking	no-allergy-control	stimuli/s8.jpg	stimuli/s9.jpg	-	0	0
add_A1BRJXBMTURQNT	18	add	blocking	blocking	stimuli/s3.jpg	stimuli/s1.jpg	+	1	1
add_A1BRJXBMTURQNT	19	add	blocking	blocking-control	stimuli/s7.jpg	stimuli/s11.jpg	+	1	1
add_A1BRJXBMTURQNT	20	add	blocking	no-allergy-control	stimuli/s8.jpg	stimuli/s9.jpg	-	0	0
add_A1BRJXBMTURQNT	21	add	blocking	no-allergy-control	stimuli/s8.jpg	stimuli/s9.jpg	-	0	0
add_A1BRJXBMTURQNT	22	add	blocking	blocking	stimuli/s2.jpg	stimuli/s4.jpg	+	1	1
add_A1BRJXBMTURQNT	23	add	blocking	blocking	stimuli/s2.jpg	stimuli/s4.jpg	+	1	1
add_A1BRJXBMTURQNT	24	add	blocking	blocking	stimuli/s3.jpg	stimuli/s1.jpg	+	1	1
add_A1BRJXBMTURQNT	25	add	blocking	blocking-control	stimuli/s5.jpg	stimuli/s12.jpg	+	1	1
add_A1BRJXBMTURQNT	26	add	blocking	blocking	stimuli/s2.jpg	stimuli/s4.jpg	+	1	1
add_A1BRJXBMTURQNT	27	add	blocking	no-allergy-control	stimuli/s8.jpg	stimuli/s9.jpg	-	0	0
add_A1BRJXBMTURQNT	28	add	blocking	blocking-control	stimuli/s5.jpg	stimuli/s12.jpg	+	1	1
add_A1BRJXBMTURQNT	29	add	blocking	blocking-control	stimuli/s7.jpg	stimuli/s11.jpg	+	1	1
add_A1BRJXBMTURQNT	0	add	test	blocking-confirmation-control	stimuli/s12.jpg		+	1	1
add_A1BRJXBMTURQNT	1	add	test	no-allergy-control	stimuli/s9.jpg		-	0	0
add_A1BRJXBMTURQNT	2	add	test	blocking-confirmation	stimuli/s1.jpg		-	0	0
add_A1BRJXBMTURQNT	3	add	test	blocking-violation	stimuli/s4.jpg		+	0	0
add_A1BRJXBMTURQNT	4	add	test	blocking-confirmation	stimuli/s1.jpg		-	0	0
add_A1BRJXBMTURQNT	5	add	test	blocking-violation-control	stimuli/s11.jpg		+	1	1
add_A1BRJXBMTURQNT	6	add	test	blocking-confirmation-control	stimuli/s12.jpg		+	1	1
add_A1BRJXBMTURQNT	7	add	test	blocking-violation	stimuli/s4.jpg		+	0	0
add_A1BRJXBMTURQNT	8	add	test	blocking-violation-control	stimuli/s11.jpg		+	1	1
add_A1BRJXBMTURQNT	9	add	test	no-allergy-control	stimuli/s9.jpg		-	0	0
add_A1BRJXBMTURQNT	10	add	test	blocking-violation	stimuli/s4.jpg		+	0	0
add_A1BRJXBMTURQNT	11	add	test	blocking-confirmation-control	stimuli/s12.jpg		+	1	1
add_A1BRJXBMTURQNT	12	add	test	blocking-violation-control	stimuli/s11.jpg		+	1	1
add_A1BRJXBMTURQNT	13	add	test	blocking-confirmation	stimuli/s1.jpg		-	0	0
add_A1BRJXBMTURQNT	14	add	test	blocking-confirmation	stimuli/s1.jpg		-	0	0
add_A1BRJXBMTURQNT	15	add	test	blocking-violation-control	stimuli/s11.jpg		+	1	1
add_A1BRJXBMTURQNT	16	add	test	no-allergy-control	stimuli/s9.jpg		-	0	0
add_A1BRJXBMTURQNT	17	add	test	blocking-confirmation-control	stimuli/s12.jpg		+	1	1
add_A1BRJXBMTURQNT	18	add	test	no-allergy-control	stimuli/s9.jpg		-	0	0
add_A1BRJXBMTURQNT	19	add	test	blocking-violation	stimuli/s4.jpg		+	0	0
add_A1BRJXBMTURQNT	20	add	test	blocking-violation-control	stimuli/s11.jpg		+	1	1
add_A1BRJXBMTURQNT	21	add	test	blocking-confirmation-control	stimuli/s12.jpg		+	1	1
add_A1BRJXBMTURQNT	22	add	test	blocking-violation	stimuli/s4.jpg		+	0	0
add_A1BRJXBMTURQNT	23	add	test	no-allergy-control	stimuli/s9.jpg		-	0	0
add_A1BRJXBMTURQNT	24	add	test	blocking-confirmation	stimuli/s1.jpg		-	0	0
add_A1BRJXBMTURQNT	25	add	test	blocking-confirmation	stimuli/s1.jpg		-	0	0
add_A1BRJXBMTURQNT	26	add	test	no-allergy-control	stimuli/s9.jpg		-	0	0
add_A1BRJXBMTURQNT	27	add	test	blocking-violation-control	stimuli/s11.jpg		+	1	1
add_A1BRJXBMTURQNT	28	add	test	blocking-violation	stimuli/s4.jpg		+	0	0
add_A1BRJXBMTURQNT	29	add	test	blocking-confirmation-control	stimuli/s12.jpg		+	1	1
add_A1BWQIRO16Y0YN	0	add	prelearning	-	stimuli/s18.jpg	stimuli/s15.jpg	+++	1	1
add_A1BWQIRO16Y0YN	1	add	prelearning	+	stimuli/s18.jpg		+	2	1
add_A1BWQIRO16Y0YN	2	add	prelearning	-	stimuli/s15.jpg		++	2	1
add_A1BWQIRO16Y0YN	3	add	prelearning	-	stimuli/s15.jpg		++	0	0
add_A1BWQIRO16Y0YN	4	add	prelearning	+	stimuli/s18.jpg		+	1	1
add_A1BWQIRO16Y0YN	5	add	prelearning	+	stimuli/s18.jpg		+	2	1
add_A1BWQIRO16Y0YN	6	add	prelearning	+	stimuli/s18.jpg		+	0	0
add_A1BWQIRO16Y0YN	7	add	prelearning	-	stimuli/s15.jpg		++	2	1
add_A1BWQIRO16Y0YN	8	add	prelearning	+	stimuli/s18.jpg		+	2	1
add_A1BWQIRO16Y0YN	9	add	prelearning	+	stimuli/s18.jpg		+	0	0
add_A1BWQIRO16Y0YN	10	add	prelearning	-	stimuli/s15.jpg		++	2	1
add_A1BWQIRO16Y0YN	11	add	prelearning	-	stimuli/s18.jpg	stimuli/s15.jpg	+++	1	1
add_A1BWQIRO16Y0YN	12	add	prelearning	-	stimuli/s15.jpg		++	1	1
add_A1BWQIRO16Y0YN	13	add	prelearning	-	stimuli/s18.jpg	stimuli/s15.jpg	+++	0	0
add_A1BWQIRO16Y0YN	14	add	prelearning	-	stimuli/s15.jpg		++	1	1
add_A1BWQIRO16Y0YN	15	add	prelearning	-	stimuli/s18.jpg	stimuli/s15.jpg	+++	2	1
add_A1BWQIRO16Y0YN	16	add	prelearning	-	stimuli/s18.jpg	stimuli/s15.jpg	+++	1	1
add_A1BWQIRO16Y0YN	17	add	prelearning	-	stimuli/s18.jpg	stimuli/s15.jpg	+++	2	1
add_A1BWQIRO16Y0YN	0	add	learning	-	stimuli/s1.jpg		-	0	0
add_A1BWQIRO16Y0YN	1	add	learning	+	stimuli/s7.jpg		+	0	0
add_A1BWQIRO16Y0YN	2	add	learning	+	stimuli/s7.jpg		+	0	0
add_A1BWQIRO16Y0YN	3	add	learning	+	stimuli/s4.jpg		+	1	1
add_A1BWQIRO16Y0YN	4	add	learning	+	stimuli/s7.jpg		+	2	1
add_A1BWQIRO16Y0YN	5	add	learning	+	stimuli/s7.jpg		+	0	0
add_A1BWQIRO16Y0YN	6	add	learning	+	stimuli/s7.jpg		+	0	0
add_A1BWQIRO16Y0YN	7	add	learning	+	stimuli/s4.jpg		+	0	0
add_A1BWQIRO16Y0YN	8	add	learning	-	stimuli/s1.jpg		-	0	0
add_A1BWQIRO16Y0YN	9	add	learning	-	stimuli/s14.jpg		-	0	0
add_A1BWQIRO16Y0YN	10	add	learning	+	stimuli/s4.jpg		+	0	0
add_A1BWQIRO16Y0YN	11	add	learning	+	stimuli/s4.jpg		+	0	0
add_A1BWQIRO16Y0YN	12	add	learning	-	stimuli/s14.jpg		-	0	0
add_A1BWQIRO16Y0YN	13	add	learning	+	stimuli/s7.jpg		+	0	0
add_A1BWQIRO16Y0YN	14	add	learning	-	stimuli/s14.jpg		-	0	0
add_A1BWQIRO16Y0YN	15	add	learning	-	stimuli/s1.jpg		-	1	1
add_A1BWQIRO16Y0YN	16	add	learning	-	stimuli/s14.jpg		-	0	0
add_A1BWQIRO16Y0YN	17	add	learning	-	stimuli/s1.jpg		-	2	1
add_A1BWQIRO16Y0YN	18	add	learning	-	stimuli/s1.jpg		-	2	1
add_A1BWQIRO16Y0YN	19	add	learning	+	stimuli/s4.jpg		+	3	1
add_A1BWQIRO16Y0YN	20	add	learning	-	stimuli/s14.jpg		-	2	1
add_A1BWQIRO16Y0YN	21	add	learning	-	stimuli/s1.jpg		-	0	0
add_A1BWQIRO16Y0YN	22	add	learning	-	stimuli/s14.jpg		-	3	1
add_A1BWQIRO16Y0YN	23	add	learning	+	stimuli/s4.jpg		+	0	0
add_A1BWQIRO16Y0YN	0	add	blocking	blocking	stimuli/s7.jpg	stimuli/s17.jpg	+	1	1
add_A1BWQIRO16Y0YN	1	add	blocking	no-allergy-control	stimuli/s3.jpg	stimuli/s5.jpg	-	0	0
add_A1BWQIRO16Y0YN	2	add	blocking	blocking	stimuli/s7.jpg	stimuli/s17.jpg	+	0	0
add_A1BWQIRO16Y0YN	3	add	blocking	blocking-control	stimuli/s1.jpg	stimuli/s13.jpg	+	0	0
add_A1BWQIRO16Y0YN	4	add	blocking	blocking-control	stimuli/s1.jpg	stimuli/s13.jpg	+	0	0
add_A1BWQIRO16Y0YN	5	add	blocking	blocking	stimuli/s4.jpg	stimuli/s11.jpg	+	0	0
add_A1BWQIRO16Y0YN	6	add	blocking	blocking-control	stimuli/s14.jpg	stimuli/s9.jpg	+	0	0
add_A1BWQIRO16Y0YN	7	add	blocking	blocking-control	stimuli/s14.jpg	stimuli/s9.jpg	+	0	0
add_A1BWQIRO16Y0YN	8	add	blocking	blocking	stimuli/s7.jpg	stimuli/s17.jpg	+	0	0
add_A1BWQIRO16Y0YN	9	add	blocking	blocking	stimuli/s4.jpg	stimuli/s11.jpg	+	0	0
add_A1BWQIRO16Y0YN	10	add	blocking	blocking-control	stimuli/s14.jpg	stimuli/s9.jpg	+	0	0
add_A1BWQIRO16Y0YN	11	add	blocking	blocking	stimuli/s4.jpg	stimuli/s11.jpg	+	0	0
add_A1BWQIRO16Y0YN	12	add	blocking	blocking	stimuli/s7.jpg	stimuli/s17.jpg	+	0	0
add_A1BWQIRO16Y0YN	13	add	blocking	blocking-control	stimuli/s1.jpg	stimuli/s13.jpg	+	0	0
add_A1BWQIRO16Y0YN	14	add	blocking	blocking	stimuli/s4.jpg	stimuli/s11.jpg	+	0	0
add_A1BWQIRO16Y0YN	15	add	blocking	blocking	stimuli/s7.jpg	stimuli/s17.jpg	+	1	1
add_A1BWQIRO16Y0YN	16	add	blocking	blocking-control	stimuli/s1.jpg	stimuli/s13.jpg	+	2	1
add_A1BWQIRO16Y0YN	17	add	blocking	blocking-control	stimuli/s14.jpg	stimuli/s9.jpg	+	0	0
add_A1BWQIRO16Y0YN	18	add	blocking	blocking-control	stimuli/s14.jpg	stimuli/s9.jpg	+	1	1
add_A1BWQIRO16Y0YN	19	add	blocking	no-allergy-control	stimuli/s3.jpg	stimuli/s5.jpg	-	2	1
add_A1BWQIRO16Y0YN	20	add	blocking	blocking	stimuli/s7.jpg	stimuli/s17.jpg	+	0	0
add_A1BWQIRO16Y0YN	21	add	blocking	blocking-control	stimuli/s1.jpg	stimuli/s13.jpg	+	0	0
add_A1BWQIRO16Y0YN	22	add	blocking	blocking-control	stimuli/s14.jpg	stimuli/s9.jpg	+	0	0
add_A1BWQIRO16Y0YN	23	add	blocking	no-allergy-control	stimuli/s3.jpg	stimuli/s5.jpg	-	0	0
add_A1BWQIRO16Y0YN	24	add	blocking	no-allergy-control	stimuli/s3.jpg	stimuli/s5.jpg	-	0	0
add_A1BWQIRO16Y0YN	25	add	blocking	blocking	stimuli/s4.jpg	stimuli/s11.jpg	+	0	0
add_A1BWQIRO16Y0YN	26	add	blocking	no-allergy-control	stimuli/s3.jpg	stimuli/s5.jpg	-	0	0
add_A1BWQIRO16Y0YN	27	add	blocking	blocking-control	stimuli/s1.jpg	stimuli/s13.jpg	+	0	0
add_A1BWQIRO16Y0YN	28	add	blocking	no-allergy-control	stimuli/s3.jpg	stimuli/s5.jpg	-	0	0
add_A1BWQIRO16Y0YN	29	add	blocking	blocking	stimuli/s4.jpg	stimuli/s11.jpg	+	0	0
add_A1BWQIRO16Y0YN	0	add	test	blocking-violation	stimuli/s17.jpg		+	0	0
add_A1BWQIRO16Y0YN	1	add	test	blocking-violation-control	stimuli/s13.jpg		+	0	0
add_A1BWQIRO16Y0YN	2	add	test	no-allergy-control	stimuli/s5.jpg		-	0	0
add_A1BWQIRO16Y0YN	3	add	test	blocking-confirmation-control	stimuli/s9.jpg		+	0	0
add_A1BWQIRO16Y0YN	4	add	test	no-allergy-control	stimuli/s5.jpg		-	0	0
add_A1BWQIRO16Y0YN	5	add	test	blocking-violation-control	stimuli/s13.jpg		+	0	0
add_A1BWQIRO16Y0YN	6	add	test	blocking-violation-control	stimuli/s13.jpg		+	0	0
add_A1BWQIRO16Y0YN	7	add	test	blocking-confirmation-control	stimuli/s9.jpg		+	0	0
add_A1BWQIRO16Y0YN	8	add	test	blocking-violation	stimuli/s17.jpg		+	0	0
add_A1BWQIRO16Y0YN	9	add	test	blocking-violation-control	stimuli/s13.jpg		+	0	0
add_A1BWQIRO16Y0YN	10	add	test	blocking-violation	stimuli/s17.jpg		+	1	1
add_A1BWQIRO16Y0YN	11	add	test	no-allergy-control	stimuli/s5.jpg		-	2	1
add_A1BWQIRO16Y0YN	12	add	test	blocking-violation	stimuli/s17.jpg		+	1	1
add_A1BWQIRO16Y0YN	13	add	test	no-allergy-control	stimuli/s5.jpg		-	0	0
add_A1BWQIRO16Y0YN	14	add	test	blocking-confirmation	stimuli/s11.jpg		-	2	1
add_A1BWQIRO16Y0YN	15	add	test	blocking-confirmation-control	stimuli/s9.jpg		+	1	1
add_A1BWQIRO16Y0YN	16	add	test	blocking-confirmation	stimuli/s11.jpg		-	2	1
add_A1BWQIRO16Y0YN	17	add	test	no-allergy-control	stimuli/s5.jpg		-	2	1
add_A1BWQIRO16Y0YN	18	add	test	blocking-confirmation	stimuli/s11.jpg		-	2	1
add_A1BWQIRO16Y0YN	19	add	test	blocking-violation	stimuli/s17.jpg		+	1	1
add_A1BWQIRO16Y0YN	20	add	test	blocking-violation	stimuli/s17.jpg		+	0	0
add_A1BWQIRO16Y0YN	21	add	test	blocking-violation-control	stimuli/s13.jpg		+	0	0
add_A1BWQIRO16Y0YN	22	add	test	blocking-confirmation	stimuli/s11.jpg		-	0	0
add_A1BWQIRO16Y0YN	23	add	test	blocking-confirmation-control	stimuli/s9.jpg		+	0	0
add_A1BWQIRO16Y0YN	24	add	test	blocking-confirmation	stimuli/s11.jpg		-	0	0
add_A1BWQIRO16Y0YN	25	add	test	no-allergy-control	stimuli/s5.jpg		-	2	1
add_A1BWQIRO16Y0YN	26	add	test	blocking-confirmation-control	stimuli/s9.jpg		+	1	1
add_A1BWQIRO16Y0YN	27	add	test	blocking-violation-control	stimuli/s13.jpg		+	3	1
add_A1BWQIRO16Y0YN	28	add	test	blocking-confirmation	stimuli/s11.jpg		-	0	0
add_A1BWQIRO16Y0YN	29	add	test	blocking-confirmation-control	stimuli/s9.jpg		+	0	0
add_A1DIYFGQT1QDV2	0	add	prelearning	+	stimuli/s16.jpg		+	0	0
add_A1DIYFGQT1QDV2	1	add	prelearning	+	stimuli/s16.jpg		+	1	1
add_A1DIYFGQT1QDV2	2	add	prelearning	+	stimuli/s16.jpg		+	1	1
add_A1DIYFGQT1QDV2	3	add	prelearning	-	stimuli/s11.jpg		++	0	0
add_A1DIYFGQT1QDV2	4	add	prelearning	+	stimuli/s16.jpg		+	1	1
add_A1DIYFGQT1QDV2	5	add	prelearning	-	stimuli/s16.jpg	stimuli/s11.jpg	+++	2	1
add_A1DIYFGQT1QDV2	6	add	prelearning	-	stimuli/s16.jpg	stimuli/s11.jpg	+++	3	1
add_A1DIYFGQT1QDV2	7	add	prelearning	-	stimuli/s16.jpg	stimuli/s11.jpg	+++	3	1
add_A1DIYFGQT1QDV2	8	add	prelearning	-	stimuli/s16.jpg	stimuli/s11.jpg	+++	3	1
add_A1DIYFGQT1QDV2	9	add	prelearning	+	stimuli/s16.jpg		+	1	1
add_A1DIYFGQT1QDV2	10	add	prelearning	-	stimuli/s11.jpg		++	2	1
add_A1DIYFGQT1QDV2	11	add	prelearning	+	stimuli/s16.jpg		+	1	1
add_A1DIYFGQT1QDV2	12	add	prelearning	-	stimuli/s11.jpg		++	2	1
add_A1DIYFGQT1QDV2	13	add	prelearning	-	stimuli/s11.jpg		++	2	1
add_A1DIYFGQT1QDV2	14	add	prelearning	-	stimuli/s11.jpg		++	2	1
add_A1DIYFGQT1QDV2	15	add	prelearning	-	stimuli/s16.jpg	stimuli/s11.jpg	+++	3	1
add_A1DIYFGQT1QDV2	16	add	prelearning	-	stimuli/s16.jpg	stimuli/s11.jpg	+++	3	1
add_A1DIYFGQT1QDV2	17	add	prelearning	-	stimuli/s11.jpg		++	2	1
add_A1DIYFGQT1QDV2	0	add	learning	+	stimuli/s1.jpg		+	1	1
add_A1DIYFGQT1QDV2	1	add	learning	-	stimuli/s17.jpg		-	0	0
add_A1DIYFGQT1QDV2	2	add	learning	-	stimuli/s13.jpg		-	2	1
add_A1DIYFGQT1QDV2	3	add	learning	+	stimuli/s14.jpg		+	3	1
add_A1DIYFGQT1QDV2	4	add	learning	+	stimuli/s1.jpg		+	1	1
add_A1DIYFGQT1QDV2	5	add	learning	-	stimuli/s13.jpg		-	0	0
add_A1DIYFGQT1QDV2	6	add	learning	-	stimuli/s17.jpg		-	0	0
add_A1DIYFGQT1QDV2	7	add	learning	-	stimuli/s13.jpg		-	0	0
add_A1DIYFGQT1QDV2	8	add	learning	+	stimuli/s1.jpg		+	0	0
add_A1DIYFGQT1QDV2	9	add	learning	+	stimuli/s1.jpg		+	1	1
add_A1DIYFGQT1QDV2	10	add	learning	+	stimuli/s1.jpg		+	1	1
add_A1DIYFGQT1QDV2	11	add	learning	+	stimuli/s14.jpg		+	0	0
add_A1DIYFGQT1QDV2	12	add	learning	+	stimuli/s14.jpg		+	2	1
add_A1DIYFGQT1QDV2	13	add	learning	-	stimuli/s17.jpg		-	0	0
add_A1DIYFGQT1QDV2	14	add	learning	+	stimuli/s14.jpg		+	1	1
add_A1DIYFGQT1QDV2	15	add	learning	-	stimuli/s13.jpg		-	0	0
add_A1DIYFGQT1QDV2	16	add	learning	-	stimuli/s13.jpg		-	0	0
add_A1DIYFGQT1QDV2	17	add	learning	-	stimuli/s13.jpg		-	0	0
add_A1DIYFGQT1QDV2	18	add	learning	+	stimuli/s1.jpg		+	0	0
add_A1DIYFGQT1QDV2	19	add	learning	+	stimuli/s14.jpg		+	1	1
add_A1DIYFGQT1QDV2	20	add	learning	-	stimuli/s17.jpg		-	0	0
add_A1DIYFGQT1QDV2	21	add	learning	+	stimuli/s14.jpg		+	0	0
add_A1DIYFGQT1QDV2	22	add	learning	-	stimuli/s17.jpg		-	0	0
add_A1DIYFGQT1QDV2	23	add	learning	-	stimuli/s17.jpg		-	0	0
add_A1DIYFGQT1QDV2	0	add	blocking	blocking	stimuli/s1.jpg	stimuli/s4.jpg	+	2	1
add_A1DIYFGQT1QDV2	1	add	blocking	blocking-control	stimuli/s17.jpg	stimuli/s7.jpg	+	1	1
add_A1DIYFGQT1QDV2	2	add	blocking	blocking	stimuli/s1.jpg	stimuli/s4.jpg	+	1	1
add_A1DIYFGQT1QDV2	3	add	blocking	blocking-control	stimuli/s17.jpg	stimuli/s7.jpg	+	1	1
add_A1DIYFGQT1QDV2	4	add	blocking	no-allergy-control	stimuli/s8.jpg	stimuli/s2.jpg	-	1	1
add_A1DIYFGQT1QDV2	5	add	blocking	blocking-control	stimuli/s13.jpg	stimuli/s12.jpg	+	0	0
add_A1DIYFGQT1QDV2	6	add	blocking	blocking-control	stimuli/s13.jpg	stimuli/s12.jpg	+	1	1
add_A1DIYFGQT1QDV2	7	add	blocking	blocking-control	stimuli/s17.jpg	stimuli/s7.jpg	+	1	1
add_A1DIYFGQT1QDV2	8	add	blocking	blocking	stimuli/s1.jpg	stimuli/s4.jpg	+	1	1
add_A1DIYFGQT1QDV2	9	add	blocking	blocking-control	stimuli/s13.jpg	stimuli/s12.jpg	+	1	1
add_A1DIYFGQT1QDV2	10	add	blocking	blocking	stimuli/s14.jpg	stimuli/s18.jpg	+	1	1
add_A1DIYFGQT1QDV2	11	add	blocking	no-allergy-control	stimuli/s8.jpg	stimuli/s2.jpg	-	0	0
add_A1DIYFGQT1QDV2	12	add	blocking	blocking	stimuli/s14.jpg	stimuli/s18.jpg	+	1	1
add_A1DIYFGQT1QDV2	13	add	blocking	blocking	stimuli/s14.jpg	stimuli/s18.jpg	+	1	1
add_A1DIYFGQT1QDV2	14	add	blocking	blocking	stimuli/s1.jpg	stimuli/s4.jpg	+	1	1
add_A1DIYFGQT1QDV2	15	add	blocking	blocking	stimuli/s1.jpg	stimuli/s4.jpg	+	1	1
add_A1DIYFGQT1QDV2	16	add	blocking	blocking-control	stimuli/s17.jpg	stimuli/s7.jpg	+	1	1
add_A1DIYFGQT1QDV2	17	add	blocking	blocking	stimuli/s14.jpg	stimuli/s18.jpg	+	1	1
add_A1DIYFGQT1QDV2	18	add	blocking	blocking-control	stimuli/s13.jpg	stimuli/s12.jpg	+	1	1
add_A1DIYFGQT1QDV2	19	add	blocking	blocking-control	stimuli/s17.jpg	stimuli/s7.jpg	+	1	1
add_A1DIYFGQT1QDV2	20	add	blocking	blocking-control	stimuli/s13.jpg	stimuli/s12.jpg	+	1	1
add_A1DIYFGQT1QDV2	21	add	blocking	no-allergy-control	stimuli/s8.jpg	stimuli/s2.jpg	-	1	1
add_A1DIYFGQT1QDV2	22	add	blocking	no-allergy-control	stimuli/s8.jpg	stimuli/s2.jpg	-	1	1
add_A1DIYFGQT1QDV2	23	add	blocking	blocking	stimuli/s14.jpg	stimuli/s18.jpg	+	1	1
add_A1DIYFGQT1QDV2	24	add	blocking	no-allergy-control	stimuli/s8.jpg	stimuli/s2.jpg	-	1	1
add_A1DIYFGQT1QDV2	25	add	blocking	blocking	stimuli/s14.jpg	stimuli/s18.jpg	+	1	1
add_A1DIYFGQT1QDV2	26	add	blocking	blocking	stimuli/s1.jpg	stimuli/s4.jpg	+	1	1
add_A1DIYFGQT1QDV2	27	add	blocking	no-allergy-control	stimuli/s8.jpg	stimuli/s2.jpg	-	0	0
add_A1DIYFGQT1QDV2	28	add	blocking	blocking-control	stimuli/s17.jpg	stimuli/s7.jpg	+	1	1
add_A1DIYFGQT1QDV2	29	add	blocking	blocking-control	stimuli/s13.jpg	stimuli/s12.jpg	+	1	1
add_A1DIYFGQT1QDV2	0	add	test	blocking-violation	stimuli/s4.jpg		+	1	1
add_A1DIYFGQT1QDV2	1	add	test	no-allergy-control	stimuli/s2.jpg		-	1	1
add_A1DIYFGQT1QDV2	2	add	test	blocking-violation-control	stimuli/s12.jpg		+	1	1
add_A1DIYFGQT1QDV2	3	add	test	blocking-confirmation-control	stimuli/s7.jpg		+	1	1
add_A1DIYFGQT1QDV2	4	add	test	blocking-violation	stimuli/s4.jpg		+	1	1
add_A1DIYFGQT1QDV2	5	add	test	blocking-confirmation	stimuli/s18.jpg		-	0	0
add_A1DIYFGQT1QDV2	6	add	test	blocking-violation-control	stimuli/s12.jpg		+	1	1
add_A1DIYFGQT1QDV2	7	add	test	blocking-violation-control	stimuli/s12.jpg		+	1	1
add_A1DIYFGQT1QDV2	8	add	test	blocking-violation	stimuli/s4.jpg		+	1	1
add_A1DIYFGQT1QDV2	9	add	test	no-allergy-control	stimuli/s2.jpg		-	1	1
add_A1DIYFGQT1QDV2	10	add	test	blocking-confirmation-control	stimuli/s7.jpg		+	1	1
add_A1DIYFGQT1QDV2	11	add	test	blocking-confirmation	stimuli/s18.jpg		-	0	0
add_A1DIYFGQT1QDV2	12	add	test	blocking-violation-control	stimuli/s12.jpg		+	1	1
add_A1DIYFGQT1QDV2	13	add	test	blocking-confirmation-control	stimuli/s7.jpg		+	1	1
add_A1DIYFGQT1QDV2	14	add	test	blocking-violation	stimuli/s4.jpg		+	1	1
add_A1DIYFGQT1QDV2	15	add	test	blocking-confirmation	stimuli/s18.jpg		-	0	0
add_A1DIYFGQT1QDV2	16	add	test	blocking-confirmation	stimuli/s18.jpg		-	0	0
add_A1DIYFGQT1QDV2	17	add	test	blocking-confirmation-control	stimuli/s7.jpg		+	1	1
add_A1DIYFGQT1QDV2	18	add	test	blocking-confirmation-control	stimuli/s7.jpg		+	1	1
add_A1DIYFGQT1QDV2	19	add	test	no-allergy-control	stimuli/s2.jpg		-	1	1
add_A1DIYFGQT1QDV2	20	add	test	no-allergy-control	stimuli/s2.jpg		-	1	1
add_A1DIYFGQT1QDV2	21	add	test	blocking-violation	stimuli/s4.jpg		+	1	1
add_A1DIYFGQT1QDV2	22	add	test	no-allergy-control	stimuli/s2.jpg		-	1	1
add_A1DIYFGQT1QDV2	23	add	test	blocking-violation	stimuli/s4.jpg		+	1	1
add_A1DIYFGQT1QDV2	24	add	test	blocking-violation-control	stimuli/s12.jpg		+	1	1
add_A1DIYFGQT1QDV2	25	add	test	blocking-confirmation-control	stimuli/s7.jpg		+	1	1
add_A1DIYFGQT1QDV2	26	add	test	blocking-confirmation	stimuli/s18.jpg		-	0	0
add_A1DIYFGQT1QDV2	27	add	test	blocking-confirmation	stimuli/s18.jpg		-	0	0
add_A1DIYFGQT1QDV2	28	add	test	blocking-violation-control	stimuli/s12.jpg		+	1	1
add_A1DIYFGQT1QDV2	29	add	test	no-allergy-control	stimuli/s2.jpg		-	1	1
add_A1DZMZTXWOM9MR	0	add	prelearning	+	stimuli/s17.jpg		+	0	0
add_A1DZMZTXWOM9MR	1	add	prelearning	-	stimuli/s15.jpg		++	0	0
add_A1DZMZTXWOM9MR	2	add	prelearning	-	stimuli/s15.jpg		++	2	1
add_A1DZMZTXWOM9MR	3	add	prelearning	-	stimuli/s15.jpg		++	2	1
add_A1DZMZTXWOM9MR	4	add	prelearning	-	stimuli/s17.jpg	stimuli/s15.jpg	+++	1	1
add_A1DZMZTXWOM9MR	5	add	prelearning	-	stimuli/s15.jpg		++	2	1
add_A1DZMZTXWOM9MR	6	add	prelearning	-	stimuli/s15.jpg		++	2	1
add_A1DZMZTXWOM9MR	7	add	prelearning	+	stimuli/s17.jpg		+	1	1
add_A1DZMZTXWOM9MR	8	add	prelearning	-	stimuli/s17.jpg	stimuli/s15.jpg	+++	2	1
add_A1DZMZTXWOM9MR	9	add	prelearning	+	stimuli/s17.jpg		+	1	1
add_A1DZMZTXWOM9MR	10	add	prelearning	-	stimuli/s15.jpg		++	2	1
add_A1DZMZTXWOM9MR	11	add	prelearning	-	stimuli/s17.jpg	stimuli/s15.jpg	+++	3	1
add_A1DZMZTXWOM9MR	12	add	prelearning	-	stimuli/s17.jpg	stimuli/s15.jpg	+++	3	1
add_A1DZMZTXWOM9MR	13	add	prelearning	+	stimuli/s17.jpg		+	1	1
add_A1DZMZTXWOM9MR	14	add	prelearning	+	stimuli/s17.jpg		+	1	1
add_A1DZMZTXWOM9MR	15	add	prelearning	+	stimuli/s17.jpg		+	1	1
add_A1DZMZTXWOM9MR	16	add	prelearning	-	stimuli/s17.jpg	stimuli/s15.jpg	+++	3	1
add_A1DZMZTXWOM9MR	17	add	prelearning	-	stimuli/s17.jpg	stimuli/s15.jpg	+++	3	1
add_A1DZMZTXWOM9MR	0	add	learning	-	stimuli/s4.jpg		-	0	0
add_A1DZMZTXWOM9MR	1	add	learning	-	stimuli/s4.jpg		-	0	0
add_A1DZMZTXWOM9MR	2	add	learning	-	stimuli/s3.jpg		-	1	1
add_A1DZMZTXWOM9MR	3	add	learning	+	stimuli/s16.jpg		+	1	1
add_A1DZMZTXWOM9MR	4	add	learning	+	stimuli/s8.jpg		+	0	0
add_A1DZMZTXWOM9MR	5	add	learning	-	stimuli/s4.jpg		-	0	0
add_A1DZMZTXWOM9MR	6	add	learning	-	stimuli/s4.jpg		-	0	0
add_A1DZMZTXWOM9MR	7	add	learning	+	stimuli/s16.jpg		+	1	1
add_A1DZMZTXWOM9MR	8	add	learning	+	stimuli/s8.jpg		+	1	1
add_A1DZMZTXWOM9MR	9	add	learning	-	stimuli/s3.jpg		-	0	0
add_A1DZMZTXWOM9MR	10	add	learning	-	stimuli/s3.jpg		-	0	0
add_A1DZMZTXWOM9MR	11	add	learning	+	stimuli/s16.jpg		+	1	1
add_A1DZMZTXWOM9MR	12	add	learning	+	stimuli/s16.jpg		+	1	1
add_A1DZMZTXWOM9MR	13	add	learning	-	stimuli/s3.jpg		-	0	0
add_A1DZMZTXWOM9MR	14	add	learning	+	stimuli/s8.jpg		+	1	1
add_A1DZMZTXWOM9MR	15	add	learning	-	stimuli/s3.jpg		-	0	0
add_A1DZMZTXWOM9MR	16	add	learning	-	stimuli/s4.jpg		-	0	0
add_A1DZMZTXWOM9MR	17	add	learning	-	stimuli/s3.jpg		-	0	0
add_A1DZMZTXWOM9MR	18	add	learning	+	stimuli/s16.jpg		+	1	1
add_A1DZMZTXWOM9MR	19	add	learning	+	stimuli/s16.jpg		+	1	1
add_A1DZMZTXWOM9MR	20	add	learning	+	stimuli/s8.jpg		+	1	1
add_A1DZMZTXWOM9MR	21	add	learning	+	stimuli/s8.jpg		+	1	1
add_A1DZMZTXWOM9MR	22	add	learning	+	stimuli/s8.jpg		+	1	1
add_A1DZMZTXWOM9MR	23	add	learning	-	stimuli/s4.jpg		-	0	0
add_A1DZMZTXWOM9MR	0	add	blocking	blocking	stimuli/s8.jpg	stimuli/s5.jpg	+	1	1
add_A1DZMZTXWOM9MR	1	add	blocking	blocking	stimuli/s16.jpg	stimuli/s9.jpg	+	1	1
add_A1DZMZTXWOM9MR	2	add	blocking	no-allergy-control	stimuli/s12.jpg	stimuli/s7.jpg	-	0	0
add_A1DZMZTXWOM9MR	3	add	blocking	no-allergy-control	stimuli/s12.jpg	stimuli/s7.jpg	-	0	0
add_A1DZMZTXWOM9MR	4	add	blocking	blocking	stimuli/s16.jpg	stimuli/s9.jpg	+	1	1
add_A1DZMZTXWOM9MR	5	add	blocking	blocking-control	stimuli/s3.jpg	stimuli/s2.jpg	+	0	0
add_A1DZMZTXWOM9MR	6	add	blocking	blocking	stimuli/s8.jpg	stimuli/s5.jpg	+	1	1
add_A1DZMZTXWOM9MR	7	add	blocking	blocking-control	stimuli/s3.jpg	stimuli/s2.jpg	+	1	1
add_A1DZMZTXWOM9MR	8	add	blocking	blocking	stimuli/s16.jpg	stimuli/s9.jpg	+	1	1
add_A1DZMZTXWOM9MR	9	add	blocking	no-allergy-control	stimuli/s12.jpg	stimuli/s7.jpg	-	0	0
add_A1DZMZTXWOM9MR	10	add	blocking	blocking-control	stimuli/s3.jpg	stimuli/s2.jpg	+	1	1
add_A1DZMZTXWOM9MR	11	add	blocking	blocking-control	stimuli/s4.jpg	stimuli/s6.jpg	+	0	0
add_A1DZMZTXWOM9MR	12	add	blocking	blocking	stimuli/s8.jpg	stimuli/s5.jpg	+	1	1
add_A1DZMZTXWOM9MR	13	add	blocking	no-allergy-control	stimuli/s12.jpg	stimuli/s7.jpg	-	0	0
add_A1DZMZTXWOM9MR	14	add	blocking	blocking-control	stimuli/s3.jpg	stimuli/s2.jpg	+	1	1
add_A1DZMZTXWOM9MR	15	add	blocking	blocking	stimuli/s16.jpg	stimuli/s9.jpg	+	1	1
add_A1DZMZTXWOM9MR	16	add	blocking	blocking	stimuli/s8.jpg	stimuli/s5.jpg	+	1	1
add_A1DZMZTXWOM9MR	17	add	blocking	no-allergy-control	stimuli/s12.jpg	stimuli/s7.jpg	-	0	0
add_A1DZMZTXWOM9MR	18	add	blocking	blocking-control	stimuli/s3.jpg	stimuli/s2.jpg	+	1	1
add_A1DZMZTXWOM9MR	19	add	blocking	blocking-control	stimuli/s4.jpg	stimuli/s6.jpg	+	1	1
add_A1DZMZTXWOM9MR	20	add	blocking	blocking	stimuli/s16.jpg	stimuli/s9.jpg	+	1	1
add_A1DZMZTXWOM9MR	21	add	blocking	blocking	stimuli/s16.jpg	stimuli/s9.jpg	+	1	1
add_A1DZMZTXWOM9MR	22	add	blocking	blocking-control	stimuli/s3.jpg	stimuli/s2.jpg	+	1	1
add_A1DZMZTXWOM9MR	23	add	blocking	blocking	stimuli/s8.jpg	stimuli/s5.jpg	+	1	1
add_A1DZMZTXWOM9MR	24	add	blocking	blocking-control	stimuli/s4.jpg	stimuli/s6.jpg	+	1	1
add_A1DZMZTXWOM9MR	25	add	blocking	blocking-control	stimuli/s4.jpg	stimuli/s6.jpg	+	1	1
add_A1DZMZTXWOM9MR	26	add	blocking	blocking-control	stimuli/s4.jpg	stimuli/s6.jpg	+	1	1
add_A1DZMZTXWOM9MR	27	add	blocking	blocking	stimuli/s8.jpg	stimuli/s5.jpg	+	1	1
add_A1DZMZTXWOM9MR	28	add	blocking	blocking-control	stimuli/s4.jpg	stimuli/s6.jpg	+	1	1
add_A1DZMZTXWOM9MR	29	add	blocking	no-allergy-control	stimuli/s12.jpg	stimuli/s7.jpg	-	0	0
add_A1DZMZTXWOM9MR	0	add	test	blocking-confirmation	stimuli/s9.jpg		-	0	0
add_A1DZMZTXWOM9MR	1	add	test	blocking-violation-control	stimuli/s2.jpg		+	1	1
add_A1DZMZTXWOM9MR	2	add	test	blocking-confirmation	stimuli/s9.jpg		-	0	0
add_A1DZMZTXWOM9MR	3	add	test	blocking-confirmation-control	stimuli/s6.jpg		+	1	1
add_A1DZMZTXWOM9MR	4	add	test	blocking-confirmation	stimuli/s9.jpg		-	0	0
add_A1DZMZTXWOM9MR	5	add	test	blocking-violation-control	stimuli/s2.jpg		+	1	1
add_A1DZMZTXWOM9MR	6	add	test	blocking-confirmation-control	stimuli/s6.jpg		+	1	1
add_A1DZMZTXWOM9MR	7	add	test	blocking-violation	stimuli/s5.jpg		+	0	0
add_A1DZMZTXWOM9MR	8	add	test	blocking-violation-control	stimuli/s2.jpg		+	1	1
add_A1DZMZTXWOM9MR	9	add	test	blocking-confirmation-control	stimuli/s6.jpg		+	1	1
add_A1DZMZTXWOM9MR	10	add	test	blocking-confirmation	stimuli/s9.jpg		-	0	0
add_A1DZMZTXWOM9MR	11	add	test	no-allergy-control	stimuli/s7.jpg		-	0	0
add_A1DZMZTXWOM9MR	12	add	test	blocking-violation	stimuli/s5.jpg		+	0	0
add_A1DZMZTXWOM9MR	13	add	test	no-allergy-control	stimuli/s7.jpg		-	0	0
add_A1DZMZTXWOM9MR	14	add	test	no-allergy-control	stimuli/s7.jpg		-	0	0
add_A1DZMZTXWOM9MR	15	add	test	blocking-violation	stimuli/s5.jpg		+	0	0
add_A1DZMZTXWOM9MR	16	add	test	blocking-confirmation	stimuli/s9.jpg		-	0	0
add_A1DZMZTXWOM9MR	17	add	test	blocking-violation	stimuli/s5.jpg		+	0	0
add_A1DZMZTXWOM9MR	18	add	test	blocking-confirmation	stimuli/s9.jpg		-	0	0
add_A1DZMZTXWOM9MR	19	add	test	no-allergy-control	stimuli/s7.jpg		-	0	0
add_A1DZMZTXWOM9MR	20	add	test	blocking-violation-control	stimuli/s2.jpg		+	1	1
add_A1DZMZTXWOM9MR	21	add	test	no-allergy-control	stimuli/s7.jpg		-	0	0
add_A1DZMZTXWOM9MR	22	add	test	no-allergy-control	stimuli/s7.jpg		-	0	0
add_A1DZMZTXWOM9MR	23	add	test	blocking-confirmation-control	stimuli/s6.jpg		+	1	1
add_A1DZMZTXWOM9MR	24	add	test	blocking-violation-control	stimuli/s2.jpg		+	1	1
add_A1DZMZTXWOM9MR	25	add	test	blocking-violation	stimuli/s5.jpg		+	0	0
add_A1DZMZTXWOM9MR	26	add	test	blocking-violation-control	stimuli/s2.jpg		+	1	1
add_A1DZMZTXWOM9MR	27	add	test	blocking-confirmation-control	stimuli/s6.jpg		+	1	1
add_A1DZMZTXWOM9MR	28	add	test	blocking-violation	stimuli/s5.jpg		+	0	0
add_A1DZMZTXWOM9MR	29	add	test	blocking-confirmation-control	stimuli/s6.jpg		+	1	1
add_A1JM5XNB4NCZR6	0	add	prelearning	+	stimuli/s4.jpg		+	2	1
add_A1JM5XNB4NCZR6	1	add	prelearning	-	stimuli/s3.jpg		++	1	1
add_A1JM5XNB4NCZR6	2	add	prelearning	+	stimuli/s4.jpg		+	2	1
add_A1JM5XNB4NCZR6	3	add	prelearning	-	stimuli/s4.jpg	stimuli/s3.jpg	+++	1	1
add_A1JM5XNB4NCZR6	4	add	prelearning	-	stimuli/s3.jpg		++	2	1
add_A1JM5XNB4NCZR6	5	add	prelearning	-	stimuli/s4.jpg	stimuli/s3.jpg	+++	2	1
add_A1JM5XNB4NCZR6	6	add	prelearning	-	stimuli/s4.jpg	stimuli/s3.jpg	+++	2	1
add_A1JM5XNB4NCZR6	7	add	prelearning	+	stimuli/s4.jpg		+	1	1
add_A1JM5XNB4NCZR6	8	add	prelearning	+	stimuli/s4.jpg		+	1	1
add_A1JM5XNB4NCZR6	9	add	prelearning	-	stimuli/s4.jpg	stimuli/s3.jpg	+++	2	1
add_A1JM5XNB4NCZR6	10	add	prelearning	-	stimuli/s3.jpg		++	2	1
add_A1JM5XNB4NCZR6	11	add	prelearning	-	stimuli/s4.jpg	stimuli/s3.jpg	+++	3	1
add_A1JM5XNB4NCZR6	12	add	prelearning	-	stimuli/s3.jpg		++	2	1
add_A1JM5XNB4NCZR6	13	add	prelearning	-	stimuli/s3.jpg		++	2	1
add_A1JM5XNB4NCZR6	14	add	prelearning	-	stimuli/s4.jpg	stimuli/s3.jpg	+++	3	1
add_A1JM5XNB4NCZR6	15	add	prelearning	-	stimuli/s3.jpg		++	2	1
add_A1JM5XNB4NCZR6	16	add	prelearning	+	stimuli/s4.jpg		+	1	1
add_A1JM5XNB4NCZR6	17	add	prelearning	+	stimuli/s4.jpg		+	1	1
add_A1JM5XNB4NCZR6	0	add	learning	-	stimuli/s7.jpg		-	2	1
add_A1JM5XNB4NCZR6	1	add	learning	-	stimuli/s7.jpg		-	0	0
add_A1JM5XNB4NCZR6	2	add	learning	-	stimuli/s7.jpg		-	0	0
add_A1JM5XNB4NCZR6	3	add	learning	-	stimuli/s11.jpg		-	0	0
add_A1JM5XNB4NCZR6	4	add	learning	+	stimuli/s13.jpg		+	0	0
add_A1JM5XNB4NCZR6	5	add	learning	+	stimuli/s5.jpg		+	0	0
add_A1JM5XNB4NCZR6	6	add	learning	-	stimuli/s11.jpg		-	0	0
add_A1JM5XNB4NCZR6	7	add	learning	+	stimuli/s13.jpg		+	1	1
add_A1JM5XNB4NCZR6	8	add	learning	-	stimuli/s7.jpg		-	0	0
add_A1JM5XNB4NCZR6	9	add	learning	+	stimuli/s5.jpg		+	2	1
add_A1JM5XNB4NCZR6	10	add	learning	-	stimuli/s11.jpg		-	0	0
add_A1JM5XNB4NCZR6	11	add	learning	-	stimuli/s11.jpg		-	0	0
add_A1JM5XNB4NCZR6	12	add	learning	+	stimuli/s13.jpg		+	1	1
add_A1JM5XNB4NCZR6	13	add	learning	+	stimuli/s13.jpg		+	1	1
add_A1JM5XNB4NCZR6	14	add	learning	-	stimuli/s11.jpg		-	0	0
add_A1JM5XNB4NCZR6	15	add	learning	-	stimuli/s7.jpg		-	0	0
add_A1JM5XNB4NCZR6	16	add	learning	-	stimuli/s7.jpg		-	0	0
add_A1JM5XNB4NCZR6	17	add	learning	-	stimuli/s11.jpg		-	0	0
add_A1JM5XNB4NCZR6	18	add	learning	+	stimuli/s5.jpg		+	1	1
add_A1JM5XNB4NCZR6	19	add	learning	+	stimuli/s13.jpg		+	1	1
add_A1JM5XNB4NCZR6	20	add	learning	+	stimuli/s5.jpg		+	1	1
add_A1JM5XNB4NCZR6	21	add	learning	+	stimuli/s5.jpg		+	1	1
add_A1JM5XNB4NCZR6	22	add	learning	+	stimuli/s13.jpg		+	1	1
add_A1JM5XNB4NCZR6	23	add	learning	+	stimuli/s5.jpg		+	1	1
add_A1JM5XNB4NCZR6	0	add	blocking	blocking-control	stimuli/s11.jpg	stimuli/s8.jpg	+	2	1
add_A1JM5XNB4NCZR6	1	add	blocking	blocking-control	stimuli/s11.jpg	stimuli/s8.jpg	+	1	1
add_A1JM5XNB4NCZR6	2	add	blocking	blocking	stimuli/s13.jpg	stimuli/s6.jpg	+	2	1
add_A1JM5XNB4NCZR6	3	add	blocking	blocking	stimuli/s13.jpg	stimuli/s6.jpg	+	1	1
add_A1JM5XNB4NCZR6	4	add	blocking	blocking	stimuli/s5.jpg	stimuli/s17.jpg	+	1	1
add_A1JM5XNB4NCZR6	5	add	blocking	blocking-control	stimuli/s7.jpg	stimuli/s14.jpg	+	1	1
add_A1JM5XNB4NCZR6	6	add	blocking	blocking-control	stimuli/s7.jpg	stimuli/s14.jpg	+	1	1
add_A1JM5XNB4NCZR6	7	add	blocking	no-allergy-control	stimuli/s9.jpg	stimuli/s18.jpg	-	0	0
add_A1JM5XNB4NCZR6	8	add	blocking	blocking	stimuli/s5.jpg	stimuli/s17.jpg	+	2	1
add_A1JM5XNB4NCZR6	9	add	blocking	blocking	stimuli/s13.jpg	stimuli/s6.jpg	+	1	1
add_A1JM5XNB4NCZR6	10	add	blocking	blocking-control	stimuli/s7.jpg	stimuli/s14.jpg	+	0	0
add_A1JM5XNB4NCZR6	11	add	blocking	blocking	stimuli/s13.jpg	stimuli/s6.jpg	+	1	1
add_A1JM5XNB4NCZR6	12	add	blocking	blocking-control	stimuli/s7.jpg	stimuli/s14.jpg	+	0	0
add_A1JM5XNB4NCZR6	13	add	blocking	blocking-control	stimuli/s11.jpg	stimuli/s8.jpg	+	1	1
add_A1JM5XNB4NCZR6	14	add	blocking	blocking	stimuli/s5.jpg	stimuli/s17.jpg	+	1	1
add_A1JM5XNB4NCZR6	15	add	blocking	no-allergy-control	stimuli/s9.jpg	stimuli/s18.jpg	-	0	0
add_A1JM5XNB4NCZR6	16	add	blocking	no-allergy-control	stimuli/s9.jpg	stimuli/s18.jpg	-	0	0
add_A1JM5XNB4NCZR6	17	add	blocking	blocking-control	stimuli/s11.jpg	stimuli/s8.jpg	+	1	1
add_A1JM5XNB4NCZR6	18	add	blocking	blocking-control	stimuli/s7.jpg	stimuli/s14.jpg	+	1	1
add_A1JM5XNB4NCZR6	19	add	blocking	blocking	stimuli/s13.jpg	stimuli/s6.jpg	+	1	1
add_A1JM5XNB4NCZR6	20	add	blocking	blocking	stimuli/s13.jpg	stimuli/s6.jpg	+	1	1
add_A1JM5XNB4NCZR6	21	add	blocking	no-allergy-control	stimuli/s9.jpg	stimuli/s18.jpg	-	0	0
add_A1JM5XNB4NCZR6	22	add	blocking	blocking-control	stimuli/s11.jpg	stimuli/s8.jpg	+	0	0
add_A1JM5XNB4NCZR6	23	add	blocking	blocking	stimuli/s5.jpg	stimuli/s17.jpg	+	1	1
add_A1JM5XNB4NCZR6	24	add	blocking	blocking	stimuli/s5.jpg	stimuli/s17.jpg	+	1	1
add_A1JM5XNB4NCZR6	25	add	blocking	blocking-control	stimuli/s7.jpg	stimuli/s14.jpg	+	1	1
add_A1JM5XNB4NCZR6	26	add	blocking	no-allergy-control	stimuli/s9.jpg	stimuli/s18.jpg	-	0	0
add_A1JM5XNB4NCZR6	27	add	blocking	blocking	stimuli/s5.jpg	stimuli/s17.jpg	+	1	1
add_A1JM5XNB4NCZR6	28	add	blocking	blocking-control	stimuli/s11.jpg	stimuli/s8.jpg	+	1	1
add_A1JM5XNB4NCZR6	29	add	blocking	no-allergy-control	stimuli/s9.jpg	stimuli/s18.jpg	-	0	0
add_A1JM5XNB4NCZR6	0	add	test	blocking-confirmation	stimuli/s17.jpg		-	0	0
add_A1JM5XNB4NCZR6	1	add	test	blocking-violation	stimuli/s6.jpg		+	1	1
add_A1JM5XNB4NCZR6	2	add	test	blocking-confirmation-control	stimuli/s8.jpg		+	0	0
add_A1JM5XNB4NCZR6	3	add	test	no-allergy-control	stimuli/s18.jpg		-	0	0
add_A1JM5XNB4NCZR6	4	add	test	no-allergy-control	stimuli/s18.jpg		-	0	0
add_A1JM5XNB4NCZR6	5	add	test	blocking-violation-control	stimuli/s14.jpg		+	0	0
add_A1JM5XNB4NCZR6	6	add	test	blocking-confirmation-control	stimuli/s8.jpg		+	0	0
add_A1JM5XNB4NCZR6	7	add	test	blocking-violation-control	stimuli/s14.jpg		+	0	0
add_A1JM5XNB4NCZR6	8	add	test	blocking-confirmation-control	stimuli/s8.jpg		+	0	0
add_A1JM5XNB4NCZR6	9	add	test	blocking-confirmation-control	stimuli/s8.jpg		+	0	0
add_A1JM5XNB4NCZR6	10	add	test	blocking-violation	stimuli/s6.jpg		+	1	1
add_A1JM5XNB4NCZR6	11	add	test	blocking-confirmation-control	stimuli/s8.jpg		+	0	0
add_A1JM5XNB4NCZR6	12	add	test	blocking-confirmation	stimuli/s17.jpg		-	0	0
add_A1JM5XNB4NCZR6	13	add	test	blocking-violation-control	stimuli/s14.jpg		+	0	0
add_A1JM5XNB4NCZR6	14	add	test	no-allergy-control	stimuli/s18.jpg		-	0	0
add_A1JM5XNB4NCZR6	15	add	test	blocking-confirmation	stimuli/s17.jpg		-	0	0
add_A1JM5XNB4NCZR6	16	add	test	no-allergy-control	stimuli/s18.jpg		-	0	0
add_A1JM5XNB4NCZR6	17	add	test	blocking-confirmation	stimuli/s17.jpg		-	0	0
add_A1JM5XNB4NCZR6	18	add	test	blocking-violation	stimuli/s6.jpg		+	1	1
add_A1JM5XNB4NCZR6	19	add	test	blocking-violation-control	stimuli/s14.jpg		+	0	0
add_A1JM5XNB4NCZR6	20	add	test	blocking-confirmation	stimuli/s17.jpg		-	0	0
add_A1JM5XNB4NCZR6	21	add	test	blocking-violation	stimuli/s6.jpg		+	1	1
add_A1JM5XNB4NCZR6	22	add	test	no-allergy-control	stimuli/s18.jpg		-	0	0
add_A1JM5XNB4NCZR6	23	add	test	blocking-violation-control	stimuli/s14.jpg		+	0	0
add_A1JM5XNB4NCZR6	24	add	test	no-allergy-control	stimuli/s18.jpg		-	0	0
add_A1JM5XNB4NCZR6	25	add	test	blocking-violation	stimuli/s6.jpg		+	1	1
add_A1JM5XNB4NCZR6	26	add	test	blocking-confirmation	stimuli/s17.jpg		-	0	0
add_A1JM5XNB4NCZR6	27	add	test	blocking-confirmation-control	stimuli/s8.jpg		+	0	0
add_A1JM5XNB4NCZR6	28	add	test	blocking-violation	stimuli/s6.jpg		+	1	1
add_A1JM5XNB4NCZR6	29	add	test	blocking-violation-control	stimuli/s14.jpg		+	0	0
add_A1NFQ814CFWJZ	0	add	prelearning	+	stimuli/s7.jpg		+	0	0
add_A1NFQ814CFWJZ	1	add	prelearning	-	stimuli/s7.jpg	stimuli/s15.jpg	+++	2	1
add_A1NFQ814CFWJZ	2	add	prelearning	-	stimuli/s7.jpg	stimuli/s15.jpg	+++	3	1
add_A1NFQ814CFWJZ	3	add	prelearning	+	stimuli/s7.jpg		+	2	1
add_A1NFQ814CFWJZ	4	add	prelearning	-	stimuli/s15.jpg		++	1	1
add_A1NFQ814CFWJZ	5	add	prelearning	+	stimuli/s7.jpg		+	1	1
add_A1NFQ814CFWJZ	6	add	prelearning	-	stimuli/s15.jpg		++	2	1
add_A1NFQ814CFWJZ	7	add	prelearning	+	stimuli/s7.jpg		+	1	1
add_A1NFQ814CFWJZ	8	add	prelearning	-	stimuli/s15.jpg		++	2	1
add_A1NFQ814CFWJZ	9	add	prelearning	+	stimuli/s7.jpg		+	1	1
add_A1NFQ814CFWJZ	10	add	prelearning	+	stimuli/s7.jpg		+	1	1
add_A1NFQ814CFWJZ	11	add	prelearning	-	stimuli/s7.jpg	stimuli/s15.jpg	+++	3	1
add_A1NFQ814CFWJZ	12	add	prelearning	-	stimuli/s7.jpg	stimuli/s15.jpg	+++	3	1
add_A1NFQ814CFWJZ	13	add	prelearning	-	stimuli/s7.jpg	stimuli/s15.jpg	+++	3	1
add_A1NFQ814CFWJZ	14	add	prelearning	-	stimuli/s15.jpg		++	1	1
add_A1NFQ814CFWJZ	15	add	prelearning	-	stimuli/s7.jpg	stimuli/s15.jpg	+++	1	1
add_A1NFQ814CFWJZ	16	add	prelearning	-	stimuli/s15.jpg		++	2	1
add_A1NFQ814CFWJZ	17	add	prelearning	-	stimuli/s15.jpg		++	2	1
add_A1NFQ814CFWJZ	0	add	learning	-	stimuli/s18.jpg		-	0	0
add_A1NFQ814CFWJZ	1	add	learning	+	stimuli/s4.jpg		+	0	0
add_A1NFQ814CFWJZ	2	add	learning	+	stimuli/s4.jpg		+	1	1
add_A1NFQ814CFWJZ	3	add	learning	-	stimuli/s18.jpg		-	0	0
add_A1NFQ814CFWJZ	4	add	learning	+	stimuli/s4.jpg		+	1	1
add_A1NFQ814CFWJZ	5	add	learning	+	stimuli/s6.jpg		+	2	1
add_A1NFQ814CFWJZ	6	add	learning	-	stimuli/s9.jpg		-	0	0
add_A1NFQ814CFWJZ	7	add	learning	-	stimuli/s9.jpg		-	0	0
add_A1NFQ814CFWJZ	8	add	learning	-	stimuli/s18.jpg		-	0	0
add_A1NFQ814CFWJZ	9	add	learning	+	stimuli/s6.jpg		+	1	1
add_A1NFQ814CFWJZ	10	add	learning	-	stimuli/s18.jpg		-	0	0
add_A1NFQ814CFWJZ	11	add	learning	-	stimuli/s9.jpg		-	0	0
add_A1NFQ814CFWJZ	12	add	learning	+	stimuli/s6.jpg		+	2	1
add_A1NFQ814CFWJZ	13	add	learning	+	stimuli/s4.jpg		+	1	1
add_A1NFQ814CFWJZ	14	add	learning	+	stimuli/s4.jpg		+	1	1
add_A1NFQ814CFWJZ	15	add	learning	+	stimuli/s4.jpg		+	1	1
add_A1NFQ814CFWJZ	16	add	learning	-	stimuli/s9.jpg		-	0	0
add_A1NFQ814CFWJZ	17	add	learning	+	stimuli/s6.jpg		+	1	1
add_A1NFQ814CFWJZ	18	add	learning	-	stimuli/s18.jpg		-	0	0
add_A1NFQ814CFWJZ	19	add	learning	-	stimuli/s18.jpg		-	0	0
add_A1NFQ814CFWJZ	20	add	learning	-	stimuli/s9.jpg		-	0	0
add_A1NFQ814CFWJZ	21	add	learning	+	stimuli/s6.jpg		+	1	1
add_A1NFQ814CFWJZ	22	add	learning	-	stimuli/s9.jpg		-	0	0
add_A1NFQ814CFWJZ	23	add	learning	+	stimuli/s6.jpg		+	1	1
add_A1NFQ814CFWJZ	0	add	blocking	blocking	stimuli/s4.jpg	stimuli/s11.jpg	+	2	1
add_A1NFQ814CFWJZ	1	add	blocking	blocking	stimuli/s6.jpg	stimuli/s16.jpg	+	3	1
add_A1NFQ814CFWJZ	2	add	blocking	no-allergy-control	stimuli/s14.jpg	stimuli/s3.jpg	-	3	1
add_A1NFQ814CFWJZ	3	add	blocking	blocking	stimuli/s4.jpg	stimuli/s11.jpg	+	1	1
add_A1NFQ814CFWJZ	4	add	blocking	no-allergy-control	stimuli/s14.jpg	stimuli/s3.jpg	-	0	0
add_A1NFQ814CFWJZ	5	add	blocking	no-allergy-control	stimuli/s14.jpg	stimuli/s3.jpg	-	0	0
add_A1NFQ814CFWJZ	6	add	blocking	blocking	stimuli/s4.jpg	stimuli/s11.jpg	+	1	1
add_A1NFQ814CFWJZ	7	add	blocking	blocking	stimuli/s6.jpg	stimuli/s16.jpg	+	1	1
add_A1NFQ814CFWJZ	8	add	blocking	no-allergy-control	stimuli/s14.jpg	stimuli/s3.jpg	-	0	0
add_A1NFQ814CFWJZ	9	add	blocking	blocking	stimuli/s4.jpg	stimuli/s11.jpg	+	1	1
add_A1NFQ814CFWJZ	10	add	blocking	blocking	stimuli/s6.jpg	stimuli/s16.jpg	+	0	0
add_A1NFQ814CFWJZ	11	add	blocking	blocking	stimuli/s6.jpg	stimuli/s16.jpg	+	0	0
add_A1NFQ814CFWJZ	12	add	blocking	blocking	stimuli/s4.jpg	stimuli/s11.jpg	+	1	1
add_A1NFQ814CFWJZ	13	add	blocking	blocking-control	stimuli/s18.jpg	stimuli/s17.jpg	+	0	0
add_A1NFQ814CFWJZ	14	add	blocking	blocking-control	stimuli/s9.jpg	stimuli/s8.jpg	+	2	1
add_A1NFQ814CFWJZ	15	add	blocking	blocking-control	stimuli/s9.jpg	stimuli/s8.jpg	+	1	1
add_A1NFQ814CFWJZ	16	add	blocking	blocking-control	stimuli/s18.jpg	stimuli/s17.jpg	+	0	0
add_A1NFQ814CFWJZ	17	add	blocking	blocking-control	stimuli/s18.jpg	stimuli/s17.jpg	+	1	1
add_A1NFQ814CFWJZ	18	add	blocking	blocking	stimuli/s4.jpg	stimuli/s11.jpg	+	1	1
add_A1NFQ814CFWJZ	19	add	blocking	blocking-control	stimuli/s9.jpg	stimuli/s8.jpg	+	1	1
add_A1NFQ814CFWJZ	20	add	blocking	no-allergy-control	stimuli/s14.jpg	stimuli/s3.jpg	-	0	0
add_A1NFQ814CFWJZ	21	add	blocking	blocking-control	stimuli/s18.jpg	stimuli/s17.jpg	+	1	1
add_A1NFQ814CFWJZ	22	add	blocking	blocking-control	stimuli/s9.jpg	stimuli/s8.jpg	+	1	1
add_A1NFQ814CFWJZ	23	add	blocking	blocking-control	stimuli/s18.jpg	stimuli/s17.jpg	+	1	1
add_A1NFQ814CFWJZ	24	add	blocking	blocking	stimuli/s6.jpg	stimuli/s16.jpg	+	1	1
add_A1NFQ814CFWJZ	25	add	blocking	blocking-control	stimuli/s9.jpg	stimuli/s8.jpg	+	0	0
add_A1NFQ814CFWJZ	26	add	blocking	blocking-control	stimuli/s9.jpg	stimuli/s8.jpg	+	1	1
add_A1NFQ814CFWJZ	27	add	blocking	blocking-control	stimuli/s18.jpg	stimuli/s17.jpg	+	0	0
add_A1NFQ814CFWJZ	28	add	blocking	blocking	stimuli/s6.jpg	stimuli/s16.jpg	+	1	1
add_A1NFQ814CFWJZ	29	add	blocking	no-allergy-control	stimuli/s14.jpg	stimuli/s3.jpg	-	0	0
add_A1NFQ814CFWJZ	0	add	test	blocking-violation	stimuli/s11.jpg		+	0	0
add_A1NFQ814CFWJZ	1	add	test	blocking-violation-control	stimuli/s8.jpg		+	0	0
add_A1NFQ814CFWJZ	2	add	test	blocking-confirmation	stimuli/s16.jpg		-	1	1
add_A1NFQ814CFWJZ	3	add	test	blocking-violation-control	stimuli/s8.jpg		+	0	0
add_A1NFQ814CFWJZ	4	add	test	no-allergy-control	stimuli/s3.jpg		-	0	0
add_A1NFQ814CFWJZ	5	add	test	blocking-confirmation-control	stimuli/s17.jpg		+	1	1
add_A1NFQ814CFWJZ	6	add	test	blocking-confirmation-control	stimuli/s17.jpg		+	0	0
add_A1NFQ814CFWJZ	7	add	test	no-allergy-control	stimuli/s3.jpg		-	0	0
add_A1NFQ814CFWJZ	8	add	test	no-allergy-control	stimuli/s3.jpg		-	1	1
add_A1NFQ814CFWJZ	9	add	test	blocking-violation	stimuli/s11.jpg		+	0	0
add_A1NFQ814CFWJZ	10	add	test	blocking-violation-control	stimuli/s8.jpg		+	1	1
add_A1NFQ814CFWJZ	11	add	test	blocking-confirmation-control	stimuli/s17.jpg		+	0	0
add_A1NFQ814CFWJZ	12	add	test	blocking-violation-control	stimuli/s8.jpg		+	1	1
add_A1NFQ814CFWJZ	13	add	test	no-allergy-control	stimuli/s3.jpg		-	0	0
add_A1NFQ814CFWJZ	14	add	test	blocking-confirmation-control	stimuli/s17.jpg		+	1	1
add_A1NFQ814CFWJZ	15	add	test	blocking-violation	stimuli/s11.jpg		+	0	0
add_A1NFQ814CFWJZ	16	add	test	blocking-violation	stimuli/s11.jpg		+	1	1
add_A1NFQ814CFWJZ	17	add	test	blocking-confirmation	stimuli/s16.jpg		-	0	0
add_A1NFQ814CFWJZ	18	add	test	blocking-violation-control	stimuli/s8.jpg		+	0	0
add_A1NFQ814CFWJZ	19	add	test	blocking-confirmation	stimuli/s16.jpg		-	1	1
add_A1NFQ814CFWJZ	20	add	test	blocking-violation	stimuli/s11.jpg		+	0	0
add_A1NFQ814CFWJZ	21	add	test	blocking-violation	stimuli/s11.jpg		+	1	1
add_A1NFQ814CFWJZ	22	add	test	blocking-confirmation	stimuli/s16.jpg		-	0	0
add_A1NFQ814CFWJZ	23	add	test	blocking-confirmation-control	stimuli/s17.jpg		+	1	1
add_A1NFQ814CFWJZ	24	add	test	blocking-confirmation	stimuli/s16.jpg		-	0	0
add_A1NFQ814CFWJZ	25	add	test	blocking-confirmation	stimuli/s16.jpg		-	1	1
add_A1NFQ814CFWJZ	26	add	test	no-allergy-control	stimuli/s3.jpg		-	1	1
add_A1NFQ814CFWJZ	27	add	test	blocking-violation-control	stimuli/s8.jpg		+	0	0
add_A1NFQ814CFWJZ	28	add	test	no-allergy-control	stimuli/s3.jpg		-	1	1
add_A1NFQ814CFWJZ	29	add	test	blocking-confirmation-control	stimuli/s17.jpg		+	0	0
add_A1NIKHUA79SWGD	0	add	prelearning	-	stimuli/s15.jpg		++	0	0
add_A1NIKHUA79SWGD	1	add	prelearning	+	stimuli/s6.jpg		+	1	1
add_A1NIKHUA79SWGD	2	add	prelearning	-	stimuli/s15.jpg		++	2	1
add_A1NIKHUA79SWGD	3	add	prelearning	-	stimuli/s15.jpg		++	2	1
add_A1NIKHUA79SWGD	4	add	prelearning	-	stimuli/s6.jpg	stimuli/s15.jpg	+++	2	1
add_A1NIKHUA79SWGD	5	add	prelearning	-	stimuli/s6.jpg	stimuli/s15.jpg	+++	3	1
add_A1NIKHUA79SWGD	6	add	prelearning	-	stimuli/s15.jpg		++	2	1
add_A1NIKHUA79SWGD	7	add	prelearning	+	stimuli/s6.jpg		+	1	1
add_A1NIKHUA79SWGD	8	add	prelearning	-	stimuli/s15.jpg		++	2	1
add_A1NIKHUA79SWGD	9	add	prelearning	+	stimuli/s6.jpg		+	1	1
add_A1NIKHUA79SWGD	10	add	prelearning	-	stimuli/s6.jpg	stimuli/s15.jpg	+++	3	1
add_A1NIKHUA79SWGD	11	add	prelearning	-	stimuli/s6.jpg	stimuli/s15.jpg	+++	3	1
add_A1NIKHUA79SWGD	12	add	prelearning	-	stimuli/s6.jpg	stimuli/s15.jpg	+++	3	1
add_A1NIKHUA79SWGD	13	add	prelearning	+	stimuli/s6.jpg		+	1	1
add_A1NIKHUA79SWGD	14	add	prelearning	-	stimuli/s15.jpg		++	2	1
add_A1NIKHUA79SWGD	15	add	prelearning	+	stimuli/s6.jpg		+	1	1
add_A1NIKHUA79SWGD	16	add	prelearning	+	stimuli/s6.jpg		+	1	1
add_A1NIKHUA79SWGD	17	add	prelearning	-	stimuli/s6.jpg	stimuli/s15.jpg	+++	3	1
add_A1NIKHUA79SWGD	0	add	learning	+	stimuli/s13.jpg		+	0	0
add_A1NIKHUA79SWGD	1	add	learning	-	stimuli/s9.jpg		-	0	0
add_A1NIKHUA79SWGD	2	add	learning	-	stimuli/s9.jpg		-	0	0
add_A1NIKHUA79SWGD	3	add	learning	+	stimuli/s13.jpg		+	1	1
add_A1NIKHUA79SWGD	4	add	learning	-	stimuli/s17.jpg		-	0	0
add_A1NIKHUA79SWGD	5	add	learning	-	stimuli/s17.jpg		-	0	0
add_A1NIKHUA79SWGD	6	add	learning	+	stimuli/s12.jpg		+	1	1
add_A1NIKHUA79SWGD	7	add	learning	+	stimuli/s13.jpg		+	1	1
add_A1NIKHUA79SWGD	8	add	learning	+	stimuli/s13.jpg		+	1	1
add_A1NIKHUA79SWGD	9	add	learning	-	stimuli/s17.jpg		-	0	0
add_A1NIKHUA79SWGD	10	add	learning	+	stimuli/s12.jpg		+	1	1
add_A1NIKHUA79SWGD	11	add	learning	-	stimuli/s9.jpg		-	0	0
add_A1NIKHUA79SWGD	12	add	learning	+	stimuli/s13.jpg		+	1	1
add_A1NIKHUA79SWGD	13	add	learning	-	stimuli/s9.jpg		-	0	0
add_A1NIKHUA79SWGD	14	add	learning	+	stimuli/s12.jpg		+	1	1
add_A1NIKHUA79SWGD	15	add	learning	+	stimuli/s12.jpg		+	1	1
add_A1NIKHUA79SWGD	16	add	learning	+	stimuli/s12.jpg		+	1	1
add_A1NIKHUA79SWGD	17	add	learning	-	stimuli/s17.jpg		-	0	0
add_A1NIKHUA79SWGD	18	add	learning	+	stimuli/s12.jpg		+	1	1
add_A1NIKHUA79SWGD	19	add	learning	-	stimuli/s17.jpg		-	0	0
add_A1NIKHUA79SWGD	20	add	learning	-	stimuli/s9.jpg		-	0	0
add_A1NIKHUA79SWGD	21	add	learning	-	stimuli/s9.jpg		-	0	0
add_A1NIKHUA79SWGD	22	add	learning	-	stimuli/s17.jpg		-	0	0
add_A1NIKHUA79SWGD	23	add	learning	+	stimuli/s13.jpg		+	1	1
add_A1NIKHUA79SWGD	0	add	blocking	blocking-control	stimuli/s17.jpg	stimuli/s10.jpg	+	1	1
add_A1NIKHUA79SWGD	1	add	blocking	no-allergy-control	stimuli/s5.jpg	stimuli/s4.jpg	-	1	1
add_A1NIKHUA79SWGD	2	add	blocking	blocking-control	stimuli/s17.jpg	stimuli/s10.jpg	+	1	1
add_A1NIKHUA79SWGD	3	add	blocking	blocking-control	stimuli/s17.jpg	stimuli/s10.jpg	+	1	1
add_A1NIKHUA79SWGD	4	add	blocking	blocking-control	stimuli/s17.jpg	stimuli/s10.jpg	+	1	1
add_A1NIKHUA79SWGD	5	add	blocking	blocking	stimuli/s12.jpg	stimuli/s1.jpg	+	1	1
add_A1NIKHUA79SWGD	6	add	blocking	blocking-control	stimuli/s17.jpg	stimuli/s10.jpg	+	1	1
add_A1NIKHUA79SWGD	7	add	blocking	blocking	stimuli/s12.jpg	stimuli/s1.jpg	+	1	1
add_A1NIKHUA79SWGD	8	add	blocking	no-allergy-control	stimuli/s5.jpg	stimuli/s4.jpg	-	0	0
add_A1NIKHUA79SWGD	9	add	blocking	blocking-control	stimuli/s9.jpg	stimuli/s3.jpg	+	1	1
add_A1NIKHUA79SWGD	10	add	blocking	no-allergy-control	stimuli/s5.jpg	stimuli/s4.jpg	-	0	0
add_A1NIKHUA79SWGD	11	add	blocking	blocking-control	stimuli/s9.jpg	stimuli/s3.jpg	+	1	1
add_A1NIKHUA79SWGD	12	add	blocking	blocking-control	stimuli/s9.jpg	stimuli/s3.jpg	+	1	1
add_A1NIKHUA79SWGD	13	add	blocking	blocking	stimuli/s13.jpg	stimuli/s2.jpg	+	2	1
add_A1NIKHUA79SWGD	14	add	blocking	blocking	stimuli/s12.jpg	stimuli/s1.jpg	+	1	1
add_A1NIKHUA79SWGD	15	add	blocking	no-allergy-control	stimuli/s5.jpg	stimuli/s4.jpg	-	0	0
add_A1NIKHUA79SWGD	16	add	blocking	blocking-control	stimuli/s17.jpg	stimuli/s10.jpg	+	1	1
add_A1NIKHUA79SWGD	17	add	blocking	blocking	stimuli/s12.jpg	stimuli/s1.jpg	+	1	1
add_A1NIKHUA79SWGD	18	add	blocking	blocking	stimuli/s12.jpg	stimuli/s1.jpg	+	1	1
add_A1NIKHUA79SWGD	19	add	blocking	blocking	stimuli/s13.jpg	stimuli/s2.jpg	+	1	1
add_A1NIKHUA79SWGD	20	add	blocking	blocking-control	stimuli/s9.jpg	stimuli/s3.jpg	+	1	1
add_A1NIKHUA79SWGD	21	add	blocking	blocking	stimuli/s13.jpg	stimuli/s2.jpg	+	1	1
add_A1NIKHUA79SWGD	22	add	blocking	blocking	stimuli/s13.jpg	stimuli/s2.jpg	+	1	1
add_A1NIKHUA79SWGD	23	add	blocking	blocking	stimuli/s12.jpg	stimuli/s1.jpg	+	1	1
add_A1NIKHUA79SWGD	24	add	blocking	blocking-control	stimuli/s9.jpg	stimuli/s3.jpg	+	1	1
add_A1NIKHUA79SWGD	25	add	blocking	blocking	stimuli/s13.jpg	stimuli/s2.jpg	+	1	1
add_A1NIKHUA79SWGD	26	add	blocking	blocking	stimuli/s13.jpg	stimuli/s2.jpg	+	1	1
add_A1NIKHUA79SWGD	27	add	blocking	no-allergy-control	stimuli/s5.jpg	stimuli/s4.jpg	-	0	0
add_A1NIKHUA79SWGD	28	add	blocking	no-allergy-control	stimuli/s5.jpg	stimuli/s4.jpg	-	0	0
add_A1NIKHUA79SWGD	29	add	blocking	blocking-control	stimuli/s9.jpg	stimuli/s3.jpg	+	1	1
add_A1NIKHUA79SWGD	0	add	test	blocking-confirmation	stimuli/s2.jpg		-	0	0
add_A1NIKHUA79SWGD	1	add	test	blocking-violation-control	stimuli/s3.jpg		+	1	1
add_A1NIKHUA79SWGD	2	add	test	blocking-violation	stimuli/s1.jpg		+	0	0
add_A1NIKHUA79SWGD	3	add	test	blocking-confirmation	stimuli/s2.jpg		-	0	0
add_A1NIKHUA79SWGD	4	add	test	blocking-violation-control	stimuli/s3.jpg		+	1	1
add_A1NIKHUA79SWGD	5	add	test	blocking-confirmation	stimuli/s2.jpg		-	0	0
add_A1NIKHUA79SWGD	6	add	test	blocking-violation	stimuli/s1.jpg		+	0	0
add_A1NIKHUA79SWGD	7	add	test	blocking-violation-control	stimuli/s3.jpg		+	1	1
add_A1NIKHUA79SWGD	8	add	test	blocking-violation	stimuli/s1.jpg		+	0	0
add_A1NIKHUA79SWGD	9	add	test	no-allergy-control	stimuli/s4.jpg		-	0	0
add_A1NIKHUA79SWGD	10	add	test	blocking-violation	stimuli/s1.jpg		+	0	0
add_A1NIKHUA79SWGD	11	add	test	blocking-confirmation-control	stimuli/s10.jpg		+	1	1
add_A1NIKHUA79SWGD	12	add	test	no-allergy-control	stimuli/s4.jpg		-	0	0
add_A1NIKHUA79SWGD	13	add	test	no-allergy-control	stimuli/s4.jpg		-	0	0
add_A1NIKHUA79SWGD	14	add	test	blocking-violation-control	stimuli/s3.jpg		+	1	1
add_A1NIKHUA79SWGD	15	add	test	blocking-confirmation-control	stimuli/s10.jpg		+	1	1
add_A1NIKHUA79SWGD	16	add	test	blocking-confirmation	stimuli/s2.jpg		-	0	0
add_A1NIKHUA79SWGD	17	add	test	blocking-confirmation-control	stimuli/s10.jpg		+	1	1
add_A1NIKHUA79SWGD	18	add	test	blocking-confirmation-control	stimuli/s10.jpg		+	1	1
add_A1NIKHUA79SWGD	19	add	test	blocking-confirmation-control	stimuli/s10.jpg		+	1	1
add_A1NIKHUA79SWGD	20	add	test	blocking-confirmation	stimuli/s2.jpg		-	0	0
add_A1NIKHUA79SWGD	21	add	test	blocking-confirmation	stimuli/s2.jpg		-	0	0
add_A1NIKHUA79SWGD	22	add	test	no-allergy-control	stimuli/s4.jpg		-	0	0
add_A1NIKHUA79SWGD	23	add	test	no-allergy-control	stimuli/s4.jpg		-	0	0
add_A1NIKHUA79SWGD	24	add	test	blocking-violation	stimuli/s1.jpg		+	0	0
add_A1NIKHUA79SWGD	25	add	test	blocking-violation-control	stimuli/s3.jpg		+	1	1
add_A1NIKHUA79SWGD	26	add	test	blocking-confirmation-control	stimuli/s10.jpg		+	1	1
add_A1NIKHUA79SWGD	27	add	test	blocking-violation-control	stimuli/s3.jpg		+	1	1
add_A1NIKHUA79SWGD	28	add	test	no-allergy-control	stimuli/s4.jpg		-	0	0
add_A1NIKHUA79SWGD	29	add	test	blocking-violation	stimuli/s1.jpg		+	0	0
add_A1NLJ1L4VCQYV2	0	add	prelearning	-	stimuli/s8.jpg	stimuli/s12.jpg	+++	1	1
add_A1NLJ1L4VCQYV2	1	add	prelearning	+	stimuli/s8.jpg		+	1	1
add_A1NLJ1L4VCQYV2	2	add	prelearning	-	stimuli/s12.jpg		++	1	1
add_A1NLJ1L4VCQYV2	3	add	prelearning	+	stimuli/s8.jpg		+	1	1
add_A1NLJ1L4VCQYV2	4	add	prelearning	-	stimuli/s12.jpg		++	2	1
add_A1NLJ1L4VCQYV2	5	add	prelearning	-	stimuli/s8.jpg	stimuli/s12.jpg	+++	2	1
add_A1NLJ1L4VCQYV2	6	add	prelearning	+	stimuli/s8.jpg		+	1	1
add_A1NLJ1L4VCQYV2	7	add	prelearning	+	stimuli/s8.jpg		+	1	1
add_A1NLJ1L4VCQYV2	8	add	prelearning	-	stimuli/s12.jpg		++	2	1
add_A1NLJ1L4VCQYV2	9	add	prelearning	-	stimuli/s12.jpg		++	2	1
add_A1NLJ1L4VCQYV2	10	add	prelearning	-	stimuli/s8.jpg	stimuli/s12.jpg	+++	3	1
add_A1NLJ1L4VCQYV2	11	add	prelearning	-	stimuli/s8.jpg	stimuli/s12.jpg	+++	3	1
add_A1NLJ1L4VCQYV2	12	add	prelearning	+	stimuli/s8.jpg		+	1	1
add_A1NLJ1L4VCQYV2	13	add	prelearning	-	stimuli/s12.jpg		++	2	1
add_A1NLJ1L4VCQYV2	14	add	prelearning	-	stimuli/s8.jpg	stimuli/s12.jpg	+++	3	1
add_A1NLJ1L4VCQYV2	15	add	prelearning	-	stimuli/s12.jpg		++	2	1
add_A1NLJ1L4VCQYV2	16	add	prelearning	-	stimuli/s8.jpg	stimuli/s12.jpg	+++	3	1
add_A1NLJ1L4VCQYV2	17	add	prelearning	+	stimuli/s8.jpg		+	1	1
add_A1NLJ1L4VCQYV2	0	add	learning	+	stimuli/s3.jpg		+	0	0
add_A1NLJ1L4VCQYV2	1	add	learning	+	stimuli/s3.jpg		+	1	1
add_A1NLJ1L4VCQYV2	2	add	learning	-	stimuli/s5.jpg		-	1	1
add_A1NLJ1L4VCQYV2	3	add	learning	-	stimuli/s7.jpg		-	2	1
add_A1NLJ1L4VCQYV2	4	add	learning	+	stimuli/s2.jpg		+	1	1
add_A1NLJ1L4VCQYV2	5	add	learning	+	stimuli/s2.jpg		+	1	1
add_A1NLJ1L4VCQYV2	6	add	learning	+	stimuli/s3.jpg		+	1	1
add_A1NLJ1L4VCQYV2	7	add	learning	-	stimuli/s7.jpg		-	0	0
add_A1NLJ1L4VCQYV2	8	add	learning	-	stimuli/s7.jpg		-	0	0
add_A1NLJ1L4VCQYV2	9	add	learning	-	stimuli/s5.jpg		-	0	0
add_A1NLJ1L4VCQYV2	10	add	learning	-	stimuli/s5.jpg		-	0	0
add_A1NLJ1L4VCQYV2	11	add	learning	+	stimuli/s2.jpg		+	1	1
add_A1NLJ1L4VCQYV2	12	add	learning	-	stimuli/s5.jpg		-	0	0
add_A1NLJ1L4VCQYV2	13	add	learning	+	stimuli/s3.jpg		+	1	1
add_A1NLJ1L4VCQYV2	14	add	learning	+	stimuli/s2.jpg		+	1	1
add_A1NLJ1L4VCQYV2	15	add	learning	-	stimuli/s7.jpg		-	0	0
add_A1NLJ1L4VCQYV2	16	add	learning	-	stimuli/s5.jpg		-	0	0
add_A1NLJ1L4VCQYV2	17	add	learning	+	stimuli/s2.jpg		+	1	1
add_A1NLJ1L4VCQYV2	18	add	learning	+	stimuli/s3.jpg		+	1	1
add_A1NLJ1L4VCQYV2	19	add	learning	-	stimuli/s7.jpg		-	0	0
add_A1NLJ1L4VCQYV2	20	add	learning	-	stimuli/s7.jpg		-	0	0
add_A1NLJ1L4VCQYV2	21	add	learning	+	stimuli/s3.jpg		+	1	1
add_A1NLJ1L4VCQYV2	22	add	learning	+	stimuli/s2.jpg		+	1	1
add_A1NLJ1L4VCQYV2	23	add	learning	-	stimuli/s5.jpg		-	0	0
add_A1NLJ1L4VCQYV2	0	add	blocking	blocking-control	stimuli/s5.jpg	stimuli/s6.jpg	+	2	1
add_A1NLJ1L4VCQYV2	1	add	blocking	blocking	stimuli/s3.jpg	stimuli/s4.jpg	+	2	1
add_A1NLJ1L4VCQYV2	2	add	blocking	blocking	stimuli/s2.jpg	stimuli/s1.jpg	+	1	1
add_A1NLJ1L4VCQYV2	3	add	blocking	blocking-control	stimuli/s7.jpg	stimuli/s9.jpg	+	1	1
add_A1NLJ1L4VCQYV2	4	add	blocking	blocking-control	stimuli/s5.jpg	stimuli/s6.jpg	+	1	1
add_A1NLJ1L4VCQYV2	5	add	blocking	blocking-control	stimuli/s7.jpg	stimuli/s9.jpg	+	1	1
add_A1NLJ1L4VCQYV2	6	add	blocking	blocking	stimuli/s2.jpg	stimuli/s1.jpg	+	1	1
add_A1NLJ1L4VCQYV2	7	add	blocking	blocking-control	stimuli/s5.jpg	stimuli/s6.jpg	+	1	1
add_A1NLJ1L4VCQYV2	8	add	blocking	blocking	stimuli/s3.jpg	stimuli/s4.jpg	+	1	1
add_A1NLJ1L4VCQYV2	9	add	blocking	blocking	stimuli/s2.jpg	stimuli/s1.jpg	+	1	1
add_A1NLJ1L4VCQYV2	10	add	blocking	blocking-control	stimuli/s7.jpg	stimuli/s9.jpg	+	1	1
add_A1NLJ1L4VCQYV2	11	add	blocking	blocking	stimuli/s2.jpg	stimuli/s1.jpg	+	1	1
add_A1NLJ1L4VCQYV2	12	add	blocking	no-allergy-control	stimuli/s11.jpg	stimuli/s10.jpg	-	3	1
add_A1NLJ1L4VCQYV2	13	add	blocking	blocking	stimuli/s3.jpg	stimuli/s4.jpg	+	1	1
add_A1NLJ1L4VCQYV2	14	add	blocking	no-allergy-control	stimuli/s11.jpg	stimuli/s10.jpg	-	0	0
add_A1NLJ1L4VCQYV2	15	add	blocking	blocking	stimuli/s2.jpg	stimuli/s1.jpg	+	1	1
add_A1NLJ1L4VCQYV2	16	add	blocking	no-allergy-control	stimuli/s11.jpg	stimuli/s10.jpg	-	0	0
add_A1NLJ1L4VCQYV2	17	add	blocking	blocking-control	stimuli/s5.jpg	stimuli/s6.jpg	+	1	1
add_A1NLJ1L4VCQYV2	18	add	blocking	no-allergy-control	stimuli/s11.jpg	stimuli/s10.jpg	-	0	0
add_A1NLJ1L4VCQYV2	19	add	blocking	blocking	stimuli/s3.jpg	stimuli/s4.jpg	+	1	1
add_A1NLJ1L4VCQYV2	20	add	blocking	blocking-control	stimuli/s7.jpg	stimuli/s9.jpg	+	1	1
add_A1NLJ1L4VCQYV2	21	add	blocking	blocking-control	stimuli/s5.jpg	stimuli/s6.jpg	+	1	1
add_A1NLJ1L4VCQYV2	22	add	blocking	blocking-control	stimuli/s7.jpg	stimuli/s9.jpg	+	1	1
add_A1NLJ1L4VCQYV2	23	add	blocking	blocking	stimuli/s3.jpg	stimuli/s4.jpg	+	1	1
add_A1NLJ1L4VCQYV2	24	add	blocking	blocking-control	stimuli/s7.jpg	stimuli/s9.jpg	+	1	1
add_A1NLJ1L4VCQYV2	25	add	blocking	blocking-control	stimuli/s5.jpg	stimuli/s6.jpg	+	1	1
add_A1NLJ1L4VCQYV2	26	add	blocking	blocking	stimuli/s3.jpg	stimuli/s4.jpg	+	1	1
add_A1NLJ1L4VCQYV2	27	add	blocking	no-allergy-control	stimuli/s11.jpg	stimuli/s10.jpg	-	0	0
add_A1NLJ1L4VCQYV2	28	add	blocking	no-allergy-control	stimuli/s11.jpg	stimuli/s10.jpg	-	0	0
add_A1NLJ1L4VCQYV2	29	add	blocking	blocking	stimuli/s2.jpg	stimuli/s1.jpg	+	1	1
add_A1NLJ1L4VCQYV2	0	add	test	blocking-confirmation	stimuli/s1.jpg		-	0	0
add_A1NLJ1L4VCQYV2	1	add	test	blocking-violation-control	stimuli/s9.jpg		+	0	0
add_A1NLJ1L4VCQYV2	2	add	test	blocking-violation	stimuli/s4.jpg		+	0	0
add_A1NLJ1L4VCQYV2	3	add	test	blocking-confirmation-control	stimuli/s6.jpg		+	1	1
add_A1NLJ1L4VCQYV2	4	add	test	no-allergy-control	stimuli/s10.jpg		-	0	0
add_A1NLJ1L4VCQYV2	5	add	test	blocking-violation	stimuli/s4.jpg		+	0	0
add_A1NLJ1L4VCQYV2	6	add	test	blocking-confirmation-control	stimuli/s6.jpg		+	1	1
add_A1NLJ1L4VCQYV2	7	add	test	blocking-confirmation	stimuli/s1.jpg		-	1	1
add_A1NLJ1L4VCQYV2	8	add	test	blocking-violation-control	stimuli/s9.jpg		+	0	0
add_A1NLJ1L4VCQYV2	9	add	test	no-allergy-control	stimuli/s10.jpg		-	0	0
add_A1NLJ1L4VCQYV2	10	add	test	blocking-violation	stimuli/s4.jpg		+	0	0
add_A1NLJ1L4VCQYV2	11	add	test	blocking-confirmation	stimuli/s1.jpg		-	1	1
add_A1NLJ1L4VCQYV2	12	add	test	blocking-confirmation-control	stimuli/s6.jpg		+	1	1
add_A1NLJ1L4VCQYV2	13	add	test	no-allergy-control	stimuli/s10.jpg		-	0	0
add_A1NLJ1L4VCQYV2	14	add	test	blocking-violation	stimuli/s4.jpg		+	1	1
add_A1NLJ1L4VCQYV2	15	add	test	blocking-violation-control	stimuli/s9.jpg		+	0	0
add_A1NLJ1L4VCQYV2	16	add	test	blocking-confirmation	stimuli/s1.jpg		-	0	0
add_A1NLJ1L4VCQYV2	17	add	test	no-allergy-control	stimuli/s10.jpg		-	0	0
add_A1NLJ1L4VCQYV2	18	add	test	blocking-confirmation	stimuli/s1.jpg		-	1	1
add_A1NLJ1L4VCQYV2	19	add	test	blocking-confirmation	stimuli/s1.jpg		-	1	1
add_A1NLJ1L4VCQYV2	20	add	test	blocking-confirmation-control	stimuli/s6.jpg		+	0	0
add_A1NLJ1L4VCQYV2	21	add	test	no-allergy-control	stimuli/s10.jpg		-	0	0
add_A1NLJ1L4VCQYV2	22	add	test	blocking-violation-control	stimuli/s9.jpg		+	0	0
add_A1NLJ1L4VCQYV2	23	add	test	blocking-violation	stimuli/s4.jpg		+	0	0
add_A1NLJ1L4VCQYV2	24	add	test	blocking-violation-control	stimuli/s9.jpg		+	0	0
add_A1NLJ1L4VCQYV2	25	add	test	blocking-confirmation-control	stimuli/s6.jpg		+	1	1
add_A1NLJ1L4VCQYV2	26	add	test	blocking-confirmation-control	stimuli/s6.jpg		+	1	1
add_A1NLJ1L4VCQYV2	27	add	test	blocking-violation-control	stimuli/s9.jpg		+	0	0
add_A1NLJ1L4VCQYV2	28	add	test	blocking-violation	stimuli/s4.jpg		+	1	1
add_A1NLJ1L4VCQYV2	29	add	test	no-allergy-control	stimuli/s10.jpg		-	0	0
add_A1OA4IW422FPKD	0	add	prelearning	+	stimuli/s11.jpg		+	1	1
add_A1OA4IW422FPKD	1	add	prelearning	-	stimuli/s5.jpg		++	0	0
add_A1OA4IW422FPKD	2	add	prelearning	-	stimuli/s11.jpg	stimuli/s5.jpg	+++	1	1
add_A1OA4IW422FPKD	3	add	prelearning	+	stimuli/s11.jpg		+	1	1
add_A1OA4IW422FPKD	4	add	prelearning	-	stimuli/s5.jpg		++	0	0
add_A1OA4IW422FPKD	5	add	prelearning	+	stimuli/s11.jpg		+	1	1
add_A1OA4IW422FPKD	6	add	prelearning	-	stimuli/s5.jpg		++	0	0
add_A1OA4IW422FPKD	7	add	prelearning	-	stimuli/s11.jpg	stimuli/s5.jpg	+++	1	1
add_A1OA4IW422FPKD	8	add	prelearning	+	stimuli/s11.jpg		+	0	0
add_A1OA4IW422FPKD	9	add	prelearning	-	stimuli/s5.jpg		++	0	0
add_A1OA4IW422FPKD	10	add	prelearning	-	stimuli/s11.jpg	stimuli/s5.jpg	+++	1	1
add_A1OA4IW422FPKD	11	add	prelearning	+	stimuli/s11.jpg		+	1	1
add_A1OA4IW422FPKD	12	add	prelearning	-	stimuli/s11.jpg	stimuli/s5.jpg	+++	1	1
add_A1OA4IW422FPKD	13	add	prelearning	-	stimuli/s5.jpg		++	0	0
add_A1OA4IW422FPKD	14	add	prelearning	+	stimuli/s11.jpg		+	1	1
add_A1OA4IW422FPKD	15	add	prelearning	-	stimuli/s11.jpg	stimuli/s5.jpg	+++	1	1
add_A1OA4IW422FPKD	16	add	prelearning	-	stimuli/s5.jpg		++	0	0
add_A1OA4IW422FPKD	17	add	prelearning	-	stimuli/s11.jpg	stimuli/s5.jpg	+++	1	1
add_A1OA4IW422FPKD	0	add	learning	+	stimuli/s16.jpg		+	0	0
add_A1OA4IW422FPKD	1	add	learning	+	stimuli/s16.jpg		+	0	0
add_A1OA4IW422FPKD	2	add	learning	-	stimuli/s10.jpg		-	0	0
add_A1OA4IW422FPKD	3	add	learning	+	stimuli/s13.jpg		+	1	1
add_A1OA4IW422FPKD	4	add	learning	-	stimuli/s8.jpg		-	0	0
add_A1OA4IW422FPKD	5	add	learning	+	stimuli/s13.jpg		+	1	1
add_A1OA4IW422FPKD	6	add	learning	-	stimuli/s8.jpg		-	0	0
add_A1OA4IW422FPKD	7	add	learning	+	stimuli/s13.jpg		+	1	1
add_A1OA4IW422FPKD	8	add	learning	-	stimuli/s8.jpg		-	0	0
add_A1OA4IW422FPKD	9	add	learning	+	stimuli/s16.jpg		+	0	0
add_A1OA4IW422FPKD	10	add	learning	+	stimuli/s13.jpg		+	1	1
add_A1OA4IW422FPKD	11	add	learning	+	stimuli/s16.jpg		+	0	0
add_A1OA4IW422FPKD	12	add	learning	+	stimuli/s13.jpg		+	1	1
add_A1OA4IW422FPKD	13	add	learning	-	stimuli/s10.jpg		-	0	0
add_A1OA4IW422FPKD	14	add	learning	-	stimuli/s10.jpg		-	0	0
add_A1OA4IW422FPKD	15	add	learning	+	stimuli/s13.jpg		+	1	1
add_A1OA4IW422FPKD	16	add	learning	-	stimuli/s10.jpg		-	0	0
add_A1OA4IW422FPKD	17	add	learning	-	stimuli/s8.jpg		-	0	0
add_A1OA4IW422FPKD	18	add	learning	-	stimuli/s8.jpg		-	0	0
add_A1OA4IW422FPKD	19	add	learning	+	stimuli/s16.jpg		+	1	1
add_A1OA4IW422FPKD	20	add	learning	-	stimuli/s10.jpg		-	0	0
add_A1OA4IW422FPKD	21	add	learning	+	stimuli/s16.jpg		+	1	1
add_A1OA4IW422FPKD	22	add	learning	-	stimuli/s10.jpg		-	0	0
add_A1OA4IW422FPKD	23	add	learning	-	stimuli/s8.jpg		-	0	0
add_A1OA4IW422FPKD	0	add	blocking	no-allergy-control	stimuli/s14.jpg	stimuli/s18.jpg	-	2	1
add_A1OA4IW422FPKD	1	add	blocking	no-allergy-control	stimuli/s14.jpg	stimuli/s18.jpg	-	0	0
add_A1OA4IW422FPKD	2	add	blocking	blocking-control	stimuli/s8.jpg	stimuli/s3.jpg	+	1	1
add_A1OA4IW422FPKD	3	add	blocking	blocking-control	stimuli/s10.jpg	stimuli/s12.jpg	+	0	0
add_A1OA4IW422FPKD	4	add	blocking	blocking-control	stimuli/s8.jpg	stimuli/s3.jpg	+	0	0
add_A1OA4IW422FPKD	5	add	blocking	blocking	stimuli/s16.jpg	stimuli/s1.jpg	+	1	1
add_A1OA4IW422FPKD	6	add	blocking	blocking-control	stimuli/s8.jpg	stimuli/s3.jpg	+	2	1
add_A1OA4IW422FPKD	7	add	blocking	blocking-control	stimuli/s8.jpg	stimuli/s3.jpg	+	2	1
add_A1OA4IW422FPKD	8	add	blocking	blocking	stimuli/s13.jpg	stimuli/s2.jpg	+	3	1
add_A1OA4IW422FPKD	9	add	blocking	blocking-control	stimuli/s10.jpg	stimuli/s12.jpg	+	1	1
add_A1OA4IW422FPKD	10	add	blocking	blocking	stimuli/s16.jpg	stimuli/s1.jpg	+	1	1
add_A1OA4IW422FPKD	11	add	blocking	blocking	stimuli/s13.jpg	stimuli/s2.jpg	+	2	1
add_A1OA4IW422FPKD	12	add	blocking	blocking	stimuli/s16.jpg	stimuli/s1.jpg	+	1	1
add_A1OA4IW422FPKD	13	add	blocking	blocking-control	stimuli/s10.jpg	stimuli/s12.jpg	+	1	1
add_A1OA4IW422FPKD	14	add	blocking	no-allergy-control	stimuli/s14.jpg	stimuli/s18.jpg	-	0	0
add_A1OA4IW422FPKD	15	add	blocking	blocking-control	stimuli/s8.jpg	stimuli/s3.jpg	+	2	1
add_A1OA4IW422FPKD	16	add	blocking	blocking-control	stimuli/s8.jpg	stimuli/s3.jpg	+	1	1
add_A1OA4IW422FPKD	17	add	blocking	no-allergy-control	stimuli/s14.jpg	stimuli/s18.jpg	-	0	0
add_A1OA4IW422FPKD	18	add	blocking	no-allergy-control	stimuli/s14.jpg	stimuli/s18.jpg	-	0	0
add_A1OA4IW422FPKD	19	add	blocking	blocking	stimuli/s13.jpg	stimuli/s2.jpg	+	1	1
add_A1OA4IW422FPKD	20	add	blocking	blocking	stimuli/s16.jpg	stimuli/s1.jpg	+	0	0
add_A1OA4IW422FPKD	21	add	blocking	blocking-control	stimuli/s10.jpg	stimuli/s12.jpg	+	1	1
add_A1OA4IW422FPKD	22	add	blocking	blocking	stimuli/s13.jpg	stimuli/s2.jpg	+	1	1
add_A1OA4IW422FPKD	23	add	blocking	blocking-control	stimuli/s10.jpg	stimuli/s12.jpg	+	1	1
add_A1OA4IW422FPKD	24	add	blocking	blocking	stimuli/s16.jpg	stimuli/s1.jpg	+	1	1
add_A1OA4IW422FPKD	25	add	blocking	no-allergy-control	stimuli/s14.jpg	stimuli/s18.jpg	-	0	0
add_A1OA4IW422FPKD	26	add	blocking	blocking	stimuli/s16.jpg	stimuli/s1.jpg	+	1	1
add_A1OA4IW422FPKD	27	add	blocking	blocking	stimuli/s13.jpg	stimuli/s2.jpg	+	1	1
add_A1OA4IW422FPKD	28	add	blocking	blocking-control	stimuli/s10.jpg	stimuli/s12.jpg	+	1	1
add_A1OA4IW422FPKD	29	add	blocking	blocking	stimuli/s13.jpg	stimuli/s2.jpg	+	1	1
add_A1OA4IW422FPKD	0	add	test	blocking-violation	stimuli/s1.jpg		+	0	0
add_A1OA4IW422FPKD	1	add	test	blocking-confirmation-control	stimuli/s12.jpg		+	1	1
add_A1OA4IW422FPKD	2	add	test	blocking-confirmation-control	stimuli/s12.jpg		+	1	1
add_A1OA4IW422FPKD	3	add	test	blocking-confirmation-control	stimuli/s12.jpg		+	1	1
add_A1OA4IW422FPKD	4	add	test	no-allergy-control	stimuli/s18.jpg		-	0	0
add_A1OA4IW422FPKD	5	add	test	blocking-confirmation	stimuli/s2.jpg		-	1	1
add_A1OA4IW422FPKD	6	add	test	blocking-violation	stimuli/s1.jpg		+	0	0
add_A1OA4IW422FPKD	7	add	test	no-allergy-control	stimuli/s18.jpg		-	0	0
add_A1OA4IW422FPKD	8	add	test	blocking-violation-control	stimuli/s3.jpg		+	1	1
add_A1OA4IW422FPKD	9	add	test	blocking-confirmation-control	stimuli/s12.jpg		+	1	1
add_A1OA4IW422FPKD	10	add	test	blocking-confirmation-control	stimuli/s12.jpg		+	1	1
add_A1OA4IW422FPKD	11	add	test	no-allergy-control	stimuli/s18.jpg		-	0	0
add_A1OA4IW422FPKD	12	add	test	blocking-violation-control	stimuli/s3.jpg		+	1	1
add_A1OA4IW422FPKD	13	add	test	blocking-confirmation	stimuli/s2.jpg		-	1	1
add_A1OA4IW422FPKD	14	add	test	blocking-confirmation	stimuli/s2.jpg		-	1	1
add_A1OA4IW422FPKD	15	add	test	blocking-violation-control	stimuli/s3.jpg		+	1	1
add_A1OA4IW422FPKD	16	add	test	blocking-violation	stimuli/s1.jpg		+	0	0
add_A1OA4IW422FPKD	17	add	test	no-allergy-control	stimuli/s18.jpg		-	0	0
add_A1OA4IW422FPKD	18	add	test	blocking-violation	stimuli/s1.jpg		+	0	0
add_A1OA4IW422FPKD	19	add	test	no-allergy-control	stimuli/s18.jpg		-	0	0
add_A1OA4IW422FPKD	20	add	test	blocking-violation	stimuli/s1.jpg		+	0	0
add_A1OA4IW422FPKD	21	add	test	blocking-confirmation-control	stimuli/s12.jpg		+	1	1
add_A1OA4IW422FPKD	22	add	test	blocking-violation-control	stimuli/s3.jpg		+	1	1
add_A1OA4IW422FPKD	23	add	test	blocking-violation-control	stimuli/s3.jpg		+	1	1
add_A1OA4IW422FPKD	24	add	test	blocking-confirmation	stimuli/s2.jpg		-	1	1
add_A1OA4IW422FPKD	25	add	test	blocking-confirmation	stimuli/s2.jpg		-	1	1
add_A1OA4IW422FPKD	26	add	test	blocking-violation	stimuli/s1.jpg		+	0	0
add_A1OA4IW422FPKD	27	add	test	no-allergy-control	stimuli/s18.jpg		-	0	0
add_A1OA4IW422FPKD	28	add	test	blocking-confirmation	stimuli/s2.jpg		-	1	1
add_A1OA4IW422FPKD	29	add	test	blocking-violation-control	stimuli/s3.jpg		+	1	1
add_A1PBQTBOWF2GOG	0	add	prelearning	-	stimuli/s17.jpg	stimuli/s8.jpg	+++	0	0
add_A1PBQTBOWF2GOG	1	add	prelearning	+	stimuli/s17.jpg		+	1	1
add_A1PBQTBOWF2GOG	2	add	prelearning	-	stimuli/s17.jpg	stimuli/s8.jpg	+++	0	0
add_A1PBQTBOWF2GOG	3	add	prelearning	-	stimuli/s8.jpg		++	0	0
add_A1PBQTBOWF2GOG	4	add	prelearning	+	stimuli/s17.jpg		+	0	0
add_A1PBQTBOWF2GOG	5	add	prelearning	-	stimuli/s17.jpg	stimuli/s8.jpg	+++	0	0
add_A1PBQTBOWF2GOG	6	add	prelearning	-	stimuli/s17.jpg	stimuli/s8.jpg	+++	0	0
add_A1PBQTBOWF2GOG	7	add	prelearning	-	stimuli/s8.jpg		++	0	0
add_A1PBQTBOWF2GOG	8	add	prelearning	-	stimuli/s8.jpg		++	0	0
add_A1PBQTBOWF2GOG	9	add	prelearning	+	stimuli/s17.jpg		+	0	0
add_A1PBQTBOWF2GOG	10	add	prelearning	+	stimuli/s17.jpg		+	0	0
add_A1PBQTBOWF2GOG	11	add	prelearning	-	stimuli/s17.jpg	stimuli/s8.jpg	+++	3	1
add_A1PBQTBOWF2GOG	12	add	prelearning	-	stimuli/s17.jpg	stimuli/s8.jpg	+++	0	0
add_A1PBQTBOWF2GOG	13	add	prelearning	-	stimuli/s8.jpg		++	0	0
add_A1PBQTBOWF2GOG	14	add	prelearning	-	stimuli/s8.jpg		++	2	1
add_A1PBQTBOWF2GOG	15	add	prelearning	-	stimuli/s8.jpg		++	0	0
add_A1PBQTBOWF2GOG	16	add	prelearning	+	stimuli/s17.jpg		+	2	1
add_A1PBQTBOWF2GOG	17	add	prelearning	+	stimuli/s17.jpg		+	0	0
add_A1PBQTBOWF2GOG	0	add	learning	+	stimuli/s10.jpg		+	1	1
add_A1PBQTBOWF2GOG	1	add	learning	+	stimuli/s5.jpg		+	3	1
add_A1PBQTBOWF2GOG	2	add	learning	-	stimuli/s14.jpg		-	2	1
add_A1PBQTBOWF2GOG	3	add	learning	-	stimuli/s14.jpg		-	1	1
add_A1PBQTBOWF2GOG	4	add	learning	+	stimuli/s5.jpg		+	0	0
add_A1PBQTBOWF2GOG	5	add	learning	-	stimuli/s3.jpg		-	3	1
add_A1PBQTBOWF2GOG	6	add	learning	-	stimuli/s14.jpg		-	3	1
add_A1PBQTBOWF2GOG	7	add	learning	+	stimuli/s5.jpg		+	1	1
add_A1PBQTBOWF2GOG	8	add	learning	-	stimuli/s3.jpg		-	0	0
add_A1PBQTBOWF2GOG	9	add	learning	-	stimuli/s3.jpg		-	0	0
add_A1PBQTBOWF2GOG	10	add	learning	+	stimuli/s10.jpg		+	0	0
add_A1PBQTBOWF2GOG	11	add	learning	-	stimuli/s3.jpg		-	0	0
add_A1PBQTBOWF2GOG	12	add	learning	+	stimuli/s5.jpg		+	2	1
add_A1PBQTBOWF2GOG	13	add	learning	+	stimuli/s10.jpg		+	0	0
add_A1PBQTBOWF2GOG	14	add	learning	+	stimuli/s5.jpg		+	0	0
add_A1PBQTBOWF2GOG	15	add	learning	+	stimuli/s10.jpg		+	0	0
add_A1PBQTBOWF2GOG	16	add	learning	+	stimuli/s5.jpg		+	2	1
add_A1PBQTBOWF2GOG	17	add	learning	-	stimuli/s14.jpg		-	0	0
add_A1PBQTBOWF2GOG	18	add	learning	-	stimuli/s14.jpg		-	0	0
add_A1PBQTBOWF2GOG	19	add	learning	-	stimuli/s3.jpg		-	2	1
add_A1PBQTBOWF2GOG	20	add	learning	+	stimuli/s10.jpg		+	0	0
add_A1PBQTBOWF2GOG	21	add	learning	+	stimuli/s10.jpg		+	0	0
add_A1PBQTBOWF2GOG	22	add	learning	-	stimuli/s14.jpg		-	0	0
add_A1PBQTBOWF2GOG	23	add	learning	-	stimuli/s3.jpg		-	0	0
add_A1PBQTBOWF2GOG	0	add	blocking	blocking-control	stimuli/s14.jpg	stimuli/s16.jpg	+	0	0
add_A1PBQTBOWF2GOG	1	add	blocking	blocking	stimuli/s10.jpg	stimuli/s4.jpg	+	2	1
add_A1PBQTBOWF2GOG	2	add	blocking	no-allergy-control	stimuli/s6.jpg	stimuli/s11.jpg	-	0	0
add_A1PBQTBOWF2GOG	3	add	blocking	blocking-control	stimuli/s3.jpg	stimuli/s2.jpg	+	2	1
add_A1PBQTBOWF2GOG	4	add	blocking	blocking	stimuli/s10.jpg	stimuli/s4.jpg	+	0	0
add_A1PBQTBOWF2GOG	5	add	blocking	blocking	stimuli/s5.jpg	stimuli/s18.jpg	+	0	0
add_A1PBQTBOWF2GOG	6	add	blocking	no-allergy-control	stimuli/s6.jpg	stimuli/s11.jpg	-	0	0
add_A1PBQTBOWF2GOG	7	add	blocking	no-allergy-control	stimuli/s6.jpg	stimuli/s11.jpg	-	0	0
add_A1PBQTBOWF2GOG	8	add	blocking	blocking	stimuli/s5.jpg	stimuli/s18.jpg	+	0	0
add_A1PBQTBOWF2GOG	9	add	blocking	blocking	stimuli/s5.jpg	stimuli/s18.jpg	+	0	0
add_A1PBQTBOWF2GOG	10	add	blocking	blocking-control	stimuli/s14.jpg	stimuli/s16.jpg	+	2	1
add_A1PBQTBOWF2GOG	11	add	blocking	blocking	stimuli/s5.jpg	stimuli/s18.jpg	+	2	1
add_A1PBQTBOWF2GOG	12	add	blocking	blocking-control	stimuli/s14.jpg	stimuli/s16.jpg	+	0	0
add_A1PBQTBOWF2GOG	13	add	blocking	blocking	stimuli/s5.jpg	stimuli/s18.jpg	+	0	0
add_A1PBQTBOWF2GOG	14	add	blocking	blocking-control	stimuli/s14.jpg	stimuli/s16.jpg	+	0	0
add_A1PBQTBOWF2GOG	15	add	blocking	blocking-control	stimuli/s3.jpg	stimuli/s2.jpg	+	0	0
add_A1PBQTBOWF2GOG	16	add	blocking	blocking-control	stimuli/s3.jpg	stimuli/s2.jpg	+	2	1
add_A1PBQTBOWF2GOG	17	add	blocking	blocking-control	stimuli/s3.jpg	stimuli/s2.jpg	+	0	0
add_A1PBQTBOWF2GOG	18	add	blocking	no-allergy-control	stimuli/s6.jpg	stimuli/s11.jpg	-	3	1
add_A1PBQTBOWF2GOG	19	add	blocking	blocking-control	stimuli/s3.jpg	stimuli/s2.jpg	+	0	0
add_A1PBQTBOWF2GOG	20	add	blocking	blocking-control	stimuli/s14.jpg	stimuli/s16.jpg	+	0	0
add_A1PBQTBOWF2GOG	21	add	blocking	blocking	stimuli/s10.jpg	stimuli/s4.jpg	+	0	0
add_A1PBQTBOWF2GOG	22	add	blocking	blocking	stimuli/s10.jpg	stimuli/s4.jpg	+	0	0
add_A1PBQTBOWF2GOG	23	add	blocking	blocking	stimuli/s10.jpg	stimuli/s4.jpg	+	0	0
add_A1PBQTBOWF2GOG	24	add	blocking	blocking-control	stimuli/s14.jpg	stimuli/s16.jpg	+	2	1
add_A1PBQTBOWF2GOG	25	add	blocking	no-allergy-control	stimuli/s6.jpg	stimuli/s11.jpg	-	0	0
add_A1PBQTBOWF2GOG	26	add	blocking	blocking	stimuli/s10.jpg	stimuli/s4.jpg	+	0	0
add_A1PBQTBOWF2GOG	27	add	blocking	blocking-control	stimuli/s3.jpg	stimuli/s2.jpg	+	0	0
add_A1PBQTBOWF2GOG	28	add	blocking	no-allergy-control	stimuli/s6.jpg	stimuli/s11.jpg	-	0	0
add_A1PBQTBOWF2GOG	29	add	blocking	blocking	stimuli/s5.jpg	stimuli/s18.jpg	+	0	0
add_A1PBQTBOWF2GOG	0	add	test	blocking-violation-control	stimuli/s2.jpg		+	0	0
add_A1PBQTBOWF2GOG	1	add	test	blocking-violation-control	stimuli/s2.jpg		+	2	1
add_A1PBQTBOWF2GOG	2	add	test	blocking-violation	stimuli/s4.jpg		+	3	1
add_A1PBQTBOWF2GOG	3	add	test	blocking-confirmation-control	stimuli/s16.jpg		+	2	1
add_A1PBQTBOWF2GOG	4	add	test	no-allergy-control	stimuli/s11.jpg		-	2	1
add_A1PBQTBOWF2GOG	5	add	test	no-allergy-control	stimuli/s11.jpg		-	0	0
add_A1PBQTBOWF2GOG	6	add	test	blocking-confirmation-control	stimuli/s16.jpg		+	0	0
add_A1PBQTBOWF2GOG	7	add	test	blocking-violation	stimuli/s4.jpg		+	2	1
add_A1PBQTBOWF2GOG	8	add	test	blocking-violation-control	stimuli/s2.jpg		+	2	1
add_A1PBQTBOWF2GOG	9	add	test	blocking-violation-control	stimuli/s2.jpg		+	2	1
add_A1PBQTBOWF2GOG	10	add	test	blocking-violation-control	stimuli/s2.jpg		+	2	1
add_A1PBQTBOWF2GOG	11	add	test	blocking-confirmation	stimuli/s18.jpg		-	1	1
add_A1PBQTBOWF2GOG	12	add	test	blocking-confirmation-control	stimuli/s16.jpg		+	3	1
add_A1PBQTBOWF2GOG	13	add	test	no-allergy-control	stimuli/s11.jpg		-	0	0
add_A1PBQTBOWF2GOG	14	add	test	blocking-confirmation-control	stimuli/s16.jpg		+	3	1
add_A1PBQTBOWF2GOG	15	add	test	blocking-confirmation-control	stimuli/s16.jpg		+	3	1
add_A1PBQTBOWF2GOG	16	add	test	no-allergy-control	stimuli/s11.jpg		-	0	0
add_A1PBQTBOWF2GOG	17	add	test	blocking-confirmation	stimuli/s18.jpg		-	1	1
add_A1PBQTBOWF2GOG	18	add	test	blocking-violation	stimuli/s4.jpg		+	3	1
add_A1PBQTBOWF2GOG	19	add	test	blocking-confirmation	stimuli/s18.jpg		-	1	1
add_A1PBQTBOWF2GOG	20	add	test	blocking-violation	stimuli/s4.jpg		+	3	1
add_A1PBQTBOWF2GOG	21	add	test	blocking-violation	stimuli/s4.jpg		+	2	1
add_A1PBQTBOWF2GOG	22	add	test	blocking-violation-control	stimuli/s2.jpg		+	2	1
add_A1PBQTBOWF2GOG	23	add	test	no-allergy-control	stimuli/s11.jpg		-	0	0
add_A1PBQTBOWF2GOG	24	add	test	no-allergy-control	stimuli/s11.jpg		-	0	0
add_A1PBQTBOWF2GOG	25	add	test	blocking-confirmation-control	stimuli/s16.jpg		+	3	1
add_A1PBQTBOWF2GOG	26	add	test	blocking-confirmation	stimuli/s18.jpg		-	1	1
add_A1PBQTBOWF2GOG	27	add	test	blocking-violation	stimuli/s4.jpg		+	3	1
add_A1PBQTBOWF2GOG	28	add	test	blocking-confirmation	stimuli/s18.jpg		-	1	1
add_A1PBQTBOWF2GOG	29	add	test	blocking-confirmation	stimuli/s18.jpg		-	1	1
add_A1PLQGQ95NICAF	0	add	prelearning	+	stimuli/s8.jpg		+	1	1
add_A1PLQGQ95NICAF	1	add	prelearning	-	stimuli/s8.jpg	stimuli/s12.jpg	+++	2	1
add_A1PLQGQ95NICAF	2	add	prelearning	-	stimuli/s12.jpg		++	3	1
add_A1PLQGQ95NICAF	3	add	prelearning	-	stimuli/s8.jpg	stimuli/s12.jpg	+++	3	1
add_A1PLQGQ95NICAF	4	add	prelearning	+	stimuli/s8.jpg		+	1	1
add_A1PLQGQ95NICAF	5	add	prelearning	+	stimuli/s8.jpg		+	1	1
add_A1PLQGQ95NICAF	6	add	prelearning	-	stimuli/s12.jpg		++	3	1
add_A1PLQGQ95NICAF	7	add	prelearning	-	stimuli/s12.jpg		++	2	1
add_A1PLQGQ95NICAF	8	add	prelearning	+	stimuli/s8.jpg		+	1	1
add_A1PLQGQ95NICAF	9	add	prelearning	-	stimuli/s12.jpg		++	2	1
add_A1PLQGQ95NICAF	10	add	prelearning	-	stimuli/s12.jpg		++	2	1
add_A1PLQGQ95NICAF	11	add	prelearning	-	stimuli/s8.jpg	stimuli/s12.jpg	+++	3	1
add_A1PLQGQ95NICAF	12	add	prelearning	+	stimuli/s8.jpg		+	1	1
add_A1PLQGQ95NICAF	13	add	prelearning	-	stimuli/s8.jpg	stimuli/s12.jpg	+++	3	1
add_A1PLQGQ95NICAF	14	add	prelearning	-	stimuli/s8.jpg	stimuli/s12.jpg	+++	3	1
add_A1PLQGQ95NICAF	15	add	prelearning	+	stimuli/s8.jpg		+	1	1
add_A1PLQGQ95NICAF	16	add	prelearning	-	stimuli/s12.jpg		++	2	1
add_A1PLQGQ95NICAF	17	add	prelearning	-	stimuli/s8.jpg	stimuli/s12.jpg	+++	3	1
add_A1PLQGQ95NICAF	0	add	learning	-	stimuli/s7.jpg		-	2	1
add_A1PLQGQ95NICAF	1	add	learning	+	stimuli/s2.jpg		+	1	1
add_A1PLQGQ95NICAF	2	add	learning	+	stimuli/s6.jpg		+	2	1
add_A1PLQGQ95NICAF	3	add	learning	-	stimuli/s1.jpg		-	2	1
add_A1PLQGQ95NICAF	4	add	learning	+	stimuli/s2.jpg		+	1	1
add_A1PLQGQ95NICAF	5	add	learning	-	stimuli/s7.jpg		-	0	0
add_A1PLQGQ95NICAF	6	add	learning	+	stimuli/s6.jpg		+	1	1
add_A1PLQGQ95NICAF	7	add	learning	-	stimuli/s1.jpg		-	0	0
add_A1PLQGQ95NICAF	8	add	learning	-	stimuli/s7.jpg		-	0	0
add_A1PLQGQ95NICAF	9	add	learning	+	stimuli/s6.jpg		+	1	1
add_A1PLQGQ95NICAF	10	add	learning	+	stimuli/s2.jpg		+	1	1
add_A1PLQGQ95NICAF	11	add	learning	+	stimuli/s2.jpg		+	1	1
add_A1PLQGQ95NICAF	12	add	learning	-	stimuli/s1.jpg		-	0	0
add_A1PLQGQ95NICAF	13	add	learning	-	stimuli/s7.jpg		-	0	0
add_A1PLQGQ95NICAF	14	add	learning	+	stimuli/s6.jpg		+	1	1
add_A1PLQGQ95NICAF	15	add	learning	-	stimuli/s1.jpg		-	0	0
add_A1PLQGQ95NICAF	16	add	learning	+	stimuli/s6.jpg		+	1	1
add_A1PLQGQ95NICAF	17	add	learning	+	stimuli/s2.jpg		+	1	1
add_A1PLQGQ95NICAF	18	add	learning	+	stimuli/s2.jpg		+	1	1
add_A1PLQGQ95NICAF	19	add	learning	-	stimuli/s1.jpg		-	0	0
add_A1PLQGQ95NICAF	20	add	learning	-	stimuli/s7.jpg		-	1	1
add_A1PLQGQ95NICAF	21	add	learning	-	stimuli/s1.jpg		-	0	0
add_A1PLQGQ95NICAF	22	add	learning	-	stimuli/s7.jpg		-	0	0
add_A1PLQGQ95NICAF	23	add	learning	+	stimuli/s6.jpg		+	1	1
add_A1PLQGQ95NICAF	0	add	blocking	blocking-control	stimuli/s7.jpg	stimuli/s10.jpg	+	2	1
add_A1PLQGQ95NICAF	1	add	blocking	blocking	stimuli/s2.jpg	stimuli/s4.jpg	+	1	1
add_A1PLQGQ95NICAF	2	add	blocking	no-allergy-control	stimuli/s11.jpg	stimuli/s9.jpg	-	2	1
add_A1PLQGQ95NICAF	3	add	blocking	blocking-control	stimuli/s1.jpg	stimuli/s3.jpg	+	0	0
add_A1PLQGQ95NICAF	4	add	blocking	blocking	stimuli/s6.jpg	stimuli/s5.jpg	+	1	1
add_A1PLQGQ95NICAF	5	add	blocking	blocking-control	stimuli/s1.jpg	stimuli/s3.jpg	+	1	1
add_A1PLQGQ95NICAF	6	add	blocking	blocking-control	stimuli/s1.jpg	stimuli/s3.jpg	+	1	1
add_A1PLQGQ95NICAF	7	add	blocking	blocking-control	stimuli/s7.jpg	stimuli/s10.jpg	+	1	1
add_A1PLQGQ95NICAF	8	add	blocking	no-allergy-control	stimuli/s11.jpg	stimuli/s9.jpg	-	0	0
add_A1PLQGQ95NICAF	9	add	blocking	blocking	stimuli/s6.jpg	stimuli/s5.jpg	+	1	1
add_A1PLQGQ95NICAF	10	add	blocking	blocking	stimuli/s6.jpg	stimuli/s5.jpg	+	1	1
add_A1PLQGQ95NICAF	11	add	blocking	blocking	stimuli/s2.jpg	stimuli/s4.jpg	+	1	1
add_A1PLQGQ95NICAF	12	add	blocking	blocking-control	stimuli/s7.jpg	stimuli/s10.jpg	+	0	0
add_A1PLQGQ95NICAF	13	add	blocking	blocking	stimuli/s2.jpg	stimuli/s4.jpg	+	1	1
add_A1PLQGQ95NICAF	14	add	blocking	blocking	stimuli/s2.jpg	stimuli/s4.jpg	+	1	1
add_A1PLQGQ95NICAF	15	add	blocking	blocking-control	stimuli/s1.jpg	stimuli/s3.jpg	+	1	1
add_A1PLQGQ95NICAF	16	add	blocking	blocking-control	stimuli/s7.jpg	stimuli/s10.jpg	+	1	1
add_A1PLQGQ95NICAF	17	add	blocking	no-allergy-control	stimuli/s11.jpg	stimuli/s9.jpg	-	0	0
add_A1PLQGQ95NICAF	18	add	blocking	blocking	stimuli/s6.jpg	stimuli/s5.jpg	+	1	1
add_A1PLQGQ95NICAF	19	add	blocking	no-allergy-control	stimuli/s11.jpg	stimuli/s9.jpg	-	0	0
add_A1PLQGQ95NICAF	20	add	blocking	blocking-control	stimuli/s7.jpg	stimuli/s10.jpg	+	1	1
add_A1PLQGQ95NICAF	21	add	blocking	no-allergy-control	stimuli/s11.jpg	stimuli/s9.jpg	-	0	0
add_A1PLQGQ95NICAF	22	add	blocking	blocking	stimuli/s2.jpg	stimuli/s4.jpg	+	1	1
add_A1PLQGQ95NICAF	23	add	blocking	blocking-control	stimuli/s7.jpg	stimuli/s10.jpg	+	1	1
add_A1PLQGQ95NICAF	24	add	blocking	blocking	stimuli/s6.jpg	stimuli/s5.jpg	+	1	1
add_A1PLQGQ95NICAF	25	add	blocking	no-allergy-control	stimuli/s11.jpg	stimuli/s9.jpg	-	0	0
add_A1PLQGQ95NICAF	26	add	blocking	blocking	stimuli/s2.jpg	stimuli/s4.jpg	+	1	1
add_A1PLQGQ95NICAF	27	add	blocking	blocking-control	stimuli/s1.jpg	stimuli/s3.jpg	+	1	1
add_A1PLQGQ95NICAF	28	add	blocking	blocking-control	stimuli/s1.jpg	stimuli/s3.jpg	+	1	1
add_A1PLQGQ95NICAF	29	add	blocking	blocking	stimuli/s6.jpg	stimuli/s5.jpg	+	1	1
add_A1PLQGQ95NICAF	0	add	test	no-allergy-control	stimuli/s9.jpg		-	0	0
add_A1PLQGQ95NICAF	1	add	test	blocking-violation	stimuli/s4.jpg		+	1	1
add_A1PLQGQ95NICAF	2	add	test	blocking-confirmation	stimuli/s5.jpg		-	1	1
add_A1PLQGQ95NICAF	3	add	test	no-allergy-control	stimuli/s9.jpg		-	0	0
add_A1PLQGQ95NICAF	4	add	test	blocking-confirmation-control	stimuli/s3.jpg		+	1	1
add_A1PLQGQ95NICAF	5	add	test	blocking-confirmation-control	stimuli/s3.jpg		+	1	1
add_A1PLQGQ95NICAF	6	add	test	blocking-violation	stimuli/s4.jpg		+	1	1
add_A1PLQGQ95NICAF	7	add	test	blocking-violation-control	stimuli/s10.jpg		+	1	1
add_A1PLQGQ95NICAF	8	add	test	blocking-confirmation	stimuli/s5.jpg		-	0	0
add_A1PLQGQ95NICAF	9	add	test	blocking-violation	stimuli/s4.jpg		+	1	1
add_A1PLQGQ95NICAF	10	add	test	blocking-confirmation	stimuli/s5.jpg		-	1	1
add_A1PLQGQ95NICAF	11	add	test	no-allergy-control	stimuli/s9.jpg		-	0	0
add_A1PLQGQ95NICAF	12	add	test	blocking-violation-control	stimuli/s10.jpg		+	1	1
add_A1PLQGQ95NICAF	13	add	test	no-allergy-control	stimuli/s9.jpg		-	0	0
add_A1PLQGQ95NICAF	14	add	test	blocking-violation	stimuli/s4.jpg		+	1	1
add_A1PLQGQ95NICAF	15	add	test	no-allergy-control	stimuli/s9.jpg		-	0	0
add_A1PLQGQ95NICAF	16	add	test	blocking-violation-control	stimuli/s10.jpg		+	1	1
add_A1PLQGQ95NICAF	17	add	test	blocking-confirmation	stimuli/s5.jpg		-	0	0
add_A1PLQGQ95NICAF	18	add	test	blocking-violation-control	stimuli/s10.jpg		+	1	1
add_A1PLQGQ95NICAF	19	add	test	no-allergy-control	stimuli/s9.jpg		-	0	0
add_A1PLQGQ95NICAF	20	add	test	blocking-confirmation	stimuli/s5.jpg		-	0	0
add_A1PLQGQ95NICAF	21	add	test	blocking-violation	stimuli/s4.jpg		+	1	1
add_A1PLQGQ95NICAF	22	add	test	blocking-confirmation-control	stimuli/s3.jpg		+	1	1
add_A1PLQGQ95NICAF	23	add	test	blocking-violation-control	stimuli/s10.jpg		+	1	1
add_A1PLQGQ95NICAF	24	add	test	blocking-confirmation-control	stimuli/s3.jpg		+	1	1
add_A1PLQGQ95NICAF	25	add	test	blocking-violation	stimuli/s4.jpg		+	1	1
add_A1PLQGQ95NICAF	26	add	test	blocking-confirmation	stimuli/s5.jpg		-	0	0
add_A1PLQGQ95NICAF	27	add	test	blocking-confirmation-control	stimuli/s3.jpg		+	1	1
add_A1PLQGQ95NICAF	28	add	test	blocking-confirmation-control	stimuli/s3.jpg		+	1	1
add_A1PLQGQ95NICAF	29	add	test	blocking-violation-control	stimuli/s10.jpg		+	1	1
add_A1PMZUBGXFANCI	0	add	prelearning	+	stimuli/s10.jpg		+	0	0
add_A1PMZUBGXFANCI	1	add	prelearning	-	stimuli/s10.jpg	stimuli/s17.jpg	+++	1	1
add_A1PMZUBGXFANCI	2	add	prelearning	-	stimuli/s17.jpg		++	2	1
add_A1PMZUBGXFANCI	3	add	prelearning	-	stimuli/s10.jpg	stimuli/s17.jpg	+++	3	1
add_A1PMZUBGXFANCI	4	add	prelearning	+	stimuli/s10.jpg		+	1	1
add_A1PMZUBGXFANCI	5	add	prelearning	-	stimuli/s10.jpg	stimuli/s17.jpg	+++	3	1
add_A1PMZUBGXFANCI	6	add	prelearning	-	stimuli/s10.jpg	stimuli/s17.jpg	+++	3	1
add_A1PMZUBGXFANCI	7	add	prelearning	-	stimuli/s17.jpg		++	2	1
add_A1PMZUBGXFANCI	8	add	prelearning	-	stimuli/s17.jpg		++	2	1
add_A1PMZUBGXFANCI	9	add	prelearning	-	stimuli/s17.jpg		++	2	1
add_A1PMZUBGXFANCI	10	add	prelearning	+	stimuli/s10.jpg		+	1	1
add_A1PMZUBGXFANCI	11	add	prelearning	-	stimuli/s17.jpg		++	2	1
add_A1PMZUBGXFANCI	12	add	prelearning	-	stimuli/s17.jpg		++	2	1
add_A1PMZUBGXFANCI	13	add	prelearning	+	stimuli/s10.jpg		+	1	1
add_A1PMZUBGXFANCI	14	add	prelearning	-	stimuli/s10.jpg	stimuli/s17.jpg	+++	3	1
add_A1PMZUBGXFANCI	15	add	prelearning	-	stimuli/s10.jpg	stimuli/s17.jpg	+++	3	1
add_A1PMZUBGXFANCI	16	add	prelearning	+	stimuli/s10.jpg		+	1	1
add_A1PMZUBGXFANCI	17	add	prelearning	+	stimuli/s10.jpg		+	1	1
add_A1PMZUBGXFANCI	0	add	learning	-	stimuli/s9.jpg		-	0	0
add_A1PMZUBGXFANCI	1	add	learning	+	stimuli/s8.jpg		+	0	0
add_A1PMZUBGXFANCI	2	add	learning	+	stimuli/s8.jpg		+	1	1
add_A1PMZUBGXFANCI	3	add	learning	-	stimuli/s16.jpg		-	1	1
add_A1PMZUBGXFANCI	4	add	learning	+	stimuli/s8.jpg		+	1	1
add_A1PMZUBGXFANCI	5	add	learning	-	stimuli/s9.jpg		-	0	0
add_A1PMZUBGXFANCI	6	add	learning	+	stimuli/s8.jpg		+	1	1
add_A1PMZUBGXFANCI	7	add	learning	+	stimuli/s8.jpg		+	1	1
add_A1PMZUBGXFANCI	8	add	learning	-	stimuli/s9.jpg		-	0	0
add_A1PMZUBGXFANCI	9	add	learning	+	stimuli/s14.jpg		+	2	1
add_A1PMZUBGXFANCI	10	add	learning	+	stimuli/s14.jpg		+	1	1
add_A1PMZUBGXFANCI	11	add	learning	+	stimuli/s14.jpg		+	1	1
add_A1PMZUBGXFANCI	12	add	learning	-	stimuli/s16.jpg		-	0	0
add_A1PMZUBGXFANCI	13	add	learning	-	stimuli/s16.jpg		-	0	0
add_A1PMZUBGXFANCI	14	add	learning	+	stimuli/s8.jpg		+	1	1
add_A1PMZUBGXFANCI	15	add	learning	+	stimuli/s14.jpg		+	1	1
add_A1PMZUBGXFANCI	16	add	learning	-	stimuli/s9.jpg		-	0	0
add_A1PMZUBGXFANCI	17	add	learning	-	stimuli/s16.jpg		-	0	0
add_A1PMZUBGXFANCI	18	add	learning	-	stimuli/s16.jpg		-	0	0
add_A1PMZUBGXFANCI	19	add	learning	+	stimuli/s14.jpg		+	1	1
add_A1PMZUBGXFANCI	20	add	learning	-	stimuli/s16.jpg		-	0	0
add_A1PMZUBGXFANCI	21	add	learning	-	stimuli/s9.jpg		-	0	0
add_A1PMZUBGXFANCI	22	add	learning	-	stimuli/s9.jpg		-	0	0
add_A1PMZUBGXFANCI	23	add	learning	+	stimuli/s14.jpg		+	1	1
add_A1PMZUBGXFANCI	0	add	blocking	blocking-control	stimuli/s9.jpg	stimuli/s7.jpg	+	1	1
add_A1PMZUBGXFANCI	1	add	blocking	blocking-control	stimuli/s9.jpg	stimuli/s7.jpg	+	1	1
add_A1PMZUBGXFANCI	2	add	blocking	blocking	stimuli/s14.jpg	stimuli/s11.jpg	+	1	1
add_A1PMZUBGXFANCI	3	add	blocking	blocking	stimuli/s8.jpg	stimuli/s5.jpg	+	1	1
add_A1PMZUBGXFANCI	4	add	blocking	blocking-control	stimuli/s16.jpg	stimuli/s18.jpg	+	1	1
add_A1PMZUBGXFANCI	5	add	blocking	blocking	stimuli/s14.jpg	stimuli/s11.jpg	+	1	1
add_A1PMZUBGXFANCI	6	add	blocking	blocking-control	stimuli/s16.jpg	stimuli/s18.jpg	+	1	1
add_A1PMZUBGXFANCI	7	add	blocking	no-allergy-control	stimuli/s13.jpg	stimuli/s4.jpg	-	1	1
add_A1PMZUBGXFANCI	8	add	blocking	blocking	stimuli/s14.jpg	stimuli/s11.jpg	+	1	1
add_A1PMZUBGXFANCI	9	add	blocking	blocking	stimuli/s14.jpg	stimuli/s11.jpg	+	1	1
add_A1PMZUBGXFANCI	10	add	blocking	blocking	stimuli/s8.jpg	stimuli/s5.jpg	+	1	1
add_A1PMZUBGXFANCI	11	add	blocking	blocking	stimuli/s14.jpg	stimuli/s11.jpg	+	1	1
add_A1PMZUBGXFANCI	12	add	blocking	blocking	stimuli/s8.jpg	stimuli/s5.jpg	+	1	1
add_A1PMZUBGXFANCI	13	add	blocking	blocking-control	stimuli/s9.jpg	stimuli/s7.jpg	+	1	1
add_A1PMZUBGXFANCI	14	add	blocking	no-allergy-control	stimuli/s13.jpg	stimuli/s4.jpg	-	0	0
add_A1PMZUBGXFANCI	15	add	blocking	no-allergy-control	stimuli/s13.jpg	stimuli/s4.jpg	-	0	0
add_A1PMZUBGXFANCI	16	add	blocking	blocking-control	stimuli/s9.jpg	stimuli/s7.jpg	+	0	0
add_A1PMZUBGXFANCI	17	add	blocking	blocking	stimuli/s14.jpg	stimuli/s11.jpg	+	1	1
add_A1PMZUBGXFANCI	18	add	blocking	blocking-control	stimuli/s16.jpg	stimuli/s18.jpg	+	1	1
add_A1PMZUBGXFANCI	19	add	blocking	blocking-control	stimuli/s16.jpg	stimuli/s18.jpg	+	1	1
add_A1PMZUBGXFANCI	20	add	blocking	blocking-control	stimuli/s9.jpg	stimuli/s7.jpg	+	0	0
add_A1PMZUBGXFANCI	21	add	blocking	no-allergy-control	stimuli/s13.jpg	stimuli/s4.jpg	-	0	0
add_A1PMZUBGXFANCI	22	add	blocking	blocking-control	stimuli/s16.jpg	stimuli/s18.jpg	+	1	1
add_A1PMZUBGXFANCI	23	add	blocking	blocking	stimuli/s8.jpg	stimuli/s5.jpg	+	1	1
add_A1PMZUBGXFANCI	24	add	blocking	blocking-control	stimuli/s9.jpg	stimuli/s7.jpg	+	1	1
add_A1PMZUBGXFANCI	25	add	blocking	blocking-control	stimuli/s16.jpg	stimuli/s18.jpg	+	1	1
add_A1PMZUBGXFANCI	26	add	blocking	no-allergy-control	stimuli/s13.jpg	stimuli/s4.jpg	-	0	0
add_A1PMZUBGXFANCI	27	add	blocking	no-allergy-control	stimuli/s13.jpg	stimuli/s4.jpg	-	0	0
add_A1PMZUBGXFANCI	28	add	blocking	blocking	stimuli/s8.jpg	stimuli/s5.jpg	+	1	1
add_A1PMZUBGXFANCI	29	add	blocking	blocking	stimuli/s8.jpg	stimuli/s5.jpg	+	0	0
add_A1PMZUBGXFANCI	0	add	test	blocking-violation-control	stimuli/s18.jpg		+	1	1
add_A1PMZUBGXFANCI	1	add	test	blocking-violation-control	stimuli/s18.jpg		+	1	1
add_A1PMZUBGXFANCI	2	add	test	blocking-confirmation-control	stimuli/s7.jpg		+	0	0
add_A1PMZUBGXFANCI	3	add	test	no-allergy-control	stimuli/s4.jpg		-	0	0
add_A1PMZUBGXFANCI	4	add	test	no-allergy-control	stimuli/s4.jpg		-	0	0
add_A1PMZUBGXFANCI	5	add	test	blocking-confirmation	stimuli/s11.jpg		-	0	0
add_A1PMZUBGXFANCI	6	add	test	blocking-confirmation-control	stimuli/s7.jpg		+	0	0
add_A1PMZUBGXFANCI	7	add	test	blocking-violation-control	stimuli/s18.jpg		+	1	1
add_A1PMZUBGXFANCI	8	add	test	blocking-violation	stimuli/s5.jpg		+	0	0
add_A1PMZUBGXFANCI	9	add	test	blocking-violation	stimuli/s5.jpg		+	0	0
add_A1PMZUBGXFANCI	10	add	test	blocking-violation-control	stimuli/s18.jpg		+	1	1
add_A1PMZUBGXFANCI	11	add	test	blocking-violation	stimuli/s5.jpg		+	0	0
add_A1PMZUBGXFANCI	12	add	test	no-allergy-control	stimuli/s4.jpg		-	0	0
add_A1PMZUBGXFANCI	13	add	test	blocking-confirmation-control	stimuli/s7.jpg		+	0	0
add_A1PMZUBGXFANCI	14	add	test	no-allergy-control	stimuli/s4.jpg		-	0	0
add_A1PMZUBGXFANCI	15	add	test	blocking-confirmation-control	stimuli/s7.jpg		+	0	0
add_A1PMZUBGXFANCI	16	add	test	blocking-confirmation	stimuli/s11.jpg		-	0	0
add_A1PMZUBGXFANCI	17	add	test	blocking-confirmation	stimuli/s11.jpg		-	0	0
add_A1PMZUBGXFANCI	18	add	test	blocking-violation	stimuli/s5.jpg		+	0	0
add_A1PMZUBGXFANCI	19	add	test	blocking-confirmation	stimuli/s11.jpg		-	0	0
add_A1PMZUBGXFANCI	20	add	test	blocking-violation	stimuli/s5.jpg		+	0	0
add_A1PMZUBGXFANCI	21	add	test	blocking-confirmation	stimuli/s11.jpg		-	0	0
add_A1PMZUBGXFANCI	22	add	test	blocking-confirmation-control	stimuli/s7.jpg		+	0	0
add_A1PMZUBGXFANCI	23	add	test	blocking-violation	stimuli/s5.jpg		+	0	0
add_A1PMZUBGXFANCI	24	add	test	blocking-confirmation-control	stimuli/s7.jpg		+	0	0
add_A1PMZUBGXFANCI	25	add	test	blocking-violation-control	stimuli/s18.jpg		+	1	1
add_A1PMZUBGXFANCI	26	add	test	no-allergy-control	stimuli/s4.jpg		-	0	0
add_A1PMZUBGXFANCI	27	add	test	no-allergy-control	stimuli/s4.jpg		-	0	0
add_A1PMZUBGXFANCI	28	add	test	blocking-confirmation	stimuli/s11.jpg		-	0	0
add_A1PMZUBGXFANCI	29	add	test	blocking-violation-control	stimuli/s18.jpg		+	1	1
add_A1RATFICCKLCQ	0	add	prelearning	+	stimuli/s8.jpg		+	0	0
add_A1RATFICCKLCQ	1	add	prelearning	+	stimuli/s8.jpg		+	1	1
add_A1RATFICCKLCQ	2	add	prelearning	-	stimuli/s10.jpg		++	1	1
add_A1RATFICCKLCQ	3	add	prelearning	-	stimuli/s10.jpg		++	2	1
add_A1RATFICCKLCQ	4	add	prelearning	-	stimuli/s10.jpg		++	2	1
add_A1RATFICCKLCQ	5	add	prelearning	+	stimuli/s8.jpg		+	1	1
add_A1RATFICCKLCQ	6	add	prelearning	-	stimuli/s8.jpg	stimuli/s10.jpg	+++	0	0
add_A1RATFICCKLCQ	7	add	prelearning	+	stimuli/s8.jpg		+	1	1
add_A1RATFICCKLCQ	8	add	prelearning	+	stimuli/s8.jpg		+	1	1
add_A1RATFICCKLCQ	9	add	prelearning	-	stimuli/s8.jpg	stimuli/s10.jpg	+++	1	1
add_A1RATFICCKLCQ	10	add	prelearning	-	stimuli/s8.jpg	stimuli/s10.jpg	+++	2	1
add_A1RATFICCKLCQ	11	add	prelearning	-	stimuli/s8.jpg	stimuli/s10.jpg	+++	3	1
add_A1RATFICCKLCQ	12	add	prelearning	-	stimuli/s10.jpg		++	3	1
add_A1RATFICCKLCQ	13	add	prelearning	-	stimuli/s10.jpg		++	1	1
add_A1RATFICCKLCQ	14	add	prelearning	-	stimuli/s8.jpg	stimuli/s10.jpg	+++	3	1
add_A1RATFICCKLCQ	15	add	prelearning	-	stimuli/s10.jpg		++	2	1
add_A1RATFICCKLCQ	16	add	prelearning	+	stimuli/s8.jpg		+	1	1
add_A1RATFICCKLCQ	17	add	prelearning	-	stimuli/s8.jpg	stimuli/s10.jpg	+++	3	1
add_A1RATFICCKLCQ	0	add	learning	+	stimuli/s3.jpg		+	1	1
add_A1RATFICCKLCQ	1	add	learning	+	stimuli/s9.jpg		+	2	1
add_A1RATFICCKLCQ	2	add	learning	+	stimuli/s9.jpg		+	1	1
add_A1RATFICCKLCQ	3	add	learning	+	stimuli/s9.jpg		+	1	1
add_A1RATFICCKLCQ	4	add	learning	+	stimuli/s9.jpg		+	1	1
add_A1RATFICCKLCQ	5	add	learning	-	stimuli/s18.jpg		-	0	0
add_A1RATFICCKLCQ	6	add	learning	-	stimuli/s12.jpg		-	2	1
add_A1RATFICCKLCQ	7	add	learning	-	stimuli/s12.jpg		-	0	0
add_A1RATFICCKLCQ	8	add	learning	+	stimuli/s3.jpg		+	1	1
add_A1RATFICCKLCQ	9	add	learning	-	stimuli/s12.jpg		-	0	0
add_A1RATFICCKLCQ	10	add	learning	-	stimuli/s18.jpg		-	0	0
add_A1RATFICCKLCQ	11	add	learning	-	stimuli/s18.jpg		-	0	0
add_A1RATFICCKLCQ	12	add	learning	+	stimuli/s3.jpg		+	1	1
add_A1RATFICCKLCQ	13	add	learning	-	stimuli/s12.jpg		-	0	0
add_A1RATFICCKLCQ	14	add	learning	+	stimuli/s9.jpg		+	2	1
add_A1RATFICCKLCQ	15	add	learning	+	stimuli/s3.jpg		+	1	1
add_A1RATFICCKLCQ	16	add	learning	+	stimuli/s9.jpg		+	1	1
add_A1RATFICCKLCQ	17	add	learning	-	stimuli/s18.jpg		-	0	0
add_A1RATFICCKLCQ	18	add	learning	-	stimuli/s18.jpg		-	0	0
add_A1RATFICCKLCQ	19	add	learning	+	stimuli/s3.jpg		+	1	1
add_A1RATFICCKLCQ	20	add	learning	-	stimuli/s18.jpg		-	0	0
add_A1RATFICCKLCQ	21	add	learning	+	stimuli/s3.jpg		+	1	1
add_A1RATFICCKLCQ	22	add	learning	-	stimuli/s12.jpg		-	0	0
add_A1RATFICCKLCQ	23	add	learning	-	stimuli/s12.jpg		-	0	0
add_A1RATFICCKLCQ	0	add	blocking	blocking	stimuli/s3.jpg	stimuli/s2.jpg	+	1	1
add_A1RATFICCKLCQ	1	add	blocking	blocking-control	stimuli/s12.jpg	stimuli/s16.jpg	+	0	0
add_A1RATFICCKLCQ	2	add	blocking	blocking	stimuli/s9.jpg	stimuli/s14.jpg	+	1	1
add_A1RATFICCKLCQ	3	add	blocking	blocking-control	stimuli/s18.jpg	stimuli/s17.jpg	+	1	1
add_A1RATFICCKLCQ	4	add	blocking	blocking	stimuli/s3.jpg	stimuli/s2.jpg	+	0	0
add_A1RATFICCKLCQ	5	add	blocking	blocking	stimuli/s9.jpg	stimuli/s14.jpg	+	1	1
add_A1RATFICCKLCQ	6	add	blocking	blocking-control	stimuli/s12.jpg	stimuli/s16.jpg	+	1	1
add_A1RATFICCKLCQ	7	add	blocking	no-allergy-control	stimuli/s13.jpg	stimuli/s15.jpg	-	1	1
add_A1RATFICCKLCQ	8	add	blocking	blocking	stimuli/s3.jpg	stimuli/s2.jpg	+	1	1
add_A1RATFICCKLCQ	9	add	blocking	blocking	stimuli/s9.jpg	stimuli/s14.jpg	+	1	1
add_A1RATFICCKLCQ	10	add	blocking	no-allergy-control	stimuli/s13.jpg	stimuli/s15.jpg	-	0	0
add_A1RATFICCKLCQ	11	add	blocking	blocking	stimuli/s9.jpg	stimuli/s14.jpg	+	1	1
add_A1RATFICCKLCQ	12	add	blocking	blocking-control	stimuli/s12.jpg	stimuli/s16.jpg	+	1	1
add_A1RATFICCKLCQ	13	add	blocking	blocking-control	stimuli/s12.jpg	stimuli/s16.jpg	+	1	1
add_A1RATFICCKLCQ	14	add	blocking	blocking-control	stimuli/s12.jpg	stimuli/s16.jpg	+	1	1
add_A1RATFICCKLCQ	15	add	blocking	blocking-control	stimuli/s12.jpg	stimuli/s16.jpg	+	1	1
add_A1RATFICCKLCQ	16	add	blocking	blocking	stimuli/s3.jpg	stimuli/s2.jpg	+	1	1
add_A1RATFICCKLCQ	17	add	blocking	blocking	stimuli/s3.jpg	stimuli/s2.jpg	+	1	1
add_A1RATFICCKLCQ	18	add	blocking	blocking-control	stimuli/s18.jpg	stimuli/s17.jpg	+	0	0
add_A1RATFICCKLCQ	19	add	blocking	blocking-control	stimuli/s18.jpg	stimuli/s17.jpg	+	1	1
add_A1RATFICCKLCQ	20	add	blocking	blocking-control	stimuli/s18.jpg	stimuli/s17.jpg	+	1	1
add_A1RATFICCKLCQ	21	add	blocking	blocking-control	stimuli/s18.jpg	stimuli/s17.jpg	+	1	1
add_A1RATFICCKLCQ	22	add	blocking	no-allergy-control	stimuli/s13.jpg	stimuli/s15.jpg	-	0	0
add_A1RATFICCKLCQ	23	add	blocking	blocking	stimuli/s9.jpg	stimuli/s14.jpg	+	1	1
add_A1RATFICCKLCQ	24	add	blocking	no-allergy-control	stimuli/s13.jpg	stimuli/s15.jpg	-	0	0
add_A1RATFICCKLCQ	25	add	blocking	no-allergy-control	stimuli/s13.jpg	stimuli/s15.jpg	-	0	0
add_A1RATFICCKLCQ	26	add	blocking	blocking-control	stimuli/s18.jpg	stimuli/s17.jpg	+	1	1
add_A1RATFICCKLCQ	27	add	blocking	no-allergy-control	stimuli/s13.jpg	stimuli/s15.jpg	-	0	0
add_A1RATFICCKLCQ	28	add	blocking	blocking	stimuli/s3.jpg	stimuli/s2.jpg	+	1	1
add_A1RATFICCKLCQ	29	add	blocking	blocking	stimuli/s9.jpg	stimuli/s14.jpg	+	1	1
add_A1RATFICCKLCQ	0	add	test	blocking-confirmation	stimuli/s14.jpg		-	1	1
add_A1RATFICCKLCQ	1	add	test	blocking-violation	stimuli/s2.jpg		+	0	0
add_A1RATFICCKLCQ	2	add	test	blocking-confirmation	stimuli/s14.jpg		-	1	1
add_A1RATFICCKLCQ	3	add	test	blocking-violation	stimuli/s2.jpg		+	0	0
add_A1RATFICCKLCQ	4	add	test	blocking-confirmation-control	stimuli/s16.jpg		+	1	1
add_A1RATFICCKLCQ	5	add	test	blocking-confirmation-control	stimuli/s16.jpg		+	1	1
add_A1RATFICCKLCQ	6	add	test	blocking-violation-control	stimuli/s17.jpg		+	0	0
add_A1RATFICCKLCQ	7	add	test	blocking-confirmation	stimuli/s14.jpg		-	1	1
add_A1RATFICCKLCQ	8	add	test	no-allergy-control	stimuli/s15.jpg		-	0	0
add_A1RATFICCKLCQ	9	add	test	blocking-violation	stimuli/s2.jpg		+	0	0
add_A1RATFICCKLCQ	10	add	test	no-allergy-control	stimuli/s15.jpg		-	0	0
add_A1RATFICCKLCQ	11	add	test	blocking-violation	stimuli/s2.jpg		+	0	0
add_A1RATFICCKLCQ	12	add	test	blocking-violation-control	stimuli/s17.jpg		+	1	1
add_A1RATFICCKLCQ	13	add	test	blocking-violation-control	stimuli/s17.jpg		+	1	1
add_A1RATFICCKLCQ	14	add	test	blocking-violation	stimuli/s2.jpg		+	0	0
add_A1RATFICCKLCQ	15	add	test	blocking-confirmation-control	stimuli/s16.jpg		+	1	1
add_A1RATFICCKLCQ	16	add	test	blocking-confirmation	stimuli/s14.jpg		-	1	1
add_A1RATFICCKLCQ	17	add	test	blocking-violation-control	stimuli/s17.jpg		+	1	1
add_A1RATFICCKLCQ	18	add	test	blocking-confirmation-control	stimuli/s16.jpg		+	1	1
add_A1RATFICCKLCQ	19	add	test	blocking-confirmation-control	stimuli/s16.jpg		+	1	1
add_A1RATFICCKLCQ	20	add	test	blocking-confirmation	stimuli/s14.jpg		-	1	1
add_A1RATFICCKLCQ	21	add	test	blocking-violation	stimuli/s2.jpg		+	0	0
add_A1RATFICCKLCQ	22	add	test	blocking-confirmation	stimuli/s14.jpg		-	1	1
add_A1RATFICCKLCQ	23	add	test	blocking-confirmation-control	stimuli/s16.jpg		+	1	1
add_A1RATFICCKLCQ	24	add	test	no-allergy-control	stimuli/s15.jpg		-	0	0
add_A1RATFICCKLCQ	25	add	test	no-allergy-control	stimuli/s15.jpg		-	0	0
add_A1RATFICCKLCQ	26	add	test	no-allergy-control	stimuli/s15.jpg		-	0	0
add_A1RATFICCKLCQ	27	add	test	blocking-violation-control	stimuli/s17.jpg		+	1	1
add_A1RATFICCKLCQ	28	add	test	no-allergy-control	stimuli/s15.jpg		-	0	0
add_A1RATFICCKLCQ	29	add	test	blocking-violation-control	stimuli/s17.jpg		+	1	1
add_A1RP17F7OXV0IW	0	add	prelearning	+	stimuli/s10.jpg		+	0	0
add_A1RP17F7OXV0IW	1	add	prelearning	-	stimuli/s17.jpg		++	2	1
add_A1RP17F7OXV0IW	2	add	prelearning	-	stimuli/s10.jpg	stimuli/s17.jpg	+++	3	1
add_A1RP17F7OXV0IW	3	add	prelearning	-	stimuli/s10.jpg	stimuli/s17.jpg	+++	0	0
add_A1RP17F7OXV0IW	4	add	prelearning	+	stimuli/s10.jpg		+	0	0
add_A1RP17F7OXV0IW	5	add	prelearning	-	stimuli/s17.jpg		++	2	1
add_A1RP17F7OXV0IW	6	add	prelearning	-	stimuli/s10.jpg	stimuli/s17.jpg	+++	1	1
add_A1RP17F7OXV0IW	7	add	prelearning	+	stimuli/s10.jpg		+	1	1
add_A1RP17F7OXV0IW	8	add	prelearning	-	stimuli/s17.jpg		++	0	0
add_A1RP17F7OXV0IW	9	add	prelearning	-	stimuli/s17.jpg		++	1	1
add_A1RP17F7OXV0IW	10	add	prelearning	+	stimuli/s10.jpg		+	3	1
add_A1RP17F7OXV0IW	11	add	prelearning	-	stimuli/s10.jpg	stimuli/s17.jpg	+++	3	1
add_A1RP17F7OXV0IW	12	add	prelearning	-	stimuli/s17.jpg		++	0	0
add_A1RP17F7OXV0IW	13	add	prelearning	-	stimuli/s17.jpg		++	2	1
add_A1RP17F7OXV0IW	14	add	prelearning	+	stimuli/s10.jpg		+	3	1
add_A1RP17F7OXV0IW	15	add	prelearning	+	stimuli/s10.jpg		+	1	1
add_A1RP17F7OXV0IW	16	add	prelearning	-	stimuli/s10.jpg	stimuli/s17.jpg	+++	0	0
add_A1RP17F7OXV0IW	17	add	prelearning	-	stimuli/s10.jpg	stimuli/s17.jpg	+++	2	1
add_A1RP17F7OXV0IW	0	add	learning	+	stimuli/s9.jpg		+	1	1
add_A1RP17F7OXV0IW	1	add	learning	-	stimuli/s15.jpg		-	3	1
add_A1RP17F7OXV0IW	2	add	learning	-	stimuli/s15.jpg		-	0	0
add_A1RP17F7OXV0IW	3	add	learning	-	stimuli/s12.jpg		-	0	0
add_A1RP17F7OXV0IW	4	add	learning	+	stimuli/s9.jpg		+	1	1
add_A1RP17F7OXV0IW	5	add	learning	-	stimuli/s15.jpg		-	0	0
add_A1RP17F7OXV0IW	6	add	learning	-	stimuli/s12.jpg		-	3	1
add_A1RP17F7OXV0IW	7	add	learning	-	stimuli/s12.jpg		-	3	1
add_A1RP17F7OXV0IW	8	add	learning	+	stimuli/s16.jpg		+	2	1
add_A1RP17F7OXV0IW	9	add	learning	+	stimuli/s16.jpg		+	0	0
add_A1RP17F7OXV0IW	10	add	learning	+	stimuli/s16.jpg		+	3	1
add_A1RP17F7OXV0IW	11	add	learning	-	stimuli/s12.jpg		-	0	0
add_A1RP17F7OXV0IW	12	add	learning	+	stimuli/s9.jpg		+	1	1
add_A1RP17F7OXV0IW	13	add	learning	-	stimuli/s15.jpg		-	3	1
add_A1RP17F7OXV0IW	14	add	learning	+	stimuli/s16.jpg		+	0	0
add_A1RP17F7OXV0IW	15	add	learning	+	stimuli/s16.jpg		+	0	0
add_A1RP17F7OXV0IW	16	add	learning	+	stimuli/s16.jpg		+	0	0
add_A1RP17F7OXV0IW	17	add	learning	-	stimuli/s12.jpg		-	3	1
add_A1RP17F7OXV0IW	18	add	learning	-	stimuli/s12.jpg		-	0	0
add_A1RP17F7OXV0IW	19	add	learning	+	stimuli/s9.jpg		+	2	1
add_A1RP17F7OXV0IW	20	add	learning	-	stimuli/s15.jpg		-	3	1
add_A1RP17F7OXV0IW	21	add	learning	-	stimuli/s15.jpg		-	1	1
add_A1RP17F7OXV0IW	22	add	learning	+	stimuli/s9.jpg		+	1	1
add_A1RP17F7OXV0IW	23	add	learning	+	stimuli/s9.jpg		+	1	1
add_A1RP17F7OXV0IW	0	add	blocking	blocking-control	stimuli/s12.jpg	stimuli/s14.jpg	+	0	0
add_A1RP17F7OXV0IW	1	add	blocking	blocking	stimuli/s16.jpg	stimuli/s8.jpg	+	0	0
add_A1RP17F7OXV0IW	2	add	blocking	blocking	stimuli/s16.jpg	stimuli/s8.jpg	+	3	1
add_A1RP17F7OXV0IW	3	add	blocking	blocking	stimuli/s9.jpg	stimuli/s6.jpg	+	1	1
add_A1RP17F7OXV0IW	4	add	blocking	blocking	stimuli/s9.jpg	stimuli/s6.jpg	+	3	1
add_A1RP17F7OXV0IW	5	add	blocking	blocking	stimuli/s16.jpg	stimuli/s8.jpg	+	1	1
add_A1RP17F7OXV0IW	6	add	blocking	blocking-control	stimuli/s12.jpg	stimuli/s14.jpg	+	3	1
add_A1RP17F7OXV0IW	7	add	blocking	blocking-control	stimuli/s15.jpg	stimuli/s18.jpg	+	1	1
add_A1RP17F7OXV0IW	8	add	blocking	blocking-control	stimuli/s15.jpg	stimuli/s18.jpg	+	2	1
add_A1RP17F7OXV0IW	9	add	blocking	blocking-control	stimuli/s12.jpg	stimuli/s14.jpg	+	2	1
add_A1RP17F7OXV0IW	10	add	blocking	blocking	stimuli/s9.jpg	stimuli/s6.jpg	+	1	1
add_A1RP17F7OXV0IW	11	add	blocking	blocking-control	stimuli/s15.jpg	stimuli/s18.jpg	+	0	0
add_A1RP17F7OXV0IW	12	add	blocking	blocking-control	stimuli/s12.jpg	stimuli/s14.jpg	+	1	1
add_A1RP17F7OXV0IW	13	add	blocking	blocking-control	stimuli/s12.jpg	stimuli/s14.jpg	+	1	1
add_A1RP17F7OXV0IW	14	add	blocking	blocking	stimuli/s16.jpg	stimuli/s8.jpg	+	3	1
add_A1RP17F7OXV0IW	15	add	blocking	blocking-control	stimuli/s15.jpg	stimuli/s18.jpg	+	3	1
add_A1RP17F7OXV0IW	16	add	blocking	blocking	stimuli/s16.jpg	stimuli/s8.jpg	+	1	1
add_A1RP17F7OXV0IW	17	add	blocking	no-allergy-control	stimuli/s7.jpg	stimuli/s3.jpg	-	3	1
add_A1RP17F7OXV0IW	18	add	blocking	no-allergy-control	stimuli/s7.jpg	stimuli/s3.jpg	-	3	1
add_A1RP17F7OXV0IW	19	add	blocking	blocking-control	stimuli/s15.jpg	stimuli/s18.jpg	+	2	1
add_A1RP17F7OXV0IW	20	add	blocking	no-allergy-control	stimuli/s7.jpg	stimuli/s3.jpg	-	3	1
add_A1RP17F7OXV0IW	21	add	blocking	no-allergy-control	stimuli/s7.jpg	stimuli/s3.jpg	-	3	1
add_A1RP17F7OXV0IW	22	add	blocking	no-allergy-control	stimuli/s7.jpg	stimuli/s3.jpg	-	3	1
add_A1RP17F7OXV0IW	23	add	blocking	blocking	stimuli/s9.jpg	stimuli/s6.jpg	+	2	1
add_A1RP17F7OXV0IW	24	add	blocking	blocking	stimuli/s9.jpg	stimuli/s6.jpg	+	2	1
add_A1RP17F7OXV0IW	25	add	blocking	blocking	stimuli/s9.jpg	stimuli/s6.jpg	+	2	1
add_A1RP17F7OXV0IW	26	add	blocking	no-allergy-control	stimuli/s7.jpg	stimuli/s3.jpg	-	0	0
add_A1RP17F7OXV0IW	27	add	blocking	blocking-control	stimuli/s15.jpg	stimuli/s18.jpg	+	2	1
add_A1RP17F7OXV0IW	28	add	blocking	blocking-control	stimuli/s12.jpg	stimuli/s14.jpg	+	0	0
add_A1RP17F7OXV0IW	29	add	blocking	blocking	stimuli/s16.jpg	stimuli/s8.jpg	+	0	0
add_A1RP17F7OXV0IW	0	add	test	blocking-confirmation	stimuli/s8.jpg		-	2	1
add_A1RP17F7OXV0IW	1	add	test	blocking-violation-control	stimuli/s14.jpg		+	0	0
add_A1RP17F7OXV0IW	2	add	test	blocking-confirmation	stimuli/s8.jpg		-	2	1
add_A1RP17F7OXV0IW	3	add	test	no-allergy-control	stimuli/s3.jpg		-	2	1
add_A1RP17F7OXV0IW	4	add	test	blocking-violation	stimuli/s6.jpg		+	0	0
add_A1RP17F7OXV0IW	5	add	test	blocking-violation-control	stimuli/s14.jpg		+	3	1
add_A1RP17F7OXV0IW	6	add	test	blocking-confirmation-control	stimuli/s18.jpg		+	3	1
add_A1RP17F7OXV0IW	7	add	test	blocking-confirmation	stimuli/s8.jpg		-	3	1
add_A1RP17F7OXV0IW	8	add	test	blocking-confirmation-control	stimuli/s18.jpg		+	0	0
add_A1RP17F7OXV0IW	9	add	test	no-allergy-control	stimuli/s3.jpg		-	0	0
add_A1RP17F7OXV0IW	10	add	test	no-allergy-control	stimuli/s3.jpg		-	0	0
add_A1RP17F7OXV0IW	11	add	test	no-allergy-control	stimuli/s3.jpg		-	3	1
add_A1RP17F7OXV0IW	12	add	test	blocking-confirmation	stimuli/s8.jpg		-	2	1
add_A1RP17F7OXV0IW	13	add	test	blocking-violation-control	stimuli/s14.jpg		+	2	1
add_A1RP17F7OXV0IW	14	add	test	blocking-confirmation	stimuli/s8.jpg		-	0	0
add_A1RP17F7OXV0IW	15	add	test	blocking-violation	stimuli/s6.jpg		+	3	1
add_A1RP17F7OXV0IW	16	add	test	blocking-confirmation-control	stimuli/s18.jpg		+	3	1
add_A1RP17F7OXV0IW	17	add	test	blocking-violation	stimuli/s6.jpg		+	0	0
add_A1RP17F7OXV0IW	18	add	test	blocking-violation	stimuli/s6.jpg		+	3	1
add_A1RP17F7OXV0IW	19	add	test	blocking-confirmation-control	stimuli/s18.jpg		+	2	1
add_A1RP17F7OXV0IW	20	add	test	blocking-violation	stimuli/s6.jpg		+	0	0
add_A1RP17F7OXV0IW	21	add	test	blocking-confirmation	stimuli/s8.jpg		-	0	0
add_A1RP17F7OXV0IW	22	add	test	blocking-confirmation-control	stimuli/s18.jpg		+	0	0
add_A1RP17F7OXV0IW	23	add	test	no-allergy-control	stimuli/s3.jpg		-	2	1
add_A1RP17F7OXV0IW	24	add	test	blocking-violation-control	stimuli/s14.jpg		+	2	1
add_A1RP17F7OXV0IW	25	add	test	no-allergy-control	stimuli/s3.jpg		-	0	0
add_A1RP17F7OXV0IW	26	add	test	blocking-violation	stimuli/s6.jpg		+	0	0
add_A1RP17F7OXV0IW	27	add	test	blocking-violation-control	stimuli/s14.jpg		+	3	1
add_A1RP17F7OXV0IW	28	add	test	blocking-violation-control	stimuli/s14.jpg		+	2	1
add_A1RP17F7OXV0IW	29	add	test	blocking-confirmation-control	stimuli/s18.jpg		+	2	1
add_A1S29GI0FA29Q4	0	add	prelearning	-	stimuli/s8.jpg		++	1	1
add_A1S29GI0FA29Q4	1	add	prelearning	-	stimuli/s18.jpg	stimuli/s8.jpg	+++	2	1
add_A1S29GI0FA29Q4	2	add	prelearning	-	stimuli/s8.jpg		++	2	1
add_A1S29GI0FA29Q4	3	add	prelearning	-	stimuli/s18.jpg	stimuli/s8.jpg	+++	3	1
add_A1S29GI0FA29Q4	4	add	prelearning	-	stimuli/s8.jpg		++	2	1
add_A1S29GI0FA29Q4	5	add	prelearning	-	stimuli/s18.jpg	stimuli/s8.jpg	+++	3	1
add_A1S29GI0FA29Q4	6	add	prelearning	+	stimuli/s18.jpg		+	1	1
add_A1S29GI0FA29Q4	7	add	prelearning	+	stimuli/s18.jpg		+	1	1
add_A1S29GI0FA29Q4	8	add	prelearning	-	stimuli/s18.jpg	stimuli/s8.jpg	+++	3	1
add_A1S29GI0FA29Q4	9	add	prelearning	-	stimuli/s18.jpg	stimuli/s8.jpg	+++	3	1
add_A1S29GI0FA29Q4	10	add	prelearning	+	stimuli/s18.jpg		+	1	1
add_A1S29GI0FA29Q4	11	add	prelearning	-	stimuli/s18.jpg	stimuli/s8.jpg	+++	3	1
add_A1S29GI0FA29Q4	12	add	prelearning	-	stimuli/s8.jpg		++	2	1
add_A1S29GI0FA29Q4	13	add	prelearning	+	stimuli/s18.jpg		+	1	1
add_A1S29GI0FA29Q4	14	add	prelearning	+	stimuli/s18.jpg		+	1	1
add_A1S29GI0FA29Q4	15	add	prelearning	+	stimuli/s18.jpg		+	1	1
add_A1S29GI0FA29Q4	16	add	prelearning	-	stimuli/s8.jpg		++	2	1
add_A1S29GI0FA29Q4	17	add	prelearning	-	stimuli/s8.jpg		++	2	1
add_A1S29GI0FA29Q4	0	add	learning	-	stimuli/s7.jpg		-	0	0
add_A1S29GI0FA29Q4	1	add	learning	+	stimuli/s9.jpg		+	0	0
add_A1S29GI0FA29Q4	2	add	learning	-	stimuli/s11.jpg		-	0	0
add_A1S29GI0FA29Q4	3	add	learning	+	stimuli/s13.jpg		+	1	1
add_A1S29GI0FA29Q4	4	add	learning	+	stimuli/s13.jpg		+	1	1
add_A1S29GI0FA29Q4	5	add	learning	+	stimuli/s9.jpg		+	0	0
add_A1S29GI0FA29Q4	6	add	learning	-	stimuli/s7.jpg		-	0	0
add_A1S29GI0FA29Q4	7	add	learning	+	stimuli/s13.jpg		+	1	1
add_A1S29GI0FA29Q4	8	add	learning	-	stimuli/s7.jpg		-	0	0
add_A1S29GI0FA29Q4	9	add	learning	-	stimuli/s7.jpg		-	0	0
add_A1S29GI0FA29Q4	10	add	learning	-	stimuli/s11.jpg		-	0	0
add_A1S29GI0FA29Q4	11	add	learning	-	stimuli/s11.jpg		-	0	0
add_A1S29GI0FA29Q4	12	add	learning	+	stimuli/s9.jpg		+	1	1
add_A1S29GI0FA29Q4	13	add	learning	-	stimuli/s7.jpg		-	0	0
add_A1S29GI0FA29Q4	14	add	learning	+	stimuli/s9.jpg		+	1	1
add_A1S29GI0FA29Q4	15	add	learning	+	stimuli/s13.jpg		+	1	1
add_A1S29GI0FA29Q4	16	add	learning	-	stimuli/s11.jpg		-	0	0
add_A1S29GI0FA29Q4	17	add	learning	-	stimuli/s11.jpg		-	0	0
add_A1S29GI0FA29Q4	18	add	learning	+	stimuli/s9.jpg		+	1	1
add_A1S29GI0FA29Q4	19	add	learning	+	stimuli/s13.jpg		+	1	1
add_A1S29GI0FA29Q4	20	add	learning	-	stimuli/s7.jpg		-	0	0
add_A1S29GI0FA29Q4	21	add	learning	+	stimuli/s13.jpg		+	1	1
add_A1S29GI0FA29Q4	22	add	learning	-	stimuli/s11.jpg		-	0	0
add_A1S29GI0FA29Q4	23	add	learning	+	stimuli/s9.jpg		+	1	1
add_A1S29GI0FA29Q4	0	add	blocking	blocking-control	stimuli/s11.jpg	stimuli/s3.jpg	+	1	1
add_A1S29GI0FA29Q4	1	add	blocking	blocking	stimuli/s9.jpg	stimuli/s12.jpg	+	2	1
add_A1S29GI0FA29Q4	2	add	blocking	blocking	stimuli/s9.jpg	stimuli/s12.jpg	+	1	1
add_A1S29GI0FA29Q4	3	add	blocking	blocking	stimuli/s13.jpg	stimuli/s15.jpg	+	2	1
add_A1S29GI0FA29Q4	4	add	blocking	blocking	stimuli/s9.jpg	stimuli/s12.jpg	+	1	1
add_A1S29GI0FA29Q4	5	add	blocking	blocking	stimuli/s13.jpg	stimuli/s15.jpg	+	1	1
add_A1S29GI0FA29Q4	6	add	blocking	no-allergy-control	stimuli/s17.jpg	stimuli/s1.jpg	-	1	1
add_A1S29GI0FA29Q4	7	add	blocking	no-allergy-control	stimuli/s17.jpg	stimuli/s1.jpg	-	0	0
add_A1S29GI0FA29Q4	8	add	blocking	blocking	stimuli/s9.jpg	stimuli/s12.jpg	+	1	1
add_A1S29GI0FA29Q4	9	add	blocking	blocking	stimuli/s13.jpg	stimuli/s15.jpg	+	1	1
add_A1S29GI0FA29Q4	10	add	blocking	blocking	stimuli/s9.jpg	stimuli/s12.jpg	+	1	1
add_A1S29GI0FA29Q4	11	add	blocking	no-allergy-control	stimuli/s17.jpg	stimuli/s1.jpg	-	0	0
add_A1S29GI0FA29Q4	12	add	blocking	blocking-control	stimuli/s7.jpg	stimuli/s10.jpg	+	1	1
add_A1S29GI0FA29Q4	13	add	blocking	no-allergy-control	stimuli/s17.jpg	stimuli/s1.jpg	-	0	0
add_A1S29GI0FA29Q4	14	add	blocking	blocking-control	stimuli/s7.jpg	stimuli/s10.jpg	+	1	1
add_A1S29GI0FA29Q4	15	add	blocking	blocking-control	stimuli/s11.jpg	stimuli/s3.jpg	+	1	1
add_A1S29GI0FA29Q4	16	add	blocking	blocking	stimuli/s13.jpg	stimuli/s15.jpg	+	1	1
add_A1S29GI0FA29Q4	17	add	blocking	blocking-control	stimuli/s7.jpg	stimuli/s10.jpg	+	1	1
add_A1S29GI0FA29Q4	18	add	blocking	blocking-control	stimuli/s7.jpg	stimuli/s10.jpg	+	1	1
[truncated: 18,401 more rows]

## Sheet: E1 Survey Data
subj_id	expt	pdi	pdi_distress	pdi_preocc	pdi_convic	rgpts_a	rgpts_b	lshsr	bpre	belief_disc	block_diff
add_A195MOXRMNHRVT	add	0	1	1	1	1	0	2	1.33333	2	0
add_A1969Q0R4Y0E3J	add	0	1.75	2	1.16667	0	0	1.25	4.70833	0	0
add_A19NGUFGC7KIGW	add	2	1.125	1.33333	1.2	8	1	4.58333	1.79167	2	0.5
add_A19X8IA9EKC3XH	add	1	2.375	2	1.625	26	28	2.08333	3.5	-77	0
add_A1BL0TRVE1KDPI	add	5	2	3.16667	2.90909	14	18	2.91667	4.33333	22	0.833333
add_A1BRJXBMTURQNT	add	3	1.28571	1.5	1.16667	0	0	3	3.04167	0	0
add_A1BWQIRO16Y0YN	add	4	2	2.85714	2.33333	16	22	3.16667	4.125	-8	0.5
add_A1DIYFGQT1QDV2	add	2	2.63636	2.8	2.33333	4	25	1.66667	3.375	24	0.5
add_A1DZMZTXWOM9MR	add	0	1	1	1	0	0	1	3.25	19	0
add_A1JM5XNB4NCZR6	add	0	1.16667	1.2	1	0	0	1	2.875	1	0.5
add_A1NFQ814CFWJZ	add	3	2.6	2.55556	2.5	22	27	2	4.25	4	0.416667
add_A1NIKHUA79SWGD	add	0	1	1	1	0	0	1.91667	1	-10	0
add_A1NLJ1L4VCQYV2	add	3	1.375	1.28571	1.16667	4	1	2.66667	3.625	-3	0.5
add_A1OA4IW422FPKD	add	3	1.875	1.875	2	16	13	2.66667	3.41667	20	0.5
add_A1PBQTBOWF2GOG	add	2	3	2.90909	3.1	28	34	1.5	4.91667	0	1
add_A1PLQGQ95NICAF	add	0	1	1	1	2	0	1.41667	3	-19	0.666667
add_A1PMZUBGXFANCI	add	0	1	1	1	0	6	4.83333	3.79167	-22	0
add_A1RATFICCKLCQ	add	1	1.16667	1.5	1.16667	1	0	2.33333	3.08333	8	0.5
add_A1RP17F7OXV0IW	add	1	2.9	2.1	2.8	24	26	2	3.125	7	0.5
add_A1S29GI0FA29Q4	add	6	2.1	2.77778	2	0	0	3.25	2.375	-2	0
add_A1SISJL5ST2PWH	add	0	1	1	1	0	0	1.75	2.29167	-1	0.583333
add_A1SS1CXLCI25YX	add	3	1.28571	1.5	1.57143	6	1	2.58333	2.45833	-17	0
add_A1VBP1RMKGUXB	add	8	2.54545	2.28571	2.73333	20	23	2.5	3.625	13	1
add_A1VLZEKDTCKDL3	add	4	2.5	2.8	3	25	32	1.91667	4.41667	21	0.75
add_A1WQACYPLESVGL	add	5	1.2	1.44444	1.375	2	0	2.33333	2.58333	-11	1
add_A1ZUI06SCEWJSV	add	3	2.33333	2.88889	2.22222	27	18	2.5	3.20833	-64	0
add_A20X6V1AAXZGNZ	add	1	1.16667	1.5	1.16667	8	6	5	2.95833	0	0.5
add_A25UQ2WHJ5AIEQ	add	5	3.23077	3.5	3.58333	25	32	2.5	5	-6	0.583333
add_A26LOVXF4QZZCO	add	0	1	1	1	0	0	1.25	1	14	0.5
add_A27O7H19C0WQ7T	add	0	1.2	1	1.66667	15	18	4.41667	3.95833	3	0.583333
add_A28CY58XWW8D5K	add	4	1.5	1.71429	1.33333	1	1	1.5	2.58333	2	0.916667
add_A28G4QO0DRY8OZ	add	3	1.16667	1.14286	1.42857	6	3	2.16667	3.875	-15	1
add_A2AZYU1CT24O0K	add	0	1	1	1	0	0	1.66667	2.33333	47	1
add_A2BUHMLNE3LUU0	add	3	1.91667	2	1.8	9	3	2	2.375	0	0.583333
add_A2C540RSHGKHTN	add	2	1.7	1.88889	2	11	4	1.75	2.54167	1	1
add_A2DFUQIROCOCJ6	add	3	2.9	2.6	2.66667	24	22	3.75	3.16667	1	0.583333
add_A2EK1HDV4I4GSK	add	1	1.4	1	1	3	2	1.5	2.54167	24	1
add_A2G43KS55YGYQE	add	0	1	1	1	1	0	1.91667	1.91667	-28	0.5
add_A2GVTP4DBFQTR8	add	1	1.57143	1.66667	1.16667	10	0	2.41667	2.70833	0	0.416667
add_A2M3FPQF852HW4	add	1	1.33333	1.2	1	2	0	1.66667	1.83333	0	0
add_A2MCG5W6LHSRG9	add	0	1	1	1	0	0	1.16667	1.33333	27	0
add_A2NXMRPHG86N2T	add	0	1	1.33333	1.2	0	0	1.16667	2.875	8	1
add_A2NZAL7KHOR6VF	add	1	1.375	1.66667	1.2	0	0	1.5	3.91667	3	0.583333
add_A2OS3NGWKOM69E	add	7	1.69231	1.4	1.42857	3	1	2.66667	2.45833	-1	0.666667
add_A2QJZJDCGK0FKR	add	1	1.57143	1.85714	1.5	30	38	2.33333	3.04167	19	0.25
add_A2R75YFKVALBXE	add	0	1	1	1	0	0	1.16667	3	-37	0
add_A2R8X6JI491XEX	add	3	2.92857	2.76923	2.70588	29	36	1.5	4.79167	5	0.5
add_A2SHW2CVG39CPI	add	4	2.9	3	3	26	32	1.75	4.33333	20	0.75
add_A2U556B3L5HSRO	add	0	1	1	1	2	2	4.75	2.16667	-13	0.5
add_A2WJ1KQW2UBTG6	add	1	1.57143	1.71429	1.33333	0	0	1.91667	2.66667	0	0
add_A2Y7L7R5UTQ5R2	add	6	3.15385	3.13333	3.46154	26	30	4	3.875	-5	0.333333
add_A2Z6NL0CTXY0ZB	add	0	1	1	1	2	0	3.41667	2.70833	-52	0.5
add_A2ZSL0EDN3H4AT	add	4	2.125	2	2	21	7	3.58333	3.04167	26	0.583333
add_A30RAYNDOWQ61S	add	0	1	1.5	1.2	0	0	1.58333	2.375	-1	1
add_A33VGSEJ44ORMF	add	0	1	1	1	1	0	1	2.54167	-3	0.583333
add_A37OUZOGQKGMW0	add	1	1.25	1.71429	1.57143	4	0	2.08333	4	-12	1
add_A38Y5MHF3HZARZ	add	5	2.28571	2.33333	2.14286	16	18	2.83333	3.95833	6	0.833333
add_A38YRR6XIUXMRB	add	1	1	1.66667	1.33333	7	1	1.66667	2.66667	0	0
add_A3BSK47WPPE876	add	5	1.8	2.5	2.22222	16	28	2.75	3	2	1
add_A3D2GO0IFRFN6R	add	0	1.16667	1.2	1	3	0	1.5	1.83333	15	0.5
add_A3DM3K0QT4RMH0	add	3	1.90909	2.42857	2	20	20	2	3.125	53	1
add_A3DUZ6WCFZRLX9	add	1	1	1.33333	1	2	0	1.33333	3.45833	26	0
add_A3EG4C9T4F5DUR	add	2	2.27273	2.125	1.71429	16	14	1.91667	3.16667	16	0
add_A3GWRDHAURRNK6	add	0	1	1.2	1	1	0	4.66667	2.54167	26	1
add_A3HSMUPSPOKD0M	add	2	1.81818	2.11111	1.625	5	9	3.58333	1.41667	-1	0
add_A3L9EN8YL1HZWF	add	2	1.63636	1.8	2	13	9	1.83333	3.45833	1	0
add_A3LPZCBYS8FF4U	add	4	2.76923	2.75	2.81818	23	30	2.16667	3.70833	-19	0.666667
add_A3OV174HQJIJK8	add	1	1.66667	1.875	1.66667	6	7	1.41667	3.58333	50	1
add_A3PNXQ5459AZI1	add	4	2.5	2	2.18182	20	21	2.75	3.16667	1	0.583333
add_A3SRQAFRDSCY05	add	1	2.11111	2	2.57143	27	29	1.83333	2.375	2	0.916667
add_A3T9WZOUQGE2UW	add	0	1	1	1	0	0	4.91667	2.54167	11	0.583333
add_A3UUH3632AI3ZX	add	0	1.16667	1.2	1	0	0	1.66667	3.45833	-2	1
add_A5Q0UTSKAI2TQ	add	0	1	1	1	0	0	1	2.33333	12	1
add_A5T9IFDZ3W4T6	add	1	1.77778	1.625	2.14286	10	1	2.41667	3	21	1
add_A6ZLFXYDXQAKE	add	0	1.16667	1.2	1	7	8	1.5	2.29167	5	0.916667
add_A7ERZELTAMWL5	add	2	1.5	1.83333	1.33333	2	1	1.58333	3.33333	-29	0.5
add_A80WPJSYIU9LT	add	0	1	1	1	4	0	2.16667	2.16667	24	0
add_A8KX1HFH8NE2Q	add	0	1	1	1	2	1	1.16667	2.54167	3	0.166667
add_A9K0CV70JWG1W	add	3	2.2	1.77778	2.125	3	3	2.33333	2.95833	1	0.333333
add_ABBP9JASL9AGK	add	2	1	1.5	1.33333	1	0	4.58333	1.75	32	1
add_ACX2CR0ZEX3SW	add	5	2.3	2.54545	2.16667	15	15	3	3.75	-3	0.75
add_ACYH2RL9NM7FS	add	1	1.5	1.66667	1.33333	4	1	2.33333	1.45833	26	0.75
add_AD1WGUMVD6KED	add	1	1	1.5	1.16667	2	1	4.91667	2	29	0.0833333
add_AEXYBW3COL9JM	add	1	1	1.2	1	1	1	1	2.125	50	1
add_AFCMHQWCV6N02	add	0	1.42857	1.5	1.16667	0	0	1	3.66667	-10	0
add_AFFXVHHBUWW4D	add	2	2.1	1.875	1.77778	8	2	3.91667	3	71	0.5
add_AI2B3QQC5MR0R	add	4	2.22222	2.14286	1.8	2	0	2.5	2.45833	-2	0.5
add_AJ7MWBQFNH3E4	add	3	1.7	2.2	2	3	2	2.5	2.70833	-3	0.416667
add_AJDXSXAWDDAEO	add	0	1	1	1	0	0	1	2.125	8	0.833333
add_AJQ71YIGY01HZ	add	0	1	1	1	0	0	2.66667	2.66667	20	0
add_AKNYT1NTK2UFK	add	0	1	1	1	0	0	1.66667	2.54167	0	0.833333
add_AKR9067Q09RZS	add	3	2.63636	2.75	2.2	24	25	3.16667	3.91667	9	0.916667
add_AMVBT3XDCQBHI	add	2	1.42857	1.71429	1.33333	2	3	2.16667	3.41667	0	0.5
add_AOAZMLP27GD81	add	0	1	1	1	0	0	1.75	1.125	0	0.0833333
add_AOOLS8280CL0Z	add	1	1	1.33333	1	0	0	1.5	1.5	0	0.5
add_AOS2PVHT2HYTL	add	0	1	1.28571	1.4	0	0	1.33333	2.625	0	0
add_ARKZRVB9WN15M	add	0	2.25	2	1.5	12	11	1.91667	3.20833	-13	0
add_ATIVK9XUANIUE	add	0	1	1	1	0	0	1.08333	2.58333	-17	0
add_AU34T9OMHN4Z4	add	0	1	1.16667	1.2	0	0	2.08333	3	-12	1
add_AU72XISLBA1PP	add	6	2.81818	3.07143	3.26667	24	30	2	3.45833	6	0.5
no-add_A107RJSS561Y7R	non	1	1.33333	1.66667	1.16667	0	0	1.41667	3	-3	0.0833333
no-add_A10AVWALIHR4UQ	non	1	1	1.16667	1.16667	0	0	1.16667	1.79167	19	0
no-add_A10JXOU89D5RXR	non	1	1	1.5	1	0	0	1.16667	1.58333	-5	0.0833333
no-add_A11MCPY8W4U6FL	non	2	1.375	1.75	1.375	0	1	1.16667	2.45833	25	1
no-add_A13WTEQ06V3B6D	non	0	2	1.2	1.85714	8	1	2.16667	2.58333	-20	0
no-add_A14OQ52EFQAN2W	non	0	1	1	1	4	0	1.75	3	0	0.583333
no-add_A15MSV2S2NY45B	non	2	2.14286	1.83333	1.85714	0	0	1.75	2.375	-2	0
no-add_A169WH54HMYS5Z	non	3	1.8	2.33333	1.5	3	3	2.16667	3.20833	37	1
no-add_A16GI3E8SV3QXL	non	0	1	1	1	0	0	3	3.08333	2	0.166667
no-add_A16YCPFPGW95OB	non	0	1	1	1	0	0	2.5	3.20833	51	0.916667
no-add_A18WSAKX5YN2FB	non	4	1.18182	2.1	1.8	3	3	2.41667	1.95833	-18	0
no-add_A19AYB3M3IIP51	non	4	2.5	2.8	2.09091	22	28	4	3.33333	5	0.583333
no-add_A1B1DPJRVIAV3L	non	5	2	1.86667	1.8	13	17	3.5	2.04167	-26	1
no-add_A1B3B409V58ACB	non	1	1.22222	1.42857	1.42857	0	0	3.16667	2	24	1
no-add_A1BJFYHXK6YDX1	non	4	1.71429	2.22222	2.2	9	21	3.58333	3.29167	2	0
no-add_A1BM57TUNAQIXM	non	0	1	1	1	3	2	4.41667	2.58333	2	0
no-add_A1BWS5AD2T4NIR	non	2	1.375	1.57143	1.57143	4	1	1.91667	2.125	1	1
no-add_A1CN1H9UODZ1E6	non	3	2.7	2.8	3	22	28	2.25	3.08333	-18	0.0833333
no-add_A1DC5O5XEIMM1M	non	3	2.18182	2.5	2.2	22	15	3.66667	3.5	-29	0.75
no-add_A1EFBEBVZP3D6G	non	2	2.8	2.5	2.72727	20	26	2	3.375	-1	0.833333
no-add_A1J3WX2QR895DX	non	4	2.88889	3	3	27	30	4.08333	4.20833	19	0.583333
no-add_A1JJYY622DGE5L	non	1	2	1.875	2	4	3	1.16667	2.375	-2	0.25
no-add_A1KTPYX40PRLVW	non	6	2.1	2.2	2.09091	10	8	3	2.625	35	1
no-add_A1OOCYEFLAJD98	non	1	1.66667	1.85714	1.14286	1	0	2.75	2.29167	-13	0.0833333
no-add_A1PTX4IB9R34LI	non	0	1.16667	1.2	1	0	0	4.5	2.875	-3	0.666667
no-add_A1RFPND3BA5LXL	non	6	3.71429	3.8125	3.875	28	36	4.41667	5	-1	0.666667
no-add_A1SHLWKA0UH1IS	non	0	1	1	1.2	0	0	1.25	2.08333	17	0.166667
no-add_A1T3ROSW2LC4FG	non	0	1.33333	1.2	1	0	1	4.75	2.375	43	0.0833333
no-add_A1UEMMSI1XUBSW	non	5	2.22222	2.5	2.3	11	13	3.33333	2.66667	-1	0
no-add_A1UOGYZFJF4BKW	non	4	2.33333	1.9	1.45455	4	2	3.41667	4.45833	-7	0.416667
no-add_A21Q7FCKM86VL8	non	0	1	1	1	1	0	1	2.04167	0	0
no-add_A235DXY5FJN0IW	non	0	1.6	1.2	1	21	2	2.91667	4	-3	1
no-add_A25PFSORDO3SWQ	non	4	1.375	1.625	1.28571	1	0	2.25	1.91667	-1	1
no-add_A2615YW1YERQBO	non	2	1.4	1.66667	1.2	7	8	1.83333	1.95833	6	0.25
no-add_A263Y9ZPYSSTB9	non	0	1.16667	1	1.16667	7	4	1.16667	3.16667	8	0.166667
no-add_A282D1111CTH37	non	1	1.16667	1.33333	1.16667	1	0	1.5	1.95833	1	1
no-add_A2BK9RMC0NOIH8	non	0	1.625	2	1.16667	0	0	1	3.75	-7	1
no-add_A2CF2BD4Q0ZDJN	non	0	1	1	1	1	0	2	1.375	-2	0
no-add_A2DP3VTWJJ5P0W	non	1	1.88889	1.66667	1.33333	3	0	2	3.125	0	1
no-add_A2EI075XZT9Y2S	non	0	1	1	1	0	0	1	1.95833	24	0.5
no-add_A2EI2KLQOYQPS4	non	0	1	1.4	1	0	0	1.75	2.33333	17	0.5
no-add_A2EWDSS69Y0IAA	non	0	1	1	1	14	8	3.5	2.75	16	0.25
no-add_A2FYFCD16Z3PCC	non	0	1	1	1	0	0	2	3.70833	10	1
no-add_A2G7N0X0PNX0EE	non	1	1.5	1.5	1.33333	5	6	1.33333	1.79167	-14	0.5
no-add_A2GDOWEG38K34X	non	5	2.36364	2.5	2.41667	15	21	2.66667	3.25	-2	0.916667
no-add_A2GOYSTIL3LOV1	non	1	1.28571	1.4	1	0	0	2.41667	1.95833	20	0.916667
no-add_A2INXY39KBM92F	non	1	1.16667	1.2	1	3	0	2.75	2	29	0.916667
no-add_A2LKGF193ZR5JP	non	1	1.33333	1.42857	1.66667	18	15	3	3.45833	-43	0.5
no-add_A2LPP288NK76W4	non	3	1.55556	2.22222	2.14286	12	9	3.58333	3.16667	-26	0.583333
no-add_A2LU0M63MF4PUU	non	0	1	1	1	2	9	1.66667	3.75	2	0.916667
no-add_A2MUOD1JHWJ735	non	4	1.42857	1.66667	1.55556	6	4	1.91667	2.91667	-14	1
no-add_A2NAKIXS3DVGAA	non	0	1	1	1	0	0	2	2.58333	16	1
no-add_A2OQMY85Q2WY68	non	0	1	1	1	0	0	2.83333	4.08333	-24	0.833333
no-add_A2PPTQXFVA9H38	non	2	1	1.75	1.42857	3	8	4.91667	3.45833	47	0.416667
no-add_A2QQ8A4PVVQ8F9	non	3	2.4	2.6	2.41667	18	23	1.58333	4.54167	2	0.666667
no-add_A2S64AUN7JI7ZS	non	0	1	1	1	1	0	1.16667	3.91667	1	1
no-add_A2V27A9GZA1NR2	non	1	1.16667	1.2	1	4	0	4.75	3.25	1	0.5
no-add_A318M33K2896OL	non	0	1	1	1	0	0	1	1.20833	-44	0.166667
no-add_A33B621RF790JB	non	1	1.28571	1.66667	1	1	2	2.91667	3.04167	-2	1
no-add_A33GL3FCY0E0J7	non	1	1.5	1.33333	1.2	5	0	2.58333	3	25	0.0833333
no-add_A342YLIMT6THWO	non	1	1.75	2.42857	1.83333	0	0	1.16667	4	1	1
no-add_A34U4186EW0B9X	non	0	1.22222	1.4	1	17	8	4.75	1.16667	-4	1
no-add_A37GOI3N77WX21	non	0	1.5	1.2	1	0	0	2.08333	2.29167	31	1
no-add_A38ZV8LBZ034IZ	non	2	1.42857	1.42857	1.33333	6	3	1.08333	1.66667	26	0
no-add_A3942QGFYCSDRM	non	3	2	1.83333	1.28571	4	7	1.41667	2.625	-11	1
no-add_A3A8P4UR9A0DWQ	non	0	1	1	1	0	0	5	2.66667	0	0
no-add_A3FT3XPTOWHJMY	non	0	1	1.16667	1.2	4	9	3.25	2.875	-2	1
no-add_A3GI28OVLDI9ST	non	0	1.85714	1.4	1	2	3	5	3	24	1
no-add_A3GXC3VG37CQ3G	non	7	3.08333	2.15385	2	5	14	2.5	3.79167	34	0.25
no-add_A3HSONMX6LNZR4	non	0	1	1	1	0	0	1.75	1.79167	25	0
no-add_A3IXWFXJC2YKU7	non	1	1.16667	1.2	1	7	2	1.5	1.79167	-9	1
no-add_A3J0DWS08K7ZY6	non	3	2.91667	2.81818	2.90909	22	35	1.66667	3.375	-64	0.916667
no-add_A3KVKK1XLBTSN3	non	0	1	1	1	0	0	5	1.83333	18	0.166667
no-add_A3LRZX8477TYYZ	non	1	1.33333	1.2	1	2	0	1	2.29167	25	1
no-add_A3LZRYFUO1S66Z	non	3	2.5	2.5	2.27273	18	20	3.08333	3.91667	-5	0.833333
no-add_A3NQKW26TOT2TM	non	3	1.8	2.3	2.1	9	0	3.08333	1.95833	9	0.0833333
no-add_A3O0QZQ4V2IXT7	non	0	1.2	1	1.33333	0	0	2	3.04167	1	0.666667
no-add_A3O18MFGPD5E0Q	non	3	3.33333	3	3.23077	29	32	2.16667	3.70833	5	1
no-add_A3OZ8KF0HWSVWK	non	0	1	1	1	1	0	2.25	1.91667	37	1
no-add_A3PKTSWF01X7G	non	2	1.77778	1.625	1.75	28	30	1.5	2.95833	25	0.0833333
no-add_A3RR85PK3AV9TU	non	1	1.33333	1.2	1	0	0	1.25	1.08333	28	1
no-add_A3RTW9UWYKSNWX	non	0	1.16667	1.2	1	0	0	1.58333	2.41667	5	0
no-add_A3TBG0S2IEBVHU	non	0	1.42857	1.5	1.2	0	0	1.83333	2.54167	-27	1
no-add_A3VDG4N8AVYGQ	non	0	1	1	1	0	0	1.75	2.625	-18	1
no-add_A3VV07FCCSZ7JY	non	4	2.6	2.5	2.5	15	10	3.16667	3.95833	-2	1
no-add_A3W3FYGMP7VLKZ	non	0	1.16667	1.16667	1.25	18	8	1.75	1.125	-12	0.5
no-add_A5EU1AQJNC7F2	non	0	1	1	1	4	0	1	2.875	2	1
no-add_A5GSJYGCTADR6	non	8	2.9	2.75	2.57143	24	24	1.58333	3.41667	0	0.666667
no-add_A68J20100VW4W	non	0	1	1.42857	1.4	0	1	1.5	2.58333	-1	0.25
no-add_A8C3WNWRBWUXO	non	0	1	1	1	7	1	4.91667	1.54167	8	0.916667
no-add_A8KHWKKGAGOH0	non	0	1	1	1	9	12	5	2.95833	-14	0.583333
no-add_A9LYIVFG3ZU4Z	non	1	1.66667	1.83333	1.66667	8	7	2.33333	2.79167	-11	0.833333
no-add_AA4JYAPLYB6QT	non	0	2	1.33333	1.16667	0	0	1.66667	3	-6	0.0833333
no-add_AEK2SAEL9GG39	non	0	1	1	1	0	0	1	2.91667	-6	0.666667
no-add_AGTKSA15G1LBN	non	1	1	1.2	1	9	5	1.58333	2.625	-2	1
no-add_AIXZNUNYZHM4I	non	5	2.4	2	2.58333	15	21	2.83333	3.16667	-24	0.5
no-add_AKMPWFRGTRTI0	non	4	2.4	2.91667	2.83333	20	34	3.58333	5	1	0.75
no-add_AKX4H8RT7BL7H	non	0	1	1	1	0	0	1.5	1	2	0.5
no-add_AM2KK02JXXW48	non	0	1	1	1	0	0	2.66667	1.79167	11	0.416667
no-add_ANGJEGCCP3AO2	non	1	1	1.33333	1.16667	13	2	1.58333	3.54167	-17	0.583333

## Sheet: E2 Behavioral Data
subj_id	trial_num	block_num	order_condition	expt	test_part	condition	stim1	stim2	correct_response	subj_resp	reaction_resp
add_55895b93fdf99b6bd06017c4	0	0	add_first	add	prelearning	+++	stimuli/s13.jpg	stimuli/s8.jpg	+++	0	0
add_55895b93fdf99b6bd06017c4	1	0	add_first	add	prelearning	+	stimuli/s8.jpg		++	1	1
add_55895b93fdf99b6bd06017c4	2	0	add_first	add	prelearning	+	stimuli/s13.jpg		+	2	1
add_55895b93fdf99b6bd06017c4	0	1	add_first	add	prelearning	+	stimuli/s8.jpg		++	2	1
add_55895b93fdf99b6bd06017c4	1	1	add_first	add	prelearning	+	stimuli/s13.jpg		+	1	1
add_55895b93fdf99b6bd06017c4	2	1	add_first	add	prelearning	+++	stimuli/s13.jpg	stimuli/s8.jpg	+++	2	1
add_55895b93fdf99b6bd06017c4	0	2	add_first	add	prelearning	+++	stimuli/s13.jpg	stimuli/s8.jpg	+++	2	1
add_55895b93fdf99b6bd06017c4	1	2	add_first	add	prelearning	+	stimuli/s13.jpg		+	1	1
add_55895b93fdf99b6bd06017c4	2	2	add_first	add	prelearning	+	stimuli/s8.jpg		++	2	1
add_55895b93fdf99b6bd06017c4	0	3	add_first	add	prelearning	+	stimuli/s8.jpg		++	2	1
add_55895b93fdf99b6bd06017c4	1	3	add_first	add	prelearning	+	stimuli/s13.jpg		+	1	1
add_55895b93fdf99b6bd06017c4	2	3	add_first	add	prelearning	+++	stimuli/s13.jpg	stimuli/s8.jpg	+++	3	1
add_55895b93fdf99b6bd06017c4	0	4	add_first	add	prelearning	+	stimuli/s8.jpg		++	2	1
add_55895b93fdf99b6bd06017c4	1	4	add_first	add	prelearning	+	stimuli/s13.jpg		+	1	1
add_55895b93fdf99b6bd06017c4	2	4	add_first	add	prelearning	+++	stimuli/s13.jpg	stimuli/s8.jpg	+++	3	1
add_55895b93fdf99b6bd06017c4	0	5	add_first	add	prelearning	+	stimuli/s8.jpg		++	2	1
add_55895b93fdf99b6bd06017c4	1	5	add_first	add	prelearning	+	stimuli/s13.jpg		+	1	1
add_55895b93fdf99b6bd06017c4	2	5	add_first	add	prelearning	+++	stimuli/s13.jpg	stimuli/s8.jpg	+++	3	1
add_55895b93fdf99b6bd06017c4	0	0	add_first	add	learning	-	stimuli/s4.jpg		-	1	1
add_55895b93fdf99b6bd06017c4	1	0	add_first	add	learning	+	stimuli/s1.jpg		+	0	0
add_55895b93fdf99b6bd06017c4	2	0	add_first	add	learning	+	stimuli/s15.jpg		+	1	1
add_55895b93fdf99b6bd06017c4	3	0	add_first	add	learning	-	stimuli/s18.jpg		-	0	0
add_55895b93fdf99b6bd06017c4	0	1	add_first	add	learning	+	stimuli/s1.jpg		+	1	1
add_55895b93fdf99b6bd06017c4	1	1	add_first	add	learning	-	stimuli/s4.jpg		-	1	1
add_55895b93fdf99b6bd06017c4	2	1	add_first	add	learning	-	stimuli/s18.jpg		-	0	0
add_55895b93fdf99b6bd06017c4	3	1	add_first	add	learning	+	stimuli/s15.jpg		+	2	1
add_55895b93fdf99b6bd06017c4	0	2	add_first	add	learning	-	stimuli/s4.jpg		-	1	1
add_55895b93fdf99b6bd06017c4	1	2	add_first	add	learning	-	stimuli/s18.jpg		-	0	0
add_55895b93fdf99b6bd06017c4	2	2	add_first	add	learning	+	stimuli/s1.jpg		+	2	1
add_55895b93fdf99b6bd06017c4	3	2	add_first	add	learning	+	stimuli/s15.jpg		+	1	1
add_55895b93fdf99b6bd06017c4	0	3	add_first	add	learning	-	stimuli/s4.jpg		-	0	0
add_55895b93fdf99b6bd06017c4	1	3	add_first	add	learning	+	stimuli/s1.jpg		+	2	1
add_55895b93fdf99b6bd06017c4	2	3	add_first	add	learning	+	stimuli/s15.jpg		+	1	1
add_55895b93fdf99b6bd06017c4	3	3	add_first	add	learning	-	stimuli/s18.jpg		-	0	0
add_55895b93fdf99b6bd06017c4	0	4	add_first	add	learning	-	stimuli/s4.jpg		-	0	0
add_55895b93fdf99b6bd06017c4	1	4	add_first	add	learning	-	stimuli/s18.jpg		-	0	0
add_55895b93fdf99b6bd06017c4	2	4	add_first	add	learning	+	stimuli/s15.jpg		+	1	1
add_55895b93fdf99b6bd06017c4	3	4	add_first	add	learning	+	stimuli/s1.jpg		+	1	1
add_55895b93fdf99b6bd06017c4	0	5	add_first	add	learning	-	stimuli/s4.jpg		-	0	0
add_55895b93fdf99b6bd06017c4	1	5	add_first	add	learning	-	stimuli/s18.jpg		-	0	0
add_55895b93fdf99b6bd06017c4	2	5	add_first	add	learning	+	stimuli/s1.jpg		+	1	1
add_55895b93fdf99b6bd06017c4	3	5	add_first	add	learning	+	stimuli/s15.jpg		+	1	1
add_55895b93fdf99b6bd06017c4	0	0	add_first	add	blocking	blocking	stimuli/s1.jpg	stimuli/s3.jpg	+	2	1
add_55895b93fdf99b6bd06017c4	1	0	add_first	add	blocking	no-allergy-control	stimuli/s10.jpg	stimuli/s14.jpg	-	0	0
add_55895b93fdf99b6bd06017c4	2	0	add_first	add	blocking	no-allergy-control	stimuli/s7.jpg	stimuli/s6.jpg	-	1	1
add_55895b93fdf99b6bd06017c4	3	0	add_first	add	blocking	blocking-control	stimuli/s18.jpg	stimuli/s17.jpg	+	0	0
add_55895b93fdf99b6bd06017c4	4	0	add_first	add	blocking	blocking-control	stimuli/s4.jpg	stimuli/s9.jpg	+	0	0
add_55895b93fdf99b6bd06017c4	5	0	add_first	add	blocking	no-allergy-control	stimuli/s12.jpg	stimuli/s16.jpg	-	1	1
add_55895b93fdf99b6bd06017c4	6	0	add_first	add	blocking	blocking	stimuli/s15.jpg	stimuli/s2.jpg	+	1	1
add_55895b93fdf99b6bd06017c4	0	1	add_first	add	blocking	blocking	stimuli/s15.jpg	stimuli/s2.jpg	+	1	1
add_55895b93fdf99b6bd06017c4	1	1	add_first	add	blocking	no-allergy-control	stimuli/s10.jpg	stimuli/s14.jpg	-	1	1
add_55895b93fdf99b6bd06017c4	2	1	add_first	add	blocking	blocking	stimuli/s1.jpg	stimuli/s3.jpg	+	2	1
add_55895b93fdf99b6bd06017c4	3	1	add_first	add	blocking	blocking-control	stimuli/s18.jpg	stimuli/s17.jpg	+	1	1
add_55895b93fdf99b6bd06017c4	4	1	add_first	add	blocking	no-allergy-control	stimuli/s12.jpg	stimuli/s16.jpg	-	1	1
add_55895b93fdf99b6bd06017c4	5	1	add_first	add	blocking	no-allergy-control	stimuli/s7.jpg	stimuli/s6.jpg	-	0	0
add_55895b93fdf99b6bd06017c4	6	1	add_first	add	blocking	blocking-control	stimuli/s4.jpg	stimuli/s9.jpg	+	1	1
add_55895b93fdf99b6bd06017c4	0	2	add_first	add	blocking	blocking	stimuli/s15.jpg	stimuli/s2.jpg	+	1	1
add_55895b93fdf99b6bd06017c4	1	2	add_first	add	blocking	no-allergy-control	stimuli/s10.jpg	stimuli/s14.jpg	-	0	0
add_55895b93fdf99b6bd06017c4	2	2	add_first	add	blocking	no-allergy-control	stimuli/s7.jpg	stimuli/s6.jpg	-	0	0
add_55895b93fdf99b6bd06017c4	3	2	add_first	add	blocking	blocking-control	stimuli/s18.jpg	stimuli/s17.jpg	+	1	1
add_55895b93fdf99b6bd06017c4	4	2	add_first	add	blocking	no-allergy-control	stimuli/s12.jpg	stimuli/s16.jpg	-	0	0
add_55895b93fdf99b6bd06017c4	5	2	add_first	add	blocking	blocking	stimuli/s1.jpg	stimuli/s3.jpg	+	1	1
add_55895b93fdf99b6bd06017c4	6	2	add_first	add	blocking	blocking-control	stimuli/s4.jpg	stimuli/s9.jpg	+	1	1
add_55895b93fdf99b6bd06017c4	0	3	add_first	add	blocking	blocking-control	stimuli/s4.jpg	stimuli/s9.jpg	+	1	1
add_55895b93fdf99b6bd06017c4	1	3	add_first	add	blocking	no-allergy-control	stimuli/s10.jpg	stimuli/s14.jpg	-	0	0
add_55895b93fdf99b6bd06017c4	2	3	add_first	add	blocking	blocking	stimuli/s15.jpg	stimuli/s2.jpg	+	1	1
add_55895b93fdf99b6bd06017c4	3	3	add_first	add	blocking	no-allergy-control	stimuli/s7.jpg	stimuli/s6.jpg	-	0	0
add_55895b93fdf99b6bd06017c4	4	3	add_first	add	blocking	blocking	stimuli/s1.jpg	stimuli/s3.jpg	+	1	1
add_55895b93fdf99b6bd06017c4	5	3	add_first	add	blocking	no-allergy-control	stimuli/s12.jpg	stimuli/s16.jpg	-	0	0
add_55895b93fdf99b6bd06017c4	6	3	add_first	add	blocking	blocking-control	stimuli/s18.jpg	stimuli/s17.jpg	+	1	1
add_55895b93fdf99b6bd06017c4	0	4	add_first	add	blocking	blocking	stimuli/s1.jpg	stimuli/s3.jpg	+	1	1
add_55895b93fdf99b6bd06017c4	1	4	add_first	add	blocking	blocking-control	stimuli/s18.jpg	stimuli/s17.jpg	+	1	1
add_55895b93fdf99b6bd06017c4	2	4	add_first	add	blocking	no-allergy-control	stimuli/s12.jpg	stimuli/s16.jpg	-	0	0
add_55895b93fdf99b6bd06017c4	3	4	add_first	add	blocking	blocking-control	stimuli/s4.jpg	stimuli/s9.jpg	+	1	1
add_55895b93fdf99b6bd06017c4	4	4	add_first	add	blocking	no-allergy-control	stimuli/s10.jpg	stimuli/s14.jpg	-	0	0
add_55895b93fdf99b6bd06017c4	5	4	add_first	add	blocking	blocking	stimuli/s15.jpg	stimuli/s2.jpg	+	1	1
add_55895b93fdf99b6bd06017c4	6	4	add_first	add	blocking	no-allergy-control	stimuli/s7.jpg	stimuli/s6.jpg	-	0	0
add_55895b93fdf99b6bd06017c4	0	5	add_first	add	blocking	blocking-control	stimuli/s18.jpg	stimuli/s17.jpg	+	1	1
add_55895b93fdf99b6bd06017c4	1	5	add_first	add	blocking	no-allergy-control	stimuli/s12.jpg	stimuli/s16.jpg	-	0	0
add_55895b93fdf99b6bd06017c4	2	5	add_first	add	blocking	blocking	stimuli/s1.jpg	stimuli/s3.jpg	+	1	1
add_55895b93fdf99b6bd06017c4	3	5	add_first	add	blocking	no-allergy-control	stimuli/s10.jpg	stimuli/s14.jpg	-	0	0
add_55895b93fdf99b6bd06017c4	4	5	add_first	add	blocking	no-allergy-control	stimuli/s7.jpg	stimuli/s6.jpg	-	0	0
add_55895b93fdf99b6bd06017c4	5	5	add_first	add	blocking	blocking-control	stimuli/s4.jpg	stimuli/s9.jpg	+	1	1
add_55895b93fdf99b6bd06017c4	6	5	add_first	add	blocking	blocking	stimuli/s15.jpg	stimuli/s2.jpg	+	1	1
add_55895b93fdf99b6bd06017c4	0	0	add_first	add	test	blocking-violation-control	stimuli/s17.jpg		+	1	1
add_55895b93fdf99b6bd06017c4	1	0	add_first	add	test	blocking-confirmation-control	stimuli/s9.jpg		+	1	1
add_55895b93fdf99b6bd06017c4	2	0	add_first	add	test	no-allergy-control	stimuli/s14.jpg		-	0	0
add_55895b93fdf99b6bd06017c4	3	0	add_first	add	test	blocking-confirmation	stimuli/s3.jpg		-	0	0
add_55895b93fdf99b6bd06017c4	4	0	add_first	add	test	blocking-violation	stimuli/s2.jpg		+	0	0
add_55895b93fdf99b6bd06017c4	0	1	add_first	add	test	blocking-confirmation	stimuli/s3.jpg		-	0	0
add_55895b93fdf99b6bd06017c4	1	1	add_first	add	test	blocking-violation-control	stimuli/s17.jpg		+	1	1
add_55895b93fdf99b6bd06017c4	2	1	add_first	add	test	blocking-violation	stimuli/s2.jpg		+	0	0
add_55895b93fdf99b6bd06017c4	3	1	add_first	add	test	blocking-confirmation-control	stimuli/s9.jpg		+	1	1
add_55895b93fdf99b6bd06017c4	4	1	add_first	add	test	no-allergy-control	stimuli/s14.jpg		-	0	0
add_55895b93fdf99b6bd06017c4	0	2	add_first	add	test	blocking-confirmation	stimuli/s3.jpg		-	0	0
add_55895b93fdf99b6bd06017c4	1	2	add_first	add	test	blocking-violation-control	stimuli/s17.jpg		+	1	1
add_55895b93fdf99b6bd06017c4	2	2	add_first	add	test	blocking-violation	stimuli/s2.jpg		+	0	0
add_55895b93fdf99b6bd06017c4	3	2	add_first	add	test	blocking-confirmation-control	stimuli/s9.jpg		+	1	1
add_55895b93fdf99b6bd06017c4	4	2	add_first	add	test	no-allergy-control	stimuli/s14.jpg		-	0	0
add_55895b93fdf99b6bd06017c4	0	3	add_first	add	test	no-allergy-control	stimuli/s14.jpg		-	0	0
add_55895b93fdf99b6bd06017c4	1	3	add_first	add	test	blocking-confirmation	stimuli/s3.jpg		-	0	0
add_55895b93fdf99b6bd06017c4	2	3	add_first	add	test	blocking-violation-control	stimuli/s17.jpg		+	1	1
add_55895b93fdf99b6bd06017c4	3	3	add_first	add	test	blocking-violation	stimuli/s2.jpg		+	0	0
add_55895b93fdf99b6bd06017c4	4	3	add_first	add	test	blocking-confirmation-control	stimuli/s9.jpg		+	1	1
add_55895b93fdf99b6bd06017c4	0	4	add_first	add	test	blocking-confirmation-control	stimuli/s9.jpg		+	1	1
add_55895b93fdf99b6bd06017c4	1	4	add_first	add	test	blocking-violation	stimuli/s2.jpg		+	0	0
add_55895b93fdf99b6bd06017c4	2	4	add_first	add	test	no-allergy-control	stimuli/s14.jpg		-	0	0
add_55895b93fdf99b6bd06017c4	3	4	add_first	add	test	blocking-confirmation	stimuli/s3.jpg		-	0	0
add_55895b93fdf99b6bd06017c4	4	4	add_first	add	test	blocking-violation-control	stimuli/s17.jpg		+	1	1
add_55895b93fdf99b6bd06017c4	0	5	add_first	add	test	blocking-violation-control	stimuli/s17.jpg		+	1	1
add_55895b93fdf99b6bd06017c4	1	5	add_first	add	test	blocking-confirmation	stimuli/s3.jpg		-	0	0
add_55895b93fdf99b6bd06017c4	2	5	add_first	add	test	no-allergy-control	stimuli/s14.jpg		-	0	0
add_55895b93fdf99b6bd06017c4	3	5	add_first	add	test	blocking-violation	stimuli/s2.jpg		+	0	0
add_55895b93fdf99b6bd06017c4	4	5	add_first	add	test	blocking-confirmation-control	stimuli/s9.jpg		+	1	1
add_55895b93fdf99b6bd06017c4	0	0	add_first	non	prelearning	+	stimuli/s4.jpg		+	0	0
add_55895b93fdf99b6bd06017c4	1	0	add_first	non	prelearning	-	stimuli/s10.jpg		+	0	0
add_55895b93fdf99b6bd06017c4	2	0	add_first	non	prelearning	-	stimuli/s4.jpg	stimuli/s10.jpg	+	2	1
add_55895b93fdf99b6bd06017c4	0	1	add_first	non	prelearning	-	stimuli/s4.jpg	stimuli/s10.jpg	+	1	1
add_55895b93fdf99b6bd06017c4	1	1	add_first	non	prelearning	-	stimuli/s10.jpg		+	1	1
add_55895b93fdf99b6bd06017c4	2	1	add_first	non	prelearning	+	stimuli/s4.jpg		+	1	1
add_55895b93fdf99b6bd06017c4	0	2	add_first	non	prelearning	-	stimuli/s10.jpg		+	1	1
add_55895b93fdf99b6bd06017c4	1	2	add_first	non	prelearning	-	stimuli/s4.jpg	stimuli/s10.jpg	+	1	1
add_55895b93fdf99b6bd06017c4	2	2	add_first	non	prelearning	+	stimuli/s4.jpg		+	1	1
add_55895b93fdf99b6bd06017c4	0	3	add_first	non	prelearning	+	stimuli/s4.jpg		+	1	1
add_55895b93fdf99b6bd06017c4	1	3	add_first	non	prelearning	-	stimuli/s4.jpg	stimuli/s10.jpg	+	1	1
add_55895b93fdf99b6bd06017c4	2	3	add_first	non	prelearning	-	stimuli/s10.jpg		+	1	1
add_55895b93fdf99b6bd06017c4	0	4	add_first	non	prelearning	-	stimuli/s10.jpg		+	1	1
add_55895b93fdf99b6bd06017c4	1	4	add_first	non	prelearning	+	stimuli/s4.jpg		+	1	1
add_55895b93fdf99b6bd06017c4	2	4	add_first	non	prelearning	-	stimuli/s4.jpg	stimuli/s10.jpg	+	1	1
add_55895b93fdf99b6bd06017c4	0	5	add_first	non	prelearning	-	stimuli/s10.jpg		+	1	1
add_55895b93fdf99b6bd06017c4	1	5	add_first	non	prelearning	+	stimuli/s4.jpg		+	1	1
add_55895b93fdf99b6bd06017c4	2	5	add_first	non	prelearning	-	stimuli/s4.jpg	stimuli/s10.jpg	+	1	1
add_55895b93fdf99b6bd06017c4	0	0	add_first	non	learning	-	stimuli/s3.jpg		-	0	0
add_55895b93fdf99b6bd06017c4	1	0	add_first	non	learning	-	stimuli/s18.jpg		-	0	0
add_55895b93fdf99b6bd06017c4	2	0	add_first	non	learning	+	stimuli/s16.jpg		+	0	0
add_55895b93fdf99b6bd06017c4	3	0	add_first	non	learning	+	stimuli/s1.jpg		+	0	0
add_55895b93fdf99b6bd06017c4	0	1	add_first	non	learning	+	stimuli/s1.jpg		+	1	1
add_55895b93fdf99b6bd06017c4	1	1	add_first	non	learning	-	stimuli/s3.jpg		-	0	0
add_55895b93fdf99b6bd06017c4	2	1	add_first	non	learning	-	stimuli/s18.jpg		-	0	0
add_55895b93fdf99b6bd06017c4	3	1	add_first	non	learning	+	stimuli/s16.jpg		+	1	1
add_55895b93fdf99b6bd06017c4	0	2	add_first	non	learning	+	stimuli/s16.jpg		+	1	1
add_55895b93fdf99b6bd06017c4	1	2	add_first	non	learning	-	stimuli/s3.jpg		-	1	1
add_55895b93fdf99b6bd06017c4	2	2	add_first	non	learning	+	stimuli/s1.jpg		+	1	1
add_55895b93fdf99b6bd06017c4	3	2	add_first	non	learning	-	stimuli/s18.jpg		-	0	0
add_55895b93fdf99b6bd06017c4	0	3	add_first	non	learning	-	stimuli/s18.jpg		-	0	0
add_55895b93fdf99b6bd06017c4	1	3	add_first	non	learning	+	stimuli/s16.jpg		+	1	1
add_55895b93fdf99b6bd06017c4	2	3	add_first	non	learning	-	stimuli/s3.jpg		-	0	0
add_55895b93fdf99b6bd06017c4	3	3	add_first	non	learning	+	stimuli/s1.jpg		+	1	1
add_55895b93fdf99b6bd06017c4	0	4	add_first	non	learning	-	stimuli/s18.jpg		-	0	0
add_55895b93fdf99b6bd06017c4	1	4	add_first	non	learning	+	stimuli/s16.jpg		+	1	1
add_55895b93fdf99b6bd06017c4	2	4	add_first	non	learning	-	stimuli/s3.jpg		-	0	0
add_55895b93fdf99b6bd06017c4	3	4	add_first	non	learning	+	stimuli/s1.jpg		+	1	1
add_55895b93fdf99b6bd06017c4	0	5	add_first	non	learning	-	stimuli/s3.jpg		-	0	0
add_55895b93fdf99b6bd06017c4	1	5	add_first	non	learning	+	stimuli/s16.jpg		+	1	1
add_55895b93fdf99b6bd06017c4	2	5	add_first	non	learning	+	stimuli/s1.jpg		+	1	1
add_55895b93fdf99b6bd06017c4	3	5	add_first	non	learning	-	stimuli/s18.jpg		-	0	0
add_55895b93fdf99b6bd06017c4	0	0	add_first	non	blocking	blocking	stimuli/s1.jpg	stimuli/s11.jpg	+	1	1
add_55895b93fdf99b6bd06017c4	1	0	add_first	non	blocking	blocking-control	stimuli/s3.jpg	stimuli/s9.jpg	+	1	1
add_55895b93fdf99b6bd06017c4	2	0	add_first	non	blocking	blocking	stimuli/s16.jpg	stimuli/s8.jpg	+	2	1
add_55895b93fdf99b6bd06017c4	3	0	add_first	non	blocking	no-allergy-control	stimuli/s7.jpg	stimuli/s2.jpg	-	0	0
add_55895b93fdf99b6bd06017c4	4	0	add_first	non	blocking	no-allergy-control	stimuli/s5.jpg	stimuli/s13.jpg	-	0	0
add_55895b93fdf99b6bd06017c4	5	0	add_first	non	blocking	no-allergy-control	stimuli/s12.jpg	stimuli/s14.jpg	-	0	0
add_55895b93fdf99b6bd06017c4	6	0	add_first	non	blocking	blocking-control	stimuli/s18.jpg	stimuli/s17.jpg	+	1	1
add_55895b93fdf99b6bd06017c4	0	1	add_first	non	blocking	no-allergy-control	stimuli/s5.jpg	stimuli/s13.jpg	-	0	0
add_55895b93fdf99b6bd06017c4	1	1	add_first	non	blocking	blocking	stimuli/s1.jpg	stimuli/s11.jpg	+	1	1
add_55895b93fdf99b6bd06017c4	2	1	add_first	non	blocking	no-allergy-control	stimuli/s7.jpg	stimuli/s2.jpg	-	0	0
add_55895b93fdf99b6bd06017c4	3	1	add_first	non	blocking	blocking-control	stimuli/s3.jpg	stimuli/s9.jpg	+	1	1
add_55895b93fdf99b6bd06017c4	4	1	add_first	non	blocking	blocking	stimuli/s16.jpg	stimuli/s8.jpg	+	1	1
add_55895b93fdf99b6bd06017c4	5	1	add_first	non	blocking	no-allergy-control	stimuli/s12.jpg	stimuli/s14.jpg	-	0	0
add_55895b93fdf99b6bd06017c4	6	1	add_first	non	blocking	blocking-control	stimuli/s18.jpg	stimuli/s17.jpg	+	1	1
add_55895b93fdf99b6bd06017c4	0	2	add_first	non	blocking	blocking-control	stimuli/s3.jpg	stimuli/s9.jpg	+	1	1
add_55895b93fdf99b6bd06017c4	1	2	add_first	non	blocking	blocking	stimuli/s16.jpg	stimuli/s8.jpg	+	1	1
add_55895b93fdf99b6bd06017c4	2	2	add_first	non	blocking	no-allergy-control	stimuli/s7.jpg	stimuli/s2.jpg	-	0	0
add_55895b93fdf99b6bd06017c4	3	2	add_first	non	blocking	blocking	stimuli/s1.jpg	stimuli/s11.jpg	+	1	1
add_55895b93fdf99b6bd06017c4	4	2	add_first	non	blocking	blocking-control	stimuli/s18.jpg	stimuli/s17.jpg	+	1	1
add_55895b93fdf99b6bd06017c4	5	2	add_first	non	blocking	no-allergy-control	stimuli/s12.jpg	stimuli/s14.jpg	-	0	0
add_55895b93fdf99b6bd06017c4	6	2	add_first	non	blocking	no-allergy-control	stimuli/s5.jpg	stimuli/s13.jpg	-	0	0
add_55895b93fdf99b6bd06017c4	0	3	add_first	non	blocking	no-allergy-control	stimuli/s12.jpg	stimuli/s14.jpg	-	0	0
add_55895b93fdf99b6bd06017c4	1	3	add_first	non	blocking	blocking-control	stimuli/s18.jpg	stimuli/s17.jpg	+	1	1
add_55895b93fdf99b6bd06017c4	2	3	add_first	non	blocking	no-allergy-control	stimuli/s5.jpg	stimuli/s13.jpg	-	0	0
add_55895b93fdf99b6bd06017c4	3	3	add_first	non	blocking	blocking	stimuli/s1.jpg	stimuli/s11.jpg	+	1	1
add_55895b93fdf99b6bd06017c4	4	3	add_first	non	blocking	no-allergy-control	stimuli/s7.jpg	stimuli/s2.jpg	-	0	0
add_55895b93fdf99b6bd06017c4	5	3	add_first	non	blocking	blocking	stimuli/s16.jpg	stimuli/s8.jpg	+	1	1
add_55895b93fdf99b6bd06017c4	6	3	add_first	non	blocking	blocking-control	stimuli/s3.jpg	stimuli/s9.jpg	+	1	1
add_55895b93fdf99b6bd06017c4	0	4	add_first	non	blocking	no-allergy-control	stimuli/s12.jpg	stimuli/s14.jpg	-	0	0
add_55895b93fdf99b6bd06017c4	1	4	add_first	non	blocking	blocking-control	stimuli/s18.jpg	stimuli/s17.jpg	+	1	1
add_55895b93fdf99b6bd06017c4	2	4	add_first	non	blocking	no-allergy-control	stimuli/s7.jpg	stimuli/s2.jpg	-	0	0
add_55895b93fdf99b6bd06017c4	3	4	add_first	non	blocking	blocking-control	stimuli/s3.jpg	stimuli/s9.jpg	+	1	1
add_55895b93fdf99b6bd06017c4	4	4	add_first	non	blocking	no-allergy-control	stimuli/s5.jpg	stimuli/s13.jpg	-	0	0
add_55895b93fdf99b6bd06017c4	5	4	add_first	non	blocking	blocking	stimuli/s1.jpg	stimuli/s11.jpg	+	1	1
add_55895b93fdf99b6bd06017c4	6	4	add_first	non	blocking	blocking	stimuli/s16.jpg	stimuli/s8.jpg	+	1	1
add_55895b93fdf99b6bd06017c4	0	5	add_first	non	blocking	blocking	stimuli/s16.jpg	stimuli/s8.jpg	+	1	1
add_55895b93fdf99b6bd06017c4	1	5	add_first	non	blocking	no-allergy-control	stimuli/s12.jpg	stimuli/s14.jpg	-	0	0
add_55895b93fdf99b6bd06017c4	2	5	add_first	non	blocking	blocking-control	stimuli/s18.jpg	stimuli/s17.jpg	+	1	1
add_55895b93fdf99b6bd06017c4	3	5	add_first	non	blocking	no-allergy-control	stimuli/s5.jpg	stimuli/s13.jpg	-	0	0
add_55895b93fdf99b6bd06017c4	4	5	add_first	non	blocking	no-allergy-control	stimuli/s7.jpg	stimuli/s2.jpg	-	0	0
add_55895b93fdf99b6bd06017c4	5	5	add_first	non	blocking	blocking-control	stimuli/s3.jpg	stimuli/s9.jpg	+	1	1
add_55895b93fdf99b6bd06017c4	6	5	add_first	non	blocking	blocking	stimuli/s1.jpg	stimuli/s11.jpg	+	1	1
add_55895b93fdf99b6bd06017c4	0	0	add_first	non	test	blocking-confirmation-control	stimuli/s17.jpg		+	1	1
add_55895b93fdf99b6bd06017c4	1	0	add_first	non	test	blocking-violation	stimuli/s11.jpg		+	0	0
add_55895b93fdf99b6bd06017c4	2	0	add_first	non	test	blocking-confirmation	stimuli/s8.jpg		-	1	1
add_55895b93fdf99b6bd06017c4	3	0	add_first	non	test	no-allergy-control	stimuli/s2.jpg		-	0	0
add_55895b93fdf99b6bd06017c4	4	0	add_first	non	test	blocking-violation-control	stimuli/s9.jpg		+	1	1
add_55895b93fdf99b6bd06017c4	0	1	add_first	non	test	no-allergy-control	stimuli/s2.jpg		-	0	0
add_55895b93fdf99b6bd06017c4	1	1	add_first	non	test	blocking-confirmation	stimuli/s8.jpg		-	1	1
add_55895b93fdf99b6bd06017c4	2	1	add_first	non	test	blocking-violation	stimuli/s11.jpg		+	0	0
add_55895b93fdf99b6bd06017c4	3	1	add_first	non	test	blocking-violation-control	stimuli/s9.jpg		+	1	1
add_55895b93fdf99b6bd06017c4	4	1	add_first	non	test	blocking-confirmation-control	stimuli/s17.jpg		+	1	1
add_55895b93fdf99b6bd06017c4	0	2	add_first	non	test	blocking-violation-control	stimuli/s9.jpg		+	1	1
add_55895b93fdf99b6bd06017c4	1	2	add_first	non	test	blocking-violation	stimuli/s11.jpg		+	0	0
add_55895b93fdf99b6bd06017c4	2	2	add_first	non	test	blocking-confirmation	stimuli/s8.jpg		-	1	1
add_55895b93fdf99b6bd06017c4	3	2	add_first	non	test	no-allergy-control	stimuli/s2.jpg		-	0	0
add_55895b93fdf99b6bd06017c4	4	2	add_first	non	test	blocking-confirmation-control	stimuli/s17.jpg		+	1	1
add_55895b93fdf99b6bd06017c4	0	3	add_first	non	test	blocking-violation-control	stimuli/s9.jpg		+	1	1
add_55895b93fdf99b6bd06017c4	1	3	add_first	non	test	blocking-violation	stimuli/s11.jpg		+	0	0
add_55895b93fdf99b6bd06017c4	2	3	add_first	non	test	blocking-confirmation	stimuli/s8.jpg		-	1	1
add_55895b93fdf99b6bd06017c4	3	3	add_first	non	test	no-allergy-control	stimuli/s2.jpg		-	0	0
add_55895b93fdf99b6bd06017c4	4	3	add_first	non	test	blocking-confirmation-control	stimuli/s17.jpg		+	1	1
add_55895b93fdf99b6bd06017c4	0	4	add_first	non	test	blocking-confirmation-control	stimuli/s17.jpg		+	1	1
add_55895b93fdf99b6bd06017c4	1	4	add_first	non	test	no-allergy-control	stimuli/s2.jpg		-	0	0
add_55895b93fdf99b6bd06017c4	2	4	add_first	non	test	blocking-confirmation	stimuli/s8.jpg		-	1	1
add_55895b93fdf99b6bd06017c4	3	4	add_first	non	test	blocking-violation	stimuli/s11.jpg		+	0	0
add_55895b93fdf99b6bd06017c4	4	4	add_first	non	test	blocking-violation-control	stimuli/s9.jpg		+	1	1
add_55895b93fdf99b6bd06017c4	0	5	add_first	non	test	blocking-confirmation-control	stimuli/s17.jpg		+	1	1
add_55895b93fdf99b6bd06017c4	1	5	add_first	non	test	no-allergy-control	stimuli/s2.jpg		-	0	0
add_55895b93fdf99b6bd06017c4	2	5	add_first	non	test	blocking-violation-control	stimuli/s9.jpg		+	1	1
add_55895b93fdf99b6bd06017c4	3	5	add_first	non	test	blocking-confirmation	stimuli/s8.jpg		-	1	1
add_55895b93fdf99b6bd06017c4	4	5	add_first	non	test	blocking-violation	stimuli/s11.jpg		+	0	0
add_55b508f4fdf99b1c26c21c69	0	0	add_first	add	prelearning	+	stimuli/s12.jpg		+	1	1
add_55b508f4fdf99b1c26c21c69	1	0	add_first	add	prelearning	+++	stimuli/s12.jpg	stimuli/s9.jpg	+++	1	1
add_55b508f4fdf99b1c26c21c69	2	0	add_first	add	prelearning	+	stimuli/s9.jpg		++	3	1
add_55b508f4fdf99b1c26c21c69	0	1	add_first	add	prelearning	+	stimuli/s12.jpg		+	2	1
add_55b508f4fdf99b1c26c21c69	1	1	add_first	add	prelearning	+++	stimuli/s12.jpg	stimuli/s9.jpg	+++	3	1
add_55b508f4fdf99b1c26c21c69	2	1	add_first	add	prelearning	+	stimuli/s9.jpg		++	2	1
add_55b508f4fdf99b1c26c21c69	0	2	add_first	add	prelearning	+	stimuli/s12.jpg		+	2	1
add_55b508f4fdf99b1c26c21c69	1	2	add_first	add	prelearning	+++	stimuli/s12.jpg	stimuli/s9.jpg	+++	3	1
add_55b508f4fdf99b1c26c21c69	2	2	add_first	add	prelearning	+	stimuli/s9.jpg		++	2	1
add_55b508f4fdf99b1c26c21c69	0	3	add_first	add	prelearning	+	stimuli/s12.jpg		+	2	1
add_55b508f4fdf99b1c26c21c69	1	3	add_first	add	prelearning	+++	stimuli/s12.jpg	stimuli/s9.jpg	+++	3	1
add_55b508f4fdf99b1c26c21c69	2	3	add_first	add	prelearning	+	stimuli/s9.jpg		++	2	1
add_55b508f4fdf99b1c26c21c69	0	4	add_first	add	prelearning	+	stimuli/s12.jpg		+	1	1
add_55b508f4fdf99b1c26c21c69	1	4	add_first	add	prelearning	+++	stimuli/s12.jpg	stimuli/s9.jpg	+++	3	1
add_55b508f4fdf99b1c26c21c69	2	4	add_first	add	prelearning	+	stimuli/s9.jpg		++	2	1
add_55b508f4fdf99b1c26c21c69	0	5	add_first	add	prelearning	+++	stimuli/s12.jpg	stimuli/s9.jpg	+++	3	1
add_55b508f4fdf99b1c26c21c69	1	5	add_first	add	prelearning	+	stimuli/s9.jpg		++	2	1
add_55b508f4fdf99b1c26c21c69	2	5	add_first	add	prelearning	+	stimuli/s12.jpg		+	1	1
add_55b508f4fdf99b1c26c21c69	0	0	add_first	add	learning	+	stimuli/s2.jpg		+	0	0
add_55b508f4fdf99b1c26c21c69	1	0	add_first	add	learning	+	stimuli/s1.jpg		+	0	0
add_55b508f4fdf99b1c26c21c69	2	0	add_first	add	learning	-	stimuli/s3.jpg		-	1	1
add_55b508f4fdf99b1c26c21c69	3	0	add_first	add	learning	-	stimuli/s5.jpg		-	0	0
add_55b508f4fdf99b1c26c21c69	0	1	add_first	add	learning	+	stimuli/s1.jpg		+	2	1
add_55b508f4fdf99b1c26c21c69	1	1	add_first	add	learning	+	stimuli/s2.jpg		+	1	1
add_55b508f4fdf99b1c26c21c69	2	1	add_first	add	learning	-	stimuli/s3.jpg		-	0	0
add_55b508f4fdf99b1c26c21c69	3	1	add_first	add	learning	-	stimuli/s5.jpg		-	0	0
add_55b508f4fdf99b1c26c21c69	0	2	add_first	add	learning	-	stimuli/s3.jpg		-	0	0
add_55b508f4fdf99b1c26c21c69	1	2	add_first	add	learning	+	stimuli/s2.jpg		+	1	1
add_55b508f4fdf99b1c26c21c69	2	2	add_first	add	learning	+	stimuli/s1.jpg		+	1	1
add_55b508f4fdf99b1c26c21c69	3	2	add_first	add	learning	-	stimuli/s5.jpg		-	0	0
add_55b508f4fdf99b1c26c21c69	0	3	add_first	add	learning	-	stimuli/s3.jpg		-	0	0
add_55b508f4fdf99b1c26c21c69	1	3	add_first	add	learning	+	stimuli/s2.jpg		+	1	1
add_55b508f4fdf99b1c26c21c69	2	3	add_first	add	learning	+	stimuli/s1.jpg		+	1	1
add_55b508f4fdf99b1c26c21c69	3	3	add_first	add	learning	-	stimuli/s5.jpg		-	1	1
add_55b508f4fdf99b1c26c21c69	0	4	add_first	add	learning	+	stimuli/s1.jpg		+	1	1
add_55b508f4fdf99b1c26c21c69	1	4	add_first	add	learning	+	stimuli/s2.jpg		+	1	1
add_55b508f4fdf99b1c26c21c69	2	4	add_first	add	learning	-	stimuli/s3.jpg		-	0	0
add_55b508f4fdf99b1c26c21c69	3	4	add_first	add	learning	-	stimuli/s5.jpg		-	0	0
add_55b508f4fdf99b1c26c21c69	0	5	add_first	add	learning	+	stimuli/s1.jpg		+	1	1
add_55b508f4fdf99b1c26c21c69	1	5	add_first	add	learning	-	stimuli/s3.jpg		-	0	0
add_55b508f4fdf99b1c26c21c69	2	5	add_first	add	learning	+	stimuli/s2.jpg		+	1	1
add_55b508f4fdf99b1c26c21c69	3	5	add_first	add	learning	-	stimuli/s5.jpg		-	0	0
add_55b508f4fdf99b1c26c21c69	0	0	add_first	add	blocking	blocking	stimuli/s1.jpg	stimuli/s6.jpg	+	2	1
add_55b508f4fdf99b1c26c21c69	1	0	add_first	add	blocking	blocking-control	stimuli/s5.jpg	stimuli/s4.jpg	+	1	1
add_55b508f4fdf99b1c26c21c69	2	0	add_first	add	blocking	blocking	stimuli/s2.jpg	stimuli/s8.jpg	+	1	1
add_55b508f4fdf99b1c26c21c69	3	0	add_first	add	blocking	blocking-control	stimuli/s3.jpg	stimuli/s7.jpg	+	1	1
add_55b508f4fdf99b1c26c21c69	4	0	add_first	add	blocking	no-allergy-control	stimuli/s10.jpg	stimuli/s13.jpg	-	1	1
add_55b508f4fdf99b1c26c21c69	5	0	add_first	add	blocking	no-allergy-control	stimuli/s14.jpg	stimuli/s11.jpg	-	2	1
add_55b508f4fdf99b1c26c21c69	6	0	add_first	add	blocking	no-allergy-control	stimuli/s15.jpg	stimuli/s16.jpg	-	3	1
add_55b508f4fdf99b1c26c21c69	0	1	add_first	add	blocking	blocking	stimuli/s1.jpg	stimuli/s6.jpg	+	1	1
add_55b508f4fdf99b1c26c21c69	1	1	add_first	add	blocking	blocking-control	stimuli/s3.jpg	stimuli/s7.jpg	+	0	0
add_55b508f4fdf99b1c26c21c69	2	1	add_first	add	blocking	no-allergy-control	stimuli/s14.jpg	stimuli/s11.jpg	-	0	0
add_55b508f4fdf99b1c26c21c69	3	1	add_first	add	blocking	blocking	stimuli/s2.jpg	stimuli/s8.jpg	+	0	0
add_55b508f4fdf99b1c26c21c69	4	1	add_first	add	blocking	no-allergy-control	stimuli/s15.jpg	stimuli/s16.jpg	-	0	0
add_55b508f4fdf99b1c26c21c69	5	1	add_first	add	blocking	blocking-control	stimuli/s5.jpg	stimuli/s4.jpg	+	1	1
add_55b508f4fdf99b1c26c21c69	6	1	add_first	add	blocking	no-allergy-control	stimuli/s10.jpg	stimuli/s13.jpg	-	0	0
add_55b508f4fdf99b1c26c21c69	0	2	add_first	add	blocking	blocking-control	stimuli/s5.jpg	stimuli/s4.jpg	+	0	0
add_55b508f4fdf99b1c26c21c69	1	2	add_first	add	blocking	blocking-control	stimuli/s3.jpg	stimuli/s7.jpg	+	1	1
add_55b508f4fdf99b1c26c21c69	2	2	add_first	add	blocking	no-allergy-control	stimuli/s14.jpg	stimuli/s11.jpg	-	0	0
add_55b508f4fdf99b1c26c21c69	3	2	add_first	add	blocking	no-allergy-control	stimuli/s15.jpg	stimuli/s16.jpg	-	1	1
add_55b508f4fdf99b1c26c21c69	4	2	add_first	add	blocking	blocking	stimuli/s1.jpg	stimuli/s6.jpg	+	1	1
add_55b508f4fdf99b1c26c21c69	5	2	add_first	add	blocking	blocking	stimuli/s2.jpg	stimuli/s8.jpg	+	1	1
add_55b508f4fdf99b1c26c21c69	6	2	add_first	add	blocking	no-allergy-control	stimuli/s10.jpg	stimuli/s13.jpg	-	1	1
add_55b508f4fdf99b1c26c21c69	0	3	add_first	add	blocking	blocking-control	stimuli/s3.jpg	stimuli/s7.jpg	+	1	1
add_55b508f4fdf99b1c26c21c69	1	3	add_first	add	blocking	no-allergy-control	stimuli/s15.jpg	stimuli/s16.jpg	-	1	1
add_55b508f4fdf99b1c26c21c69	2	3	add_first	add	blocking	blocking-control	stimuli/s5.jpg	stimuli/s4.jpg	+	1	1
add_55b508f4fdf99b1c26c21c69	3	3	add_first	add	blocking	no-allergy-control	stimuli/s14.jpg	stimuli/s11.jpg	-	0	0
add_55b508f4fdf99b1c26c21c69	4	3	add_first	add	blocking	blocking	stimuli/s1.jpg	stimuli/s6.jpg	+	1	1
add_55b508f4fdf99b1c26c21c69	5	3	add_first	add	blocking	blocking	stimuli/s2.jpg	stimuli/s8.jpg	+	1	1
add_55b508f4fdf99b1c26c21c69	6	3	add_first	add	blocking	no-allergy-control	stimuli/s10.jpg	stimuli/s13.jpg	-	1	1
add_55b508f4fdf99b1c26c21c69	0	4	add_first	add	blocking	blocking-control	stimuli/s5.jpg	stimuli/s4.jpg	+	1	1
add_55b508f4fdf99b1c26c21c69	1	4	add_first	add	blocking	no-allergy-control	stimuli/s15.jpg	stimuli/s16.jpg	-	1	1
add_55b508f4fdf99b1c26c21c69	2	4	add_first	add	blocking	blocking	stimuli/s2.jpg	stimuli/s8.jpg	+	1	1
add_55b508f4fdf99b1c26c21c69	3	4	add_first	add	blocking	blocking-control	stimuli/s3.jpg	stimuli/s7.jpg	+	1	1
add_55b508f4fdf99b1c26c21c69	4	4	add_first	add	blocking	no-allergy-control	stimuli/s14.jpg	stimuli/s11.jpg	-	0	0
add_55b508f4fdf99b1c26c21c69	5	4	add_first	add	blocking	blocking	stimuli/s1.jpg	stimuli/s6.jpg	+	1	1
add_55b508f4fdf99b1c26c21c69	6	4	add_first	add	blocking	no-allergy-control	stimuli/s10.jpg	stimuli/s13.jpg	-	1	1
add_55b508f4fdf99b1c26c21c69	0	5	add_first	add	blocking	blocking-control	stimuli/s3.jpg	stimuli/s7.jpg	+	1	1
add_55b508f4fdf99b1c26c21c69	1	5	add_first	add	blocking	no-allergy-control	stimuli/s15.jpg	stimuli/s16.jpg	-	0	0
add_55b508f4fdf99b1c26c21c69	2	5	add_first	add	blocking	blocking-control	stimuli/s5.jpg	stimuli/s4.jpg	+	1	1
add_55b508f4fdf99b1c26c21c69	3	5	add_first	add	blocking	blocking	stimuli/s2.jpg	stimuli/s8.jpg	+	1	1
add_55b508f4fdf99b1c26c21c69	4	5	add_first	add	blocking	no-allergy-control	stimuli/s14.jpg	stimuli/s11.jpg	-	0	0
add_55b508f4fdf99b1c26c21c69	5	5	add_first	add	blocking	blocking	stimuli/s1.jpg	stimuli/s6.jpg	+	1	1
add_55b508f4fdf99b1c26c21c69	6	5	add_first	add	blocking	no-allergy-control	stimuli/s10.jpg	stimuli/s13.jpg	-	0	0
add_55b508f4fdf99b1c26c21c69	0	0	add_first	add	test	blocking-violation	stimuli/s8.jpg		+	1	1
add_55b508f4fdf99b1c26c21c69	1	0	add_first	add	test	blocking-confirmation-control	stimuli/s4.jpg		+	2	1
add_55b508f4fdf99b1c26c21c69	2	0	add_first	add	test	blocking-confirmation	stimuli/s6.jpg		-	1	1
add_55b508f4fdf99b1c26c21c69	3	0	add_first	add	test	blocking-violation-control	stimuli/s7.jpg		+	0	0
add_55b508f4fdf99b1c26c21c69	4	0	add_first	add	test	no-allergy-control	stimuli/s13.jpg		-	0	0
add_55b508f4fdf99b1c26c21c69	0	1	add_first	add	test	blocking-violation	stimuli/s8.jpg		+	1	1
add_55b508f4fdf99b1c26c21c69	1	1	add_first	add	test	blocking-violation-control	stimuli/s7.jpg		+	1	1
add_55b508f4fdf99b1c26c21c69	2	1	add_first	add	test	blocking-confirmation-control	stimuli/s4.jpg		+	0	0
add_55b508f4fdf99b1c26c21c69	3	1	add_first	add	test	no-allergy-control	stimuli/s13.jpg		-	0	0
add_55b508f4fdf99b1c26c21c69	4	1	add_first	add	test	blocking-confirmation	stimuli/s6.jpg		-	1	1
add_55b508f4fdf99b1c26c21c69	0	2	add_first	add	test	blocking-confirmation-control	stimuli/s4.jpg		+	0	0
add_55b508f4fdf99b1c26c21c69	1	2	add_first	add	test	blocking-violation	stimuli/s8.jpg		+	1	1
add_55b508f4fdf99b1c26c21c69	2	2	add_first	add	test	blocking-violation-control	stimuli/s7.jpg		+	1	1
add_55b508f4fdf99b1c26c21c69	3	2	add_first	add	test	no-allergy-control	stimuli/s13.jpg		-	1	1
add_55b508f4fdf99b1c26c21c69	4	2	add_first	add	test	blocking-confirmation	stimuli/s6.jpg		-	2	1
add_55b508f4fdf99b1c26c21c69	0	3	add_first	add	test	no-allergy-control	stimuli/s13.jpg		-	1	1
add_55b508f4fdf99b1c26c21c69	1	3	add_first	add	test	blocking-violation	stimuli/s8.jpg		+	1	1
add_55b508f4fdf99b1c26c21c69	2	3	add_first	add	test	blocking-confirmation-control	stimuli/s4.jpg		+	0	0
add_55b508f4fdf99b1c26c21c69	3	3	add_first	add	test	blocking-confirmation	stimuli/s6.jpg		-	2	1
add_55b508f4fdf99b1c26c21c69	4	3	add_first	add	test	blocking-violation-control	stimuli/s7.jpg		+	1	1
add_55b508f4fdf99b1c26c21c69	0	4	add_first	add	test	no-allergy-control	stimuli/s13.jpg		-	1	1
add_55b508f4fdf99b1c26c21c69	1	4	add_first	add	test	blocking-confirmation-control	stimuli/s4.jpg		+	0	0
add_55b508f4fdf99b1c26c21c69	2	4	add_first	add	test	blocking-violation	stimuli/s8.jpg		+	1	1
add_55b508f4fdf99b1c26c21c69	3	4	add_first	add	test	blocking-violation-control	stimuli/s7.jpg		+	1	1
add_55b508f4fdf99b1c26c21c69	4	4	add_first	add	test	blocking-confirmation	stimuli/s6.jpg		-	2	1
add_55b508f4fdf99b1c26c21c69	0	5	add_first	add	test	blocking-confirmation	stimuli/s6.jpg		-	2	1
add_55b508f4fdf99b1c26c21c69	1	5	add_first	add	test	blocking-violation-control	stimuli/s7.jpg		+	1	1
add_55b508f4fdf99b1c26c21c69	2	5	add_first	add	test	blocking-confirmation-control	stimuli/s4.jpg		+	0	0
add_55b508f4fdf99b1c26c21c69	3	5	add_first	add	test	no-allergy-control	stimuli/s13.jpg		-	1	1
add_55b508f4fdf99b1c26c21c69	4	5	add_first	add	test	blocking-violation	stimuli/s8.jpg		+	1	1
add_55b508f4fdf99b1c26c21c69	0	0	add_first	non	prelearning	-	stimuli/s14.jpg	stimuli/s13.jpg	+	1	1
add_55b508f4fdf99b1c26c21c69	1	0	add_first	non	prelearning	-	stimuli/s13.jpg		+	2	1
add_55b508f4fdf99b1c26c21c69	2	0	add_first	non	prelearning	+	stimuli/s14.jpg		+	1	1
add_55b508f4fdf99b1c26c21c69	0	1	add_first	non	prelearning	+	stimuli/s14.jpg		+	1	1
add_55b508f4fdf99b1c26c21c69	1	1	add_first	non	prelearning	-	stimuli/s13.jpg		+	1	1
add_55b508f4fdf99b1c26c21c69	2	1	add_first	non	prelearning	-	stimuli/s14.jpg	stimuli/s13.jpg	+	1	1
add_55b508f4fdf99b1c26c21c69	0	2	add_first	non	prelearning	+	stimuli/s14.jpg		+	1	1
add_55b508f4fdf99b1c26c21c69	1	2	add_first	non	prelearning	-	stimuli/s13.jpg		+	1	1
add_55b508f4fdf99b1c26c21c69	2	2	add_first	non	prelearning	-	stimuli/s14.jpg	stimuli/s13.jpg	+	1	1
add_55b508f4fdf99b1c26c21c69	0	3	add_first	non	prelearning	-	stimuli/s14.jpg	stimuli/s13.jpg	+	1	1
add_55b508f4fdf99b1c26c21c69	1	3	add_first	non	prelearning	+	stimuli/s14.jpg		+	1	1
add_55b508f4fdf99b1c26c21c69	2	3	add_first	non	prelearning	-	stimuli/s13.jpg		+	1	1
add_55b508f4fdf99b1c26c21c69	0	4	add_first	non	prelearning	+	stimuli/s14.jpg		+	1	1
add_55b508f4fdf99b1c26c21c69	1	4	add_first	non	prelearning	-	stimuli/s14.jpg	stimuli/s13.jpg	+	1	1
add_55b508f4fdf99b1c26c21c69	2	4	add_first	non	prelearning	-	stimuli/s13.jpg		+	1	1
add_55b508f4fdf99b1c26c21c69	0	5	add_first	non	prelearning	+	stimuli/s14.jpg		+	1	1
add_55b508f4fdf99b1c26c21c69	1	5	add_first	non	prelearning	-	stimuli/s14.jpg	stimuli/s13.jpg	+	1	1
add_55b508f4fdf99b1c26c21c69	2	5	add_first	non	prelearning	-	stimuli/s13.jpg		+	1	1
add_55b508f4fdf99b1c26c21c69	0	0	add_first	non	learning	+	stimuli/s1.jpg		+	1	1
add_55b508f4fdf99b1c26c21c69	1	0	add_first	non	learning	+	stimuli/s6.jpg		+	1	1
add_55b508f4fdf99b1c26c21c69	2	0	add_first	non	learning	-	stimuli/s12.jpg		-	1	1
add_55b508f4fdf99b1c26c21c69	3	0	add_first	non	learning	-	stimuli/s4.jpg		-	0	0
add_55b508f4fdf99b1c26c21c69	0	1	add_first	non	learning	+	stimuli/s6.jpg		+	0	0
add_55b508f4fdf99b1c26c21c69	1	1	add_first	non	learning	-	stimuli/s4.jpg		-	0	0
add_55b508f4fdf99b1c26c21c69	2	1	add_first	non	learning	+	stimuli/s1.jpg		+	0	0
add_55b508f4fdf99b1c26c21c69	3	1	add_first	non	learning	-	stimuli/s12.jpg		-	0	0
add_55b508f4fdf99b1c26c21c69	0	2	add_first	non	learning	-	stimuli/s4.jpg		-	0	0
add_55b508f4fdf99b1c26c21c69	1	2	add_first	non	learning	+	stimuli/s6.jpg		+	1	1
add_55b508f4fdf99b1c26c21c69	2	2	add_first	non	learning	+	stimuli/s1.jpg		+	1	1
add_55b508f4fdf99b1c26c21c69	3	2	add_first	non	learning	-	stimuli/s12.jpg		-	0	0
add_55b508f4fdf99b1c26c21c69	0	3	add_first	non	learning	-	stimuli/s4.jpg		-	0	0
add_55b508f4fdf99b1c26c21c69	1	3	add_first	non	learning	-	stimuli/s12.jpg		-	0	0
add_55b508f4fdf99b1c26c21c69	2	3	add_first	non	learning	+	stimuli/s1.jpg		+	1	1
add_55b508f4fdf99b1c26c21c69	3	3	add_first	non	learning	+	stimuli/s6.jpg		+	1	1
add_55b508f4fdf99b1c26c21c69	0	4	add_first	non	learning	+	stimuli/s6.jpg		+	1	1
add_55b508f4fdf99b1c26c21c69	1	4	add_first	non	learning	-	stimuli/s12.jpg		-	0	0
add_55b508f4fdf99b1c26c21c69	2	4	add_first	non	learning	-	stimuli/s4.jpg		-	0	0
add_55b508f4fdf99b1c26c21c69	3	4	add_first	non	learning	+	stimuli/s1.jpg		+	1	1
add_55b508f4fdf99b1c26c21c69	0	5	add_first	non	learning	-	stimuli/s4.jpg		-	0	0
add_55b508f4fdf99b1c26c21c69	1	5	add_first	non	learning	+	stimuli/s6.jpg		+	1	1
add_55b508f4fdf99b1c26c21c69	2	5	add_first	non	learning	-	stimuli/s12.jpg		-	0	0
add_55b508f4fdf99b1c26c21c69	3	5	add_first	non	learning	+	stimuli/s1.jpg		+	1	1
add_55b508f4fdf99b1c26c21c69	0	0	add_first	non	blocking	blocking	stimuli/s6.jpg	stimuli/s3.jpg	+	1	1
add_55b508f4fdf99b1c26c21c69	1	0	add_first	non	blocking	blocking-control	stimuli/s4.jpg	stimuli/s5.jpg	+	0	0
add_55b508f4fdf99b1c26c21c69	2	0	add_first	non	blocking	blocking	stimuli/s1.jpg	stimuli/s2.jpg	+	1	1
add_55b508f4fdf99b1c26c21c69	3	0	add_first	non	blocking	no-allergy-control	stimuli/s8.jpg	stimuli/s9.jpg	-	1	1
add_55b508f4fdf99b1c26c21c69	4	0	add_first	non	blocking	blocking-control	stimuli/s12.jpg	stimuli/s10.jpg	+	0	0
add_55b508f4fdf99b1c26c21c69	5	0	add_first	non	blocking	no-allergy-control	stimuli/s16.jpg	stimuli/s18.jpg	-	1	1
add_55b508f4fdf99b1c26c21c69	6	0	add_first	non	blocking	no-allergy-control	stimuli/s7.jpg	stimuli/s15.jpg	-	0	0
add_55b508f4fdf99b1c26c21c69	0	1	add_first	non	blocking	blocking-control	stimuli/s4.jpg	stimuli/s5.jpg	+	1	1
add_55b508f4fdf99b1c26c21c69	1	1	add_first	non	blocking	no-allergy-control	stimuli/s8.jpg	stimuli/s9.jpg	-	0	0
add_55b508f4fdf99b1c26c21c69	2	1	add_first	non	blocking	no-allergy-control	stimuli/s16.jpg	stimuli/s18.jpg	-	1	1
add_55b508f4fdf99b1c26c21c69	3	1	add_first	non	blocking	blocking-control	stimuli/s12.jpg	stimuli/s10.jpg	+	0	0
add_55b508f4fdf99b1c26c21c69	4	1	add_first	non	blocking	blocking	stimuli/s6.jpg	stimuli/s3.jpg	+	1	1
add_55b508f4fdf99b1c26c21c69	5	1	add_first	non	blocking	no-allergy-control	stimuli/s7.jpg	stimuli/s15.jpg	-	0	0
add_55b508f4fdf99b1c26c21c69	6	1	add_first	non	blocking	blocking	stimuli/s1.jpg	stimuli/s2.jpg	+	1	1
add_55b508f4fdf99b1c26c21c69	0	2	add_first	non	blocking	no-allergy-control	stimuli/s16.jpg	stimuli/s18.jpg	-	0	0
add_55b508f4fdf99b1c26c21c69	1	2	add_first	non	blocking	no-allergy-control	stimuli/s8.jpg	stimuli/s9.jpg	-	0	0
add_55b508f4fdf99b1c26c21c69	2	2	add_first	non	blocking	blocking	stimuli/s1.jpg	stimuli/s2.jpg	+	1	1
add_55b508f4fdf99b1c26c21c69	3	2	add_first	non	blocking	blocking-control	stimuli/s4.jpg	stimuli/s5.jpg	+	1	1
add_55b508f4fdf99b1c26c21c69	4	2	add_first	non	blocking	no-allergy-control	stimuli/s7.jpg	stimuli/s15.jpg	-	0	0
add_55b508f4fdf99b1c26c21c69	5	2	add_first	non	blocking	blocking-control	stimuli/s12.jpg	stimuli/s10.jpg	+	0	0
add_55b508f4fdf99b1c26c21c69	6	2	add_first	non	blocking	blocking	stimuli/s6.jpg	stimuli/s3.jpg	+	1	1
add_55b508f4fdf99b1c26c21c69	0	3	add_first	non	blocking	no-allergy-control	stimuli/s8.jpg	stimuli/s9.jpg	-	0	0
add_55b508f4fdf99b1c26c21c69	1	3	add_first	non	blocking	no-allergy-control	stimuli/s16.jpg	stimuli/s18.jpg	-	0	0
add_55b508f4fdf99b1c26c21c69	2	3	add_first	non	blocking	blocking-control	stimuli/s4.jpg	stimuli/s5.jpg	+	0	0
add_55b508f4fdf99b1c26c21c69	3	3	add_first	non	blocking	blocking-control	stimuli/s12.jpg	stimuli/s10.jpg	+	0	0
add_55b508f4fdf99b1c26c21c69	4	3	add_first	non	blocking	blocking	stimuli/s6.jpg	stimuli/s3.jpg	+	1	1
add_55b508f4fdf99b1c26c21c69	5	3	add_first	non	blocking	blocking	stimuli/s1.jpg	stimuli/s2.jpg	+	1	1
add_55b508f4fdf99b1c26c21c69	6	3	add_first	non	blocking	no-allergy-control	stimuli/s7.jpg	stimuli/s15.jpg	-	0	0
add_55b508f4fdf99b1c26c21c69	0	4	add_first	non	blocking	no-allergy-control	stimuli/s16.jpg	stimuli/s18.jpg	-	0	0
add_55b508f4fdf99b1c26c21c69	1	4	add_first	non	blocking	blocking-control	stimuli/s12.jpg	stimuli/s10.jpg	+	0	0
add_55b508f4fdf99b1c26c21c69	2	4	add_first	non	blocking	blocking	stimuli/s1.jpg	stimuli/s2.jpg	+	1	1
add_55b508f4fdf99b1c26c21c69	3	4	add_first	non	blocking	no-allergy-control	stimuli/s8.jpg	stimuli/s9.jpg	-	0	0
add_55b508f4fdf99b1c26c21c69	4	4	add_first	non	blocking	blocking-control	stimuli/s4.jpg	stimuli/s5.jpg	+	0	0
add_55b508f4fdf99b1c26c21c69	5	4	add_first	non	blocking	blocking	stimuli/s6.jpg	stimuli/s3.jpg	+	1	1
add_55b508f4fdf99b1c26c21c69	6	4	add_first	non	blocking	no-allergy-control	stimuli/s7.jpg	stimuli/s15.jpg	-	0	0
add_55b508f4fdf99b1c26c21c69	0	5	add_first	non	blocking	no-allergy-control	stimuli/s16.jpg	stimuli/s18.jpg	-	0	0
add_55b508f4fdf99b1c26c21c69	1	5	add_first	non	blocking	blocking-control	stimuli/s12.jpg	stimuli/s10.jpg	+	0	0
add_55b508f4fdf99b1c26c21c69	2	5	add_first	non	blocking	blocking	stimuli/s1.jpg	stimuli/s2.jpg	+	1	1
add_55b508f4fdf99b1c26c21c69	3	5	add_first	non	blocking	no-allergy-control	stimuli/s8.jpg	stimuli/s9.jpg	-	0	0
add_55b508f4fdf99b1c26c21c69	4	5	add_first	non	blocking	blocking-control	stimuli/s4.jpg	stimuli/s5.jpg	+	1	1
add_55b508f4fdf99b1c26c21c69	5	5	add_first	non	blocking	no-allergy-control	stimuli/s7.jpg	stimuli/s15.jpg	-	0	0
add_55b508f4fdf99b1c26c21c69	6	5	add_first	non	blocking	blocking	stimuli/s6.jpg	stimuli/s3.jpg	+	1	1
add_55b508f4fdf99b1c26c21c69	0	0	add_first	non	test	blocking-violation	stimuli/s2.jpg		+	1	1
add_55b508f4fdf99b1c26c21c69	1	0	add_first	non	test	blocking-confirmation	stimuli/s3.jpg		-	1	1
add_55b508f4fdf99b1c26c21c69	2	0	add_first	non	test	blocking-violation-control	stimuli/s5.jpg		+	1	1
add_55b508f4fdf99b1c26c21c69	3	0	add_first	non	test	no-allergy-control	stimuli/s9.jpg		-	0	0
add_55b508f4fdf99b1c26c21c69	4	0	add_first	non	test	blocking-confirmation-control	stimuli/s10.jpg		+	0	0
add_55b508f4fdf99b1c26c21c69	0	1	add_first	non	test	no-allergy-control	stimuli/s9.jpg		-	0	0
add_55b508f4fdf99b1c26c21c69	1	1	add_first	non	test	blocking-violation	stimuli/s2.jpg		+	1	1
add_55b508f4fdf99b1c26c21c69	2	1	add_first	non	test	blocking-violation-control	stimuli/s5.jpg		+	1	1
add_55b508f4fdf99b1c26c21c69	3	1	add_first	non	test	blocking-confirmation-control	stimuli/s10.jpg		+	0	0
add_55b508f4fdf99b1c26c21c69	4	1	add_first	non	test	blocking-confirmation	stimuli/s3.jpg		-	1	1
add_55b508f4fdf99b1c26c21c69	0	2	add_first	non	test	no-allergy-control	stimuli/s9.jpg		-	0	0
add_55b508f4fdf99b1c26c21c69	1	2	add_first	non	test	blocking-violation	stimuli/s2.jpg		+	1	1
add_55b508f4fdf99b1c26c21c69	2	2	add_first	non	test	blocking-confirmation-control	stimuli/s10.jpg		+	1	1
add_55b508f4fdf99b1c26c21c69	3	2	add_first	non	test	blocking-violation-control	stimuli/s5.jpg		+	1	1
add_55b508f4fdf99b1c26c21c69	4	2	add_first	non	test	blocking-confirmation	stimuli/s3.jpg		-	1	1
add_55b508f4fdf99b1c26c21c69	0	3	add_first	non	test	blocking-confirmation	stimuli/s3.jpg		-	1	1
add_55b508f4fdf99b1c26c21c69	1	3	add_first	non	test	no-allergy-control	stimuli/s9.jpg		-	0	0
add_55b508f4fdf99b1c26c21c69	2	3	add_first	non	test	blocking-confirmation-control	stimuli/s10.jpg		+	0	0
add_55b508f4fdf99b1c26c21c69	3	3	add_first	non	test	blocking-violation	stimuli/s2.jpg		+	1	1
add_55b508f4fdf99b1c26c21c69	4	3	add_first	non	test	blocking-violation-control	stimuli/s5.jpg		+	1	1
add_55b508f4fdf99b1c26c21c69	0	4	add_first	non	test	blocking-confirmation-control	stimuli/s10.jpg		+	0	0
add_55b508f4fdf99b1c26c21c69	1	4	add_first	non	test	blocking-violation	stimuli/s2.jpg		+	1	1
add_55b508f4fdf99b1c26c21c69	2	4	add_first	non	test	no-allergy-control	stimuli/s9.jpg		-	0	0
add_55b508f4fdf99b1c26c21c69	3	4	add_first	non	test	blocking-confirmation	stimuli/s3.jpg		-	1	1
add_55b508f4fdf99b1c26c21c69	4	4	add_first	non	test	blocking-violation-control	stimuli/s5.jpg		+	1	1
add_55b508f4fdf99b1c26c21c69	0	5	add_first	non	test	no-allergy-control	stimuli/s9.jpg		-	0	0
add_55b508f4fdf99b1c26c21c69	1	5	add_first	non	test	blocking-violation	stimuli/s2.jpg		+	1	1
add_55b508f4fdf99b1c26c21c69	2	5	add_first	non	test	blocking-confirmation	stimuli/s3.jpg		-	1	1
add_55b508f4fdf99b1c26c21c69	3	5	add_first	non	test	blocking-confirmation-control	stimuli/s10.jpg		+	1	1
add_55b508f4fdf99b1c26c21c69	4	5	add_first	non	test	blocking-violation-control	stimuli/s5.jpg		+	1	1
add_55d35447da14d7000e95318f	0	0	add_first	add	prelearning	+++	stimuli/s13.jpg	stimuli/s10.jpg	+++	1	1
add_55d35447da14d7000e95318f	1	0	add_first	add	prelearning	+	stimuli/s13.jpg		+	2	1
add_55d35447da14d7000e95318f	2	0	add_first	add	prelearning	+	stimuli/s10.jpg		++	1	1
add_55d35447da14d7000e95318f	0	1	add_first	add	prelearning	+	stimuli/s13.jpg		+	2	1
add_55d35447da14d7000e95318f	1	1	add_first	add	prelearning	+++	stimuli/s13.jpg	stimuli/s10.jpg	+++	2	1
add_55d35447da14d7000e95318f	2	1	add_first	add	prelearning	+	stimuli/s10.jpg		++	2	1
add_55d35447da14d7000e95318f	0	2	add_first	add	prelearning	+	stimuli/s13.jpg		+	3	1
add_55d35447da14d7000e95318f	1	2	add_first	add	prelearning	+++	stimuli/s13.jpg	stimuli/s10.jpg	+++	3	1
add_55d35447da14d7000e95318f	2	2	add_first	add	prelearning	+	stimuli/s10.jpg		++	3	1
add_55d35447da14d7000e95318f	0	3	add_first	add	prelearning	+	stimuli/s13.jpg		+	1	1
add_55d35447da14d7000e95318f	1	3	add_first	add	prelearning	+	stimuli/s10.jpg		++	3	1
add_55d35447da14d7000e95318f	2	3	add_first	add	prelearning	+++	stimuli/s13.jpg	stimuli/s10.jpg	+++	3	1
add_55d35447da14d7000e95318f	0	4	add_first	add	prelearning	+	stimuli/s13.jpg		+	1	1
add_55d35447da14d7000e95318f	1	4	add_first	add	prelearning	+	stimuli/s10.jpg		++	2	1
add_55d35447da14d7000e95318f	2	4	add_first	add	prelearning	+++	stimuli/s13.jpg	stimuli/s10.jpg	+++	3	1
add_55d35447da14d7000e95318f	0	5	add_first	add	prelearning	+	stimuli/s10.jpg		++	2	1
add_55d35447da14d7000e95318f	1	5	add_first	add	prelearning	+	stimuli/s13.jpg		+	1	1
add_55d35447da14d7000e95318f	2	5	add_first	add	prelearning	+++	stimuli/s13.jpg	stimuli/s10.jpg	+++	3	1
add_55d35447da14d7000e95318f	0	0	add_first	add	learning	+	stimuli/s1.jpg		+	3	1
add_55d35447da14d7000e95318f	1	0	add_first	add	learning	+	stimuli/s6.jpg		+	2	1
add_55d35447da14d7000e95318f	2	0	add_first	add	learning	-	stimuli/s5.jpg		-	2	1
add_55d35447da14d7000e95318f	3	0	add_first	add	learning	-	stimuli/s2.jpg		-	1	1
add_55d35447da14d7000e95318f	0	1	add_first	add	learning	+	stimuli/s6.jpg		+	2	1
add_55d35447da14d7000e95318f	1	1	add_first	add	learning	+	stimuli/s1.jpg		+	2	1
add_55d35447da14d7000e95318f	2	1	add_first	add	learning	-	stimuli/s2.jpg		-	0	0
add_55d35447da14d7000e95318f	3	1	add_first	add	learning	-	stimuli/s5.jpg		-	0	0
add_55d35447da14d7000e95318f	0	2	add_first	add	learning	+	stimuli/s1.jpg		+	2	1
add_55d35447da14d7000e95318f	1	2	add_first	add	learning	+	stimuli/s6.jpg		+	1	1
add_55d35447da14d7000e95318f	2	2	add_first	add	learning	-	stimuli/s2.jpg		-	0	0
add_55d35447da14d7000e95318f	3	2	add_first	add	learning	-	stimuli/s5.jpg		-	0	0
add_55d35447da14d7000e95318f	0	3	add_first	add	learning	+	stimuli/s1.jpg		+	1	1
add_55d35447da14d7000e95318f	1	3	add_first	add	learning	+	stimuli/s6.jpg		+	1	1
add_55d35447da14d7000e95318f	2	3	add_first	add	learning	-	stimuli/s2.jpg		-	0	0
add_55d35447da14d7000e95318f	3	3	add_first	add	learning	-	stimuli/s5.jpg		-	0	0
add_55d35447da14d7000e95318f	0	4	add_first	add	learning	+	stimuli/s1.jpg		+	1	1
add_55d35447da14d7000e95318f	1	4	add_first	add	learning	+	stimuli/s6.jpg		+	1	1
add_55d35447da14d7000e95318f	2	4	add_first	add	learning	-	stimuli/s5.jpg		-	0	0
add_55d35447da14d7000e95318f	3	4	add_first	add	learning	-	stimuli/s2.jpg		-	0	0
add_55d35447da14d7000e95318f	0	5	add_first	add	learning	+	stimuli/s1.jpg		+	1	1
add_55d35447da14d7000e95318f	1	5	add_first	add	learning	-	stimuli/s2.jpg		-	1	1
add_55d35447da14d7000e95318f	2	5	add_first	add	learning	-	stimuli/s5.jpg		-	0	0
add_55d35447da14d7000e95318f	3	5	add_first	add	learning	+	stimuli/s6.jpg		+	1	1
add_55d35447da14d7000e95318f	0	0	add_first	add	blocking	no-allergy-control	stimuli/s9.jpg	stimuli/s16.jpg	-	3	1
add_55d35447da14d7000e95318f	1	0	add_first	add	blocking	blocking	stimuli/s6.jpg	stimuli/s3.jpg	+	3	1
add_55d35447da14d7000e95318f	2	0	add_first	add	blocking	blocking-control	stimuli/s5.jpg	stimuli/s7.jpg	+	1	1
add_55d35447da14d7000e95318f	3	0	add_first	add	blocking	blocking	stimuli/s1.jpg	stimuli/s4.jpg	+	1	1
add_55d35447da14d7000e95318f	4	0	add_first	add	blocking	blocking-control	stimuli/s2.jpg	stimuli/s8.jpg	+	0	0
add_55d35447da14d7000e95318f	5	0	add_first	add	blocking	no-allergy-control	stimuli/s12.jpg	stimuli/s15.jpg	-	2	1
add_55d35447da14d7000e95318f	6	0	add_first	add	blocking	no-allergy-control	stimuli/s11.jpg	stimuli/s14.jpg	-	2	1
add_55d35447da14d7000e95318f	0	1	add_first	add	blocking	blocking	stimuli/s6.jpg	stimuli/s3.jpg	+	1	1
add_55d35447da14d7000e95318f	1	1	add_first	add	blocking	no-allergy-control	stimuli/s9.jpg	stimuli/s16.jpg	-	0	0
add_55d35447da14d7000e95318f	2	1	add_first	add	blocking	blocking-control	stimuli/s5.jpg	stimuli/s7.jpg	+	0	0
add_55d35447da14d7000e95318f	3	1	add_first	add	blocking	blocking	stimuli/s1.jpg	stimuli/s4.jpg	+	0	0
add_55d35447da14d7000e95318f	4	1	add_first	add	blocking	no-allergy-control	stimuli/s12.jpg	stimuli/s15.jpg	-	0	0
add_55d35447da14d7000e95318f	5	1	add_first	add	blocking	blocking-control	stimuli/s2.jpg	stimuli/s8.jpg	+	0	0
add_55d35447da14d7000e95318f	6	1	add_first	add	blocking	no-allergy-control	stimuli/s11.jpg	stimuli/s14.jpg	-	0	0
add_55d35447da14d7000e95318f	0	2	add_first	add	blocking	no-allergy-control	stimuli/s9.jpg	stimuli/s16.jpg	-	0	0
add_55d35447da14d7000e95318f	1	2	add_first	add	blocking	no-allergy-control	stimuli/s11.jpg	stimuli/s14.jpg	-	0	0
add_55d35447da14d7000e95318f	2	2	add_first	add	blocking	blocking	stimuli/s6.jpg	stimuli/s3.jpg	+	1	1
add_55d35447da14d7000e95318f	3	2	add_first	add	blocking	blocking	stimuli/s1.jpg	stimuli/s4.jpg	+	1	1
add_55d35447da14d7000e95318f	4	2	add_first	add	blocking	blocking-control	stimuli/s5.jpg	stimuli/s7.jpg	+	1	1
add_55d35447da14d7000e95318f	5	2	add_first	add	blocking	blocking-control	stimuli/s2.jpg	stimuli/s8.jpg	+	0	0
add_55d35447da14d7000e95318f	6	2	add_first	add	blocking	no-allergy-control	stimuli/s12.jpg	stimuli/s15.jpg	-	0	0
add_55d35447da14d7000e95318f	0	3	add_first	add	blocking	no-allergy-control	stimuli/s9.jpg	stimuli/s16.jpg	-	0	0
add_55d35447da14d7000e95318f	1	3	add_first	add	blocking	blocking	stimuli/s6.jpg	stimuli/s3.jpg	+	1	1
add_55d35447da14d7000e95318f	2	3	add_first	add	blocking	blocking	stimuli/s1.jpg	stimuli/s4.jpg	+	1	1
add_55d35447da14d7000e95318f	3	3	add_first	add	blocking	no-allergy-control	stimuli/s11.jpg	stimuli/s14.jpg	-	0	0
add_55d35447da14d7000e95318f	4	3	add_first	add	blocking	blocking-control	stimuli/s2.jpg	stimuli/s8.jpg	+	0	0
add_55d35447da14d7000e95318f	5	3	add_first	add	blocking	blocking-control	stimuli/s5.jpg	stimuli/s7.jpg	+	1	1
add_55d35447da14d7000e95318f	6	3	add_first	add	blocking	no-allergy-control	stimuli/s12.jpg	stimuli/s15.jpg	-	0	0
add_55d35447da14d7000e95318f	0	4	add_first	add	blocking	blocking-control	stimuli/s2.jpg	stimuli/s8.jpg	+	1	1
add_55d35447da14d7000e95318f	1	4	add_first	add	blocking	no-allergy-control	stimuli/s11.jpg	stimuli/s14.jpg	-	0	0
add_55d35447da14d7000e95318f	2	4	add_first	add	blocking	no-allergy-control	stimuli/s9.jpg	stimuli/s16.jpg	-	0	0
add_55d35447da14d7000e95318f	3	4	add_first	add	blocking	blocking	stimuli/s6.jpg	stimuli/s3.jpg	+	1	1
add_55d35447da14d7000e95318f	4	4	add_first	add	blocking	blocking	stimuli/s1.jpg	stimuli/s4.jpg	+	0	0
add_55d35447da14d7000e95318f	5	4	add_first	add	blocking	no-allergy-control	stimuli/s12.jpg	stimuli/s15.jpg	-	0	0
add_55d35447da14d7000e95318f	6	4	add_first	add	blocking	blocking-control	stimuli/s5.jpg	stimuli/s7.jpg	+	1	1
add_55d35447da14d7000e95318f	0	5	add_first	add	blocking	no-allergy-control	stimuli/s9.jpg	stimuli/s16.jpg	-	0	0
add_55d35447da14d7000e95318f	1	5	add_first	add	blocking	blocking-control	stimuli/s2.jpg	stimuli/s8.jpg	+	0	0
add_55d35447da14d7000e95318f	2	5	add_first	add	blocking	no-allergy-control	stimuli/s11.jpg	stimuli/s14.jpg	-	0	0
add_55d35447da14d7000e95318f	3	5	add_first	add	blocking	blocking	stimuli/s6.jpg	stimuli/s3.jpg	+	1	1
add_55d35447da14d7000e95318f	4	5	add_first	add	blocking	no-allergy-control	stimuli/s12.jpg	stimuli/s15.jpg	-	0	0
add_55d35447da14d7000e95318f	5	5	add_first	add	blocking	blocking	stimuli/s1.jpg	stimuli/s4.jpg	+	0	0
add_55d35447da14d7000e95318f	6	5	add_first	add	blocking	blocking-control	stimuli/s5.jpg	stimuli/s7.jpg	+	1	1
add_55d35447da14d7000e95318f	0	0	add_first	add	test	blocking-confirmation-control	stimuli/s8.jpg		+	0	0
add_55d35447da14d7000e95318f	1	0	add_first	add	test	blocking-violation-control	stimuli/s7.jpg		+	0	0
add_55d35447da14d7000e95318f	2	0	add_first	add	test	blocking-confirmation	stimuli/s4.jpg		-	1	1
add_55d35447da14d7000e95318f	3	0	add_first	add	test	no-allergy-control	stimuli/s14.jpg		-	0	0
add_55d35447da14d7000e95318f	4	0	add_first	add	test	blocking-violation	stimuli/s3.jpg		+	1	1
add_55d35447da14d7000e95318f	0	1	add_first	add	test	blocking-confirmation	stimuli/s4.jpg		-	1	1
add_55d35447da14d7000e95318f	1	1	add_first	add	test	no-allergy-control	stimuli/s14.jpg		-	0	0
add_55d35447da14d7000e95318f	2	1	add_first	add	test	blocking-violation-control	stimuli/s7.jpg		+	0	0
add_55d35447da14d7000e95318f	3	1	add_first	add	test	blocking-confirmation-control	stimuli/s8.jpg		+	1	1
add_55d35447da14d7000e95318f	4	1	add_first	add	test	blocking-violation	stimuli/s3.jpg		+	0	0
add_55d35447da14d7000e95318f	0	2	add_first	add	test	blocking-violation-control	stimuli/s7.jpg		+	0	0
add_55d35447da14d7000e95318f	1	2	add_first	add	test	blocking-confirmation	stimuli/s4.jpg		-	1	1
add_55d35447da14d7000e95318f	2	2	add_first	add	test	blocking-confirmation-control	stimuli/s8.jpg		+	1	1
add_55d35447da14d7000e95318f	3	2	add_first	add	test	no-allergy-control	stimuli/s14.jpg		-	0	0
add_55d35447da14d7000e95318f	4	2	add_first	add	test	blocking-violation	stimuli/s3.jpg		+	0	0
add_55d35447da14d7000e95318f	0	3	add_first	add	test	blocking-confirmation-control	stimuli/s8.jpg		+	1	1
add_55d35447da14d7000e95318f	1	3	add_first	add	test	blocking-violation-control	stimuli/s7.jpg		+	1	1
add_55d35447da14d7000e95318f	2	3	add_first	add	test	no-allergy-control	stimuli/s14.jpg		-	0	0
add_55d35447da14d7000e95318f	3	3	add_first	add	test	blocking-confirmation	stimuli/s4.jpg		-	1	1
add_55d35447da14d7000e95318f	4	3	add_first	add	test	blocking-violation	stimuli/s3.jpg		+	0	0
add_55d35447da14d7000e95318f	0	4	add_first	add	test	blocking-violation-control	stimuli/s7.jpg		+	0	0
add_55d35447da14d7000e95318f	1	4	add_first	add	test	no-allergy-control	stimuli/s14.jpg		-	0	0
add_55d35447da14d7000e95318f	2	4	add_first	add	test	blocking-violation	stimuli/s3.jpg		+	1	1
add_55d35447da14d7000e95318f	3	4	add_first	add	test	blocking-confirmation-control	stimuli/s8.jpg		+	1	1
add_55d35447da14d7000e95318f	4	4	add_first	add	test	blocking-confirmation	stimuli/s4.jpg		-	1	1
add_55d35447da14d7000e95318f	0	5	add_first	add	test	blocking-violation-control	stimuli/s7.jpg		+	0	0
add_55d35447da14d7000e95318f	1	5	add_first	add	test	blocking-violation	stimuli/s3.jpg		+	1	1
add_55d35447da14d7000e95318f	2	5	add_first	add	test	no-allergy-control	stimuli/s14.jpg		-	0	0
add_55d35447da14d7000e95318f	3	5	add_first	add	test	blocking-confirmation-control	stimuli/s8.jpg		+	1	1
add_55d35447da14d7000e95318f	4	5	add_first	add	test	blocking-confirmation	stimuli/s4.jpg		-	1	1
add_55d35447da14d7000e95318f	0	0	add_first	non	prelearning	-	stimuli/s15.jpg		+	0	0
add_55d35447da14d7000e95318f	1	0	add_first	non	prelearning	+	stimuli/s10.jpg		+	0	0
add_55d35447da14d7000e95318f	2	0	add_first	non	prelearning	-	stimuli/s10.jpg	stimuli/s15.jpg	+	1	1
add_55d35447da14d7000e95318f	0	1	add_first	non	prelearning	-	stimuli/s15.jpg		+	1	1
add_55d35447da14d7000e95318f	1	1	add_first	non	prelearning	+	stimuli/s10.jpg		+	1	1
add_55d35447da14d7000e95318f	2	1	add_first	non	prelearning	-	stimuli/s10.jpg	stimuli/s15.jpg	+	1	1
add_55d35447da14d7000e95318f	0	2	add_first	non	prelearning	-	stimuli/s10.jpg	stimuli/s15.jpg	+	1	1
add_55d35447da14d7000e95318f	1	2	add_first	non	prelearning	+	stimuli/s10.jpg		+	1	1
add_55d35447da14d7000e95318f	2	2	add_first	non	prelearning	-	stimuli/s15.jpg		+	1	1
add_55d35447da14d7000e95318f	0	3	add_first	non	prelearning	-	stimuli/s10.jpg	stimuli/s15.jpg	+	1	1
add_55d35447da14d7000e95318f	1	3	add_first	non	prelearning	+	stimuli/s10.jpg		+	1	1
add_55d35447da14d7000e95318f	2	3	add_first	non	prelearning	-	stimuli/s15.jpg		+	1	1
add_55d35447da14d7000e95318f	0	4	add_first	non	prelearning	-	stimuli/s10.jpg	stimuli/s15.jpg	+	1	1
add_55d35447da14d7000e95318f	1	4	add_first	non	prelearning	-	stimuli/s15.jpg		+	1	1
add_55d35447da14d7000e95318f	2	4	add_first	non	prelearning	+	stimuli/s10.jpg		+	1	1
add_55d35447da14d7000e95318f	0	5	add_first	non	prelearning	-	stimuli/s15.jpg		+	1	1
add_55d35447da14d7000e95318f	1	5	add_first	non	prelearning	-	stimuli/s10.jpg	stimuli/s15.jpg	+	1	1
add_55d35447da14d7000e95318f	2	5	add_first	non	prelearning	+	stimuli/s10.jpg		+	1	1
add_55d35447da14d7000e95318f	0	0	add_first	non	learning	+	stimuli/s1.jpg		+	1	1
add_55d35447da14d7000e95318f	1	0	add_first	non	learning	+	stimuli/s3.jpg		+	1	1
add_55d35447da14d7000e95318f	2	0	add_first	non	learning	-	stimuli/s7.jpg		-	1	1
add_55d35447da14d7000e95318f	3	0	add_first	non	learning	-	stimuli/s5.jpg		-	0	0
add_55d35447da14d7000e95318f	0	1	add_first	non	learning	+	stimuli/s1.jpg		+	1	1
add_55d35447da14d7000e95318f	1	1	add_first	non	learning	+	stimuli/s3.jpg		+	1	1
add_55d35447da14d7000e95318f	2	1	add_first	non	learning	-	stimuli/s7.jpg		-	0	0
add_55d35447da14d7000e95318f	3	1	add_first	non	learning	-	stimuli/s5.jpg		-	0	0
add_55d35447da14d7000e95318f	0	2	add_first	non	learning	-	stimuli/s5.jpg		-	0	0
add_55d35447da14d7000e95318f	1	2	add_first	non	learning	-	stimuli/s7.jpg		-	0	0
add_55d35447da14d7000e95318f	2	2	add_first	non	learning	+	stimuli/s1.jpg		+	1	1
add_55d35447da14d7000e95318f	3	2	add_first	non	learning	+	stimuli/s3.jpg		+	1	1
add_55d35447da14d7000e95318f	0	3	add_first	non	learning	-	stimuli/s7.jpg		-	0	0
add_55d35447da14d7000e95318f	1	3	add_first	non	learning	-	stimuli/s5.jpg		-	0	0
add_55d35447da14d7000e95318f	2	3	add_first	non	learning	+	stimuli/s1.jpg		+	1	1
add_55d35447da14d7000e95318f	3	3	add_first	non	learning	+	stimuli/s3.jpg		+	1	1
add_55d35447da14d7000e95318f	0	4	add_first	non	learning	+	stimuli/s1.jpg		+	1	1
add_55d35447da14d7000e95318f	1	4	add_first	non	learning	-	stimuli/s7.jpg		-	0	0
add_55d35447da14d7000e95318f	2	4	add_first	non	learning	+	stimuli/s3.jpg		+	1	1
add_55d35447da14d7000e95318f	3	4	add_first	non	learning	-	stimuli/s5.jpg		-	0	0
add_55d35447da14d7000e95318f	0	5	add_first	non	learning	-	stimuli/s7.jpg		-	0	0
add_55d35447da14d7000e95318f	1	5	add_first	non	learning	+	stimuli/s1.jpg		+	1	1
add_55d35447da14d7000e95318f	2	5	add_first	non	learning	+	stimuli/s3.jpg		+	1	1
add_55d35447da14d7000e95318f	3	5	add_first	non	learning	-	stimuli/s5.jpg		-	0	0
add_55d35447da14d7000e95318f	0	0	add_first	non	blocking	blocking-control	stimuli/s7.jpg	stimuli/s13.jpg	+	1	1
add_55d35447da14d7000e95318f	1	0	add_first	non	blocking	blocking	stimuli/s3.jpg	stimuli/s4.jpg	+	1	1
add_55d35447da14d7000e95318f	2	0	add_first	non	blocking	blocking-control	stimuli/s5.jpg	stimuli/s2.jpg	+	0	0
add_55d35447da14d7000e95318f	3	0	add_first	non	blocking	blocking	stimuli/s1.jpg	stimuli/s6.jpg	+	1	1
add_55d35447da14d7000e95318f	4	0	add_first	non	blocking	no-allergy-control	stimuli/s11.jpg	stimuli/s12.jpg	-	0	0
add_55d35447da14d7000e95318f	5	0	add_first	non	blocking	no-allergy-control	stimuli/s14.jpg	stimuli/s8.jpg	-	0	0
add_55d35447da14d7000e95318f	6	0	add_first	non	blocking	no-allergy-control	stimuli/s9.jpg	stimuli/s16.jpg	-	0	0
add_55d35447da14d7000e95318f	0	1	add_first	non	blocking	blocking-control	stimuli/s7.jpg	stimuli/s13.jpg	+	1	1
add_55d35447da14d7000e95318f	1	1	add_first	non	blocking	blocking	stimuli/s3.jpg	stimuli/s4.jpg	+	1	1
add_55d35447da14d7000e95318f	2	1	add_first	non	blocking	blocking-control	stimuli/s5.jpg	stimuli/s2.jpg	+	1	1
add_55d35447da14d7000e95318f	3	1	add_first	non	blocking	blocking	stimuli/s1.jpg	stimuli/s6.jpg	+	1	1
add_55d35447da14d7000e95318f	4	1	add_first	non	blocking	no-allergy-control	stimuli/s11.jpg	stimuli/s12.jpg	-	0	0
add_55d35447da14d7000e95318f	5	1	add_first	non	blocking	no-allergy-control	stimuli/s14.jpg	stimuli/s8.jpg	-	0	0
add_55d35447da14d7000e95318f	6	1	add_first	non	blocking	no-allergy-control	stimuli/s9.jpg	stimuli/s16.jpg	-	0	0
add_55d35447da14d7000e95318f	0	2	add_first	non	blocking	blocking	stimuli/s3.jpg	stimuli/s4.jpg	+	1	1
add_55d35447da14d7000e95318f	1	2	add_first	non	blocking	blocking-control	stimuli/s5.jpg	stimuli/s2.jpg	+	1	1
add_55d35447da14d7000e95318f	2	2	add_first	non	blocking	blocking-control	stimuli/s7.jpg	stimuli/s13.jpg	+	1	1
add_55d35447da14d7000e95318f	3	2	add_first	non	blocking	blocking	stimuli/s1.jpg	stimuli/s6.jpg	+	1	1
add_55d35447da14d7000e95318f	4	2	add_first	non	blocking	no-allergy-control	stimuli/s11.jpg	stimuli/s12.jpg	-	0	0
add_55d35447da14d7000e95318f	5	2	add_first	non	blocking	no-allergy-control	stimuli/s9.jpg	stimuli/s16.jpg	-	0	0
add_55d35447da14d7000e95318f	6	2	add_first	non	blocking	no-allergy-control	stimuli/s14.jpg	stimuli/s8.jpg	-	0	0
add_55d35447da14d7000e95318f	0	3	add_first	non	blocking	blocking-control	stimuli/s7.jpg	stimuli/s13.jpg	+	1	1
add_55d35447da14d7000e95318f	1	3	add_first	non	blocking	blocking	stimuli/s1.jpg	stimuli/s6.jpg	+	1	1
add_55d35447da14d7000e95318f	2	3	add_first	non	blocking	blocking-control	stimuli/s5.jpg	stimuli/s2.jpg	+	1	1
add_55d35447da14d7000e95318f	3	3	add_first	non	blocking	blocking	stimuli/s3.jpg	stimuli/s4.jpg	+	1	1
add_55d35447da14d7000e95318f	4	3	add_first	non	blocking	no-allergy-control	stimuli/s9.jpg	stimuli/s16.jpg	-	1	1
add_55d35447da14d7000e95318f	5	3	add_first	non	blocking	no-allergy-control	stimuli/s11.jpg	stimuli/s12.jpg	-	0	0
add_55d35447da14d7000e95318f	6	3	add_first	non	blocking	no-allergy-control	stimuli/s14.jpg	stimuli/s8.jpg	-	0	0
add_55d35447da14d7000e95318f	0	4	add_first	non	blocking	blocking	stimuli/s1.jpg	stimuli/s6.jpg	+	1	1
add_55d35447da14d7000e95318f	1	4	add_first	non	blocking	blocking	stimuli/s3.jpg	stimuli/s4.jpg	+	1	1
add_55d35447da14d7000e95318f	2	4	add_first	non	blocking	blocking-control	stimuli/s7.jpg	stimuli/s13.jpg	+	1	1
add_55d35447da14d7000e95318f	3	4	add_first	non	blocking	blocking-control	stimuli/s5.jpg	stimuli/s2.jpg	+	1	1
add_55d35447da14d7000e95318f	4	4	add_first	non	blocking	no-allergy-control	stimuli/s9.jpg	stimuli/s16.jpg	-	1	1
add_55d35447da14d7000e95318f	5	4	add_first	non	blocking	no-allergy-control	stimuli/s14.jpg	stimuli/s8.jpg	-	0	0
add_55d35447da14d7000e95318f	6	4	add_first	non	blocking	no-allergy-control	stimuli/s11.jpg	stimuli/s12.jpg	-	0	0
add_55d35447da14d7000e95318f	0	5	add_first	non	blocking	blocking-control	stimuli/s5.jpg	stimuli/s2.jpg	+	1	1
add_55d35447da14d7000e95318f	1	5	add_first	non	blocking	blocking	stimuli/s1.jpg	stimuli/s6.jpg	+	1	1
add_55d35447da14d7000e95318f	2	5	add_first	non	blocking	blocking	stimuli/s3.jpg	stimuli/s4.jpg	+	1	1
add_55d35447da14d7000e95318f	3	5	add_first	non	blocking	blocking-control	stimuli/s7.jpg	stimuli/s13.jpg	+	1	1
add_55d35447da14d7000e95318f	4	5	add_first	non	blocking	no-allergy-control	stimuli/s14.jpg	stimuli/s8.jpg	-	0	0
add_55d35447da14d7000e95318f	5	5	add_first	non	blocking	no-allergy-control	stimuli/s9.jpg	stimuli/s16.jpg	-	0	0
add_55d35447da14d7000e95318f	6	5	add_first	non	blocking	no-allergy-control	stimuli/s11.jpg	stimuli/s12.jpg	-	0	0
add_55d35447da14d7000e95318f	0	0	add_first	non	test	blocking-confirmation-control	stimuli/s13.jpg		+	1	1
add_55d35447da14d7000e95318f	1	0	add_first	non	test	blocking-confirmation	stimuli/s6.jpg		-	1	1
add_55d35447da14d7000e95318f	2	0	add_first	non	test	blocking-violation-control	stimuli/s2.jpg		+	1	1
add_55d35447da14d7000e95318f	3	0	add_first	non	test	blocking-violation	stimuli/s4.jpg		+	1	1
add_55d35447da14d7000e95318f	4	0	add_first	non	test	no-allergy-control	stimuli/s8.jpg		-	1	1
add_55d35447da14d7000e95318f	0	1	add_first	non	test	blocking-confirmation	stimuli/s6.jpg		-	1	1
add_55d35447da14d7000e95318f	1	1	add_first	non	test	no-allergy-control	stimuli/s8.jpg		-	1	1
add_55d35447da14d7000e95318f	2	1	add_first	non	test	blocking-confirmation-control	stimuli/s13.jpg		+	1	1
add_55d35447da14d7000e95318f	3	1	add_first	non	test	blocking-violation	stimuli/s4.jpg		+	1	1
add_55d35447da14d7000e95318f	4	1	add_first	non	test	blocking-violation-control	stimuli/s2.jpg		+	1	1
add_55d35447da14d7000e95318f	0	2	add_first	non	test	no-allergy-control	stimuli/s8.jpg		-	1	1
add_55d35447da14d7000e95318f	1	2	add_first	non	test	blocking-confirmation-control	stimuli/s13.jpg		+	2	1
add_55d35447da14d7000e95318f	2	2	add_first	non	test	blocking-violation	stimuli/s4.jpg		+	1	1
add_55d35447da14d7000e95318f	3	2	add_first	non	test	blocking-confirmation	stimuli/s6.jpg		-	2	1
add_55d35447da14d7000e95318f	4	2	add_first	non	test	blocking-violation-control	stimuli/s2.jpg		+	1	1
add_55d35447da14d7000e95318f	0	3	add_first	non	test	blocking-violation-control	stimuli/s2.jpg		+	1	1
add_55d35447da14d7000e95318f	1	3	add_first	non	test	blocking-violation	stimuli/s4.jpg		+	2	1
add_55d35447da14d7000e95318f	2	3	add_first	non	test	blocking-confirmation-control	stimuli/s13.jpg		+	2	1
add_55d35447da14d7000e95318f	3	3	add_first	non	test	no-allergy-control	stimuli/s8.jpg		-	1	1
add_55d35447da14d7000e95318f	4	3	add_first	non	test	blocking-confirmation	stimuli/s6.jpg		-	1	1
add_55d35447da14d7000e95318f	0	4	add_first	non	test	blocking-violation	stimuli/s4.jpg		+	2	1
add_55d35447da14d7000e95318f	1	4	add_first	non	test	blocking-violation-control	stimuli/s2.jpg		+	1	1
add_55d35447da14d7000e95318f	2	4	add_first	non	test	blocking-confirmation	stimuli/s6.jpg		-	1	1
add_55d35447da14d7000e95318f	3	4	add_first	non	test	no-allergy-control	stimuli/s8.jpg		-	1	1
add_55d35447da14d7000e95318f	4	4	add_first	non	test	blocking-confirmation-control	stimuli/s13.jpg		+	2	1
add_55d35447da14d7000e95318f	0	5	add_first	non	test	blocking-confirmation	stimuli/s6.jpg		-	1	1
add_55d35447da14d7000e95318f	1	5	add_first	non	test	blocking-violation	stimuli/s4.jpg		+	2	1
add_55d35447da14d7000e95318f	2	5	add_first	non	test	blocking-violation-control	stimuli/s2.jpg		+	1	1
add_55d35447da14d7000e95318f	3	5	add_first	non	test	blocking-confirmation-control	stimuli/s13.jpg		+	2	1
add_55d35447da14d7000e95318f	4	5	add_first	non	test	no-allergy-control	stimuli/s8.jpg		-	1	1
add_57165ba7c5aca2000a8d32ca	0	0	add_first	add	prelearning	+	stimuli/s15.jpg		++	0	0
add_57165ba7c5aca2000a8d32ca	1	0	add_first	add	prelearning	+++	stimuli/s4.jpg	stimuli/s15.jpg	+++	2	1
add_57165ba7c5aca2000a8d32ca	2	0	add_first	add	prelearning	+	stimuli/s4.jpg		+	1	1
add_57165ba7c5aca2000a8d32ca	0	1	add_first	add	prelearning	+	stimuli/s15.jpg		++	1	1
add_57165ba7c5aca2000a8d32ca	1	1	add_first	add	prelearning	+	stimuli/s4.jpg		+	1	1
add_57165ba7c5aca2000a8d32ca	2	1	add_first	add	prelearning	+++	stimuli/s4.jpg	stimuli/s15.jpg	+++	3	1
add_57165ba7c5aca2000a8d32ca	0	2	add_first	add	prelearning	+	stimuli/s15.jpg		++	3	1
add_57165ba7c5aca2000a8d32ca	1	2	add_first	add	prelearning	+	stimuli/s4.jpg		+	1	1
add_57165ba7c5aca2000a8d32ca	2	2	add_first	add	prelearning	+++	stimuli/s4.jpg	stimuli/s15.jpg	+++	3	1
add_57165ba7c5aca2000a8d32ca	0	3	add_first	add	prelearning	+	stimuli/s4.jpg		+	1	1
add_57165ba7c5aca2000a8d32ca	1	3	add_first	add	prelearning	+	stimuli/s15.jpg		++	2	1
add_57165ba7c5aca2000a8d32ca	2	3	add_first	add	prelearning	+++	stimuli/s4.jpg	stimuli/s15.jpg	+++	3	1
add_57165ba7c5aca2000a8d32ca	0	4	add_first	add	prelearning	+	stimuli/s4.jpg		+	1	1
add_57165ba7c5aca2000a8d32ca	1	4	add_first	add	prelearning	+	stimuli/s15.jpg		++	2	1
add_57165ba7c5aca2000a8d32ca	2	4	add_first	add	prelearning	+++	stimuli/s4.jpg	stimuli/s15.jpg	+++	3	1
add_57165ba7c5aca2000a8d32ca	0	5	add_first	add	prelearning	+	stimuli/s4.jpg		+	1	1
add_57165ba7c5aca2000a8d32ca	1	5	add_first	add	prelearning	+	stimuli/s15.jpg		++	2	1
add_57165ba7c5aca2000a8d32ca	2	5	add_first	add	prelearning	+++	stimuli/s4.jpg	stimuli/s15.jpg	+++	3	1
add_57165ba7c5aca2000a8d32ca	0	0	add_first	add	learning	-	stimuli/s12.jpg		-	0	0
add_57165ba7c5aca2000a8d32ca	1	0	add_first	add	learning	-	stimuli/s2.jpg		-	0	0
add_57165ba7c5aca2000a8d32ca	2	0	add_first	add	learning	+	stimuli/s1.jpg		+	1	1
add_57165ba7c5aca2000a8d32ca	3	0	add_first	add	learning	+	stimuli/s8.jpg		+	1	1
add_57165ba7c5aca2000a8d32ca	0	1	add_first	add	learning	+	stimuli/s1.jpg		+	1	1
add_57165ba7c5aca2000a8d32ca	1	1	add_first	add	learning	+	stimuli/s8.jpg		+	1	1
add_57165ba7c5aca2000a8d32ca	2	1	add_first	add	learning	-	stimuli/s2.jpg		-	0	0
add_57165ba7c5aca2000a8d32ca	3	1	add_first	add	learning	-	stimuli/s12.jpg		-	0	0
add_57165ba7c5aca2000a8d32ca	0	2	add_first	add	learning	-	stimuli/s12.jpg		-	0	0
add_57165ba7c5aca2000a8d32ca	1	2	add_first	add	learning	-	stimuli/s2.jpg		-	0	0
add_57165ba7c5aca2000a8d32ca	2	2	add_first	add	learning	+	stimuli/s8.jpg		+	1	1
add_57165ba7c5aca2000a8d32ca	3	2	add_first	add	learning	+	stimuli/s1.jpg		+	1	1
add_57165ba7c5aca2000a8d32ca	0	3	add_first	add	learning	-	stimuli/s12.jpg		-	0	0
add_57165ba7c5aca2000a8d32ca	1	3	add_first	add	learning	+	stimuli/s1.jpg		+	1	1
add_57165ba7c5aca2000a8d32ca	2	3	add_first	add	learning	-	stimuli/s2.jpg		-	0	0
add_57165ba7c5aca2000a8d32ca	3	3	add_first	add	learning	+	stimuli/s8.jpg		+	1	1
add_57165ba7c5aca2000a8d32ca	0	4	add_first	add	learning	+	stimuli/s1.jpg		+	1	1
add_57165ba7c5aca2000a8d32ca	1	4	add_first	add	learning	+	stimuli/s8.jpg		+	1	1
add_57165ba7c5aca2000a8d32ca	2	4	add_first	add	learning	-	stimuli/s12.jpg		-	0	0
add_57165ba7c5aca2000a8d32ca	3	4	add_first	add	learning	-	stimuli/s2.jpg		-	0	0
add_57165ba7c5aca2000a8d32ca	0	5	add_first	add	learning	+	stimuli/s1.jpg		+	1	1
add_57165ba7c5aca2000a8d32ca	1	5	add_first	add	learning	+	stimuli/s8.jpg		+	1	1
add_57165ba7c5aca2000a8d32ca	2	5	add_first	add	learning	-	stimuli/s2.jpg		-	0	0
add_57165ba7c5aca2000a8d32ca	3	5	add_first	add	learning	-	stimuli/s12.jpg		-	0	0
add_57165ba7c5aca2000a8d32ca	0	0	add_first	add	blocking	blocking-control	stimuli/s12.jpg	stimuli/s9.jpg	+	0	0
add_57165ba7c5aca2000a8d32ca	1	0	add_first	add	blocking	blocking	stimuli/s8.jpg	stimuli/s10.jpg	+	1	1
add_57165ba7c5aca2000a8d32ca	2	0	add_first	add	blocking	blocking	stimuli/s1.jpg	stimuli/s18.jpg	+	1	1
add_57165ba7c5aca2000a8d32ca	3	0	add_first	add	blocking	blocking-control	stimuli/s2.jpg	stimuli/s3.jpg	+	0	0
add_57165ba7c5aca2000a8d32ca	4	0	add_first	add	blocking	no-allergy-control	stimuli/s16.jpg	stimuli/s13.jpg	-	1	1
add_57165ba7c5aca2000a8d32ca	5	0	add_first	add	blocking	no-allergy-control	stimuli/s19.jpg	stimuli/s5.jpg	-	0	0
add_57165ba7c5aca2000a8d32ca	6	0	add_first	add	blocking	no-allergy-control	stimuli/s6.jpg	stimuli/s7.jpg	-	0	0
add_57165ba7c5aca2000a8d32ca	0	1	add_first	add	blocking	blocking	stimuli/s8.jpg	stimuli/s10.jpg	+	1	1
add_57165ba7c5aca2000a8d32ca	1	1	add_first	add	blocking	blocking-control	stimuli/s2.jpg	stimuli/s3.jpg	+	1	1
add_57165ba7c5aca2000a8d32ca	2	1	add_first	add	blocking	no-allergy-control	stimuli/s6.jpg	stimuli/s7.jpg	-	0	0
add_57165ba7c5aca2000a8d32ca	3	1	add_first	add	blocking	blocking-control	stimuli/s12.jpg	stimuli/s9.jpg	+	1	1
add_57165ba7c5aca2000a8d32ca	4	1	add_first	add	blocking	blocking	stimuli/s1.jpg	stimuli/s18.jpg	+	1	1
add_57165ba7c5aca2000a8d32ca	5	1	add_first	add	blocking	no-allergy-control	stimuli/s19.jpg	stimuli/s5.jpg	-	0	0
add_57165ba7c5aca2000a8d32ca	6	1	add_first	add	blocking	no-allergy-control	stimuli/s16.jpg	stimuli/s13.jpg	-	0	0
add_57165ba7c5aca2000a8d32ca	0	2	add_first	add	blocking	blocking-control	stimuli/s2.jpg	stimuli/s3.jpg	+	1	1
add_57165ba7c5aca2000a8d32ca	1	2	add_first	add	blocking	no-allergy-control	stimuli/s6.jpg	stimuli/s7.jpg	-	0	0
add_57165ba7c5aca2000a8d32ca	2	2	add_first	add	blocking	blocking	stimuli/s1.jpg	stimuli/s18.jpg	+	1	1
add_57165ba7c5aca2000a8d32ca	3	2	add_first	add	blocking	no-allergy-control	stimuli/s19.jpg	stimuli/s5.jpg	-	0	0
add_57165ba7c5aca2000a8d32ca	4	2	add_first	add	blocking	blocking	stimuli/s8.jpg	stimuli/s10.jpg	+	1	1
add_57165ba7c5aca2000a8d32ca	5	2	add_first	add	blocking	blocking-control	stimuli/s12.jpg	stimuli/s9.jpg	+	1	1
add_57165ba7c5aca2000a8d32ca	6	2	add_first	add	blocking	no-allergy-control	stimuli/s16.jpg	stimuli/s13.jpg	-	0	0
add_57165ba7c5aca2000a8d32ca	0	3	add_first	add	blocking	blocking-control	stimuli/s2.jpg	stimuli/s3.jpg	+	1	1
add_57165ba7c5aca2000a8d32ca	1	3	add_first	add	blocking	blocking	stimuli/s1.jpg	stimuli/s18.jpg	+	1	1
add_57165ba7c5aca2000a8d32ca	2	3	add_first	add	blocking	blocking-control	stimuli/s12.jpg	stimuli/s9.jpg	+	1	1
add_57165ba7c5aca2000a8d32ca	3	3	add_first	add	blocking	no-allergy-control	stimuli/s19.jpg	stimuli/s5.jpg	-	0	0
add_57165ba7c5aca2000a8d32ca	4	3	add_first	add	blocking	blocking	stimuli/s8.jpg	stimuli/s10.jpg	+	1	1
add_57165ba7c5aca2000a8d32ca	5	3	add_first	add	blocking	no-allergy-control	stimuli/s6.jpg	stimuli/s7.jpg	-	0	0
add_57165ba7c5aca2000a8d32ca	6	3	add_first	add	blocking	no-allergy-control	stimuli/s16.jpg	stimuli/s13.jpg	-	0	0
add_57165ba7c5aca2000a8d32ca	0	4	add_first	add	blocking	blocking-control	stimuli/s12.jpg	stimuli/s9.jpg	+	1	1
add_57165ba7c5aca2000a8d32ca	1	4	add_first	add	blocking	no-allergy-control	stimuli/s19.jpg	stimuli/s5.jpg	-	0	0
add_57165ba7c5aca2000a8d32ca	2	4	add_first	add	blocking	no-allergy-control	stimuli/s16.jpg	stimuli/s13.jpg	-	0	0
add_57165ba7c5aca2000a8d32ca	3	4	add_first	add	blocking	blocking-control	stimuli/s2.jpg	stimuli/s3.jpg	+	1	1
add_57165ba7c5aca2000a8d32ca	4	4	add_first	add	blocking	no-allergy-control	stimuli/s6.jpg	stimuli/s7.jpg	-	0	0
add_57165ba7c5aca2000a8d32ca	5	4	add_first	add	blocking	blocking	stimuli/s1.jpg	stimuli/s18.jpg	+	1	1
add_57165ba7c5aca2000a8d32ca	6	4	add_first	add	blocking	blocking	stimuli/s8.jpg	stimuli/s10.jpg	+	1	1
add_57165ba7c5aca2000a8d32ca	0	5	add_first	add	blocking	no-allergy-control	stimuli/s16.jpg	stimuli/s13.jpg	-	0	0
add_57165ba7c5aca2000a8d32ca	1	5	add_first	add	blocking	blocking-control	stimuli/s2.jpg	stimuli/s3.jpg	+	1	1
add_57165ba7c5aca2000a8d32ca	2	5	add_first	add	blocking	no-allergy-control	stimuli/s19.jpg	stimuli/s5.jpg	-	0	0
add_57165ba7c5aca2000a8d32ca	3	5	add_first	add	blocking	no-allergy-control	stimuli/s6.jpg	stimuli/s7.jpg	-	0	0
add_57165ba7c5aca2000a8d32ca	4	5	add_first	add	blocking	blocking-control	stimuli/s12.jpg	stimuli/s9.jpg	+	1	1
add_57165ba7c5aca2000a8d32ca	5	5	add_first	add	blocking	blocking	stimuli/s8.jpg	stimuli/s10.jpg	+	1	1
add_57165ba7c5aca2000a8d32ca	6	5	add_first	add	blocking	blocking	stimuli/s1.jpg	stimuli/s18.jpg	+	1	1
add_57165ba7c5aca2000a8d32ca	0	0	add_first	add	test	blocking-violation-control	stimuli/s9.jpg		+	1	1
add_57165ba7c5aca2000a8d32ca	1	0	add_first	add	test	blocking-confirmation	stimuli/s18.jpg		-	0	0
add_57165ba7c5aca2000a8d32ca	2	0	add_first	add	test	blocking-violation	stimuli/s10.jpg		+	0	0
add_57165ba7c5aca2000a8d32ca	3	0	add_first	add	test	no-allergy-control	stimuli/s13.jpg		-	0	0
add_57165ba7c5aca2000a8d32ca	4	0	add_first	add	test	blocking-confirmation-control	stimuli/s3.jpg		+	1	1
add_57165ba7c5aca2000a8d32ca	0	1	add_first	add	test	blocking-violation-control	stimuli/s9.jpg		+	1	1
add_57165ba7c5aca2000a8d32ca	1	1	add_first	add	test	blocking-confirmation	stimuli/s18.jpg		-	0	0
add_57165ba7c5aca2000a8d32ca	2	1	add_first	add	test	no-allergy-control	stimuli/s13.jpg		-	0	0
add_57165ba7c5aca2000a8d32ca	3	1	add_first	add	test	blocking-confirmation-control	stimuli/s3.jpg		+	1	1
add_57165ba7c5aca2000a8d32ca	4	1	add_first	add	test	blocking-violation	stimuli/s10.jpg		+	0	0
add_57165ba7c5aca2000a8d32ca	0	2	add_first	add	test	blocking-violation-control	stimuli/s9.jpg		+	1	1
add_57165ba7c5aca2000a8d32ca	1	2	add_first	add	test	blocking-confirmation	stimuli/s18.jpg		-	0	0
add_57165ba7c5aca2000a8d32ca	2	2	add_first	add	test	no-allergy-control	stimuli/s13.jpg		-	0	0
add_57165ba7c5aca2000a8d32ca	3	2	add_first	add	test	blocking-confirmation-control	stimuli/s3.jpg		+	1	1
add_57165ba7c5aca2000a8d32ca	4	2	add_first	add	test	blocking-violation	stimuli/s10.jpg		+	0	0
add_57165ba7c5aca2000a8d32ca	0	3	add_first	add	test	blocking-violation-control	stimuli/s9.jpg		+	1	1
add_57165ba7c5aca2000a8d32ca	1	3	add_first	add	test	blocking-confirmation	stimuli/s18.jpg		-	0	0
add_57165ba7c5aca2000a8d32ca	2	3	add_first	add	test	no-allergy-control	stimuli/s13.jpg		-	0	0
add_57165ba7c5aca2000a8d32ca	3	3	add_first	add	test	blocking-confirmation-control	stimuli/s3.jpg		+	1	1
add_57165ba7c5aca2000a8d32ca	4	3	add_first	add	test	blocking-violation	stimuli/s10.jpg		+	0	0
add_57165ba7c5aca2000a8d32ca	0	4	add_first	add	test	no-allergy-control	stimuli/s13.jpg		-	0	0
add_57165ba7c5aca2000a8d32ca	1	4	add_first	add	test	blocking-confirmation	stimuli/s18.jpg		-	0	0
add_57165ba7c5aca2000a8d32ca	2	4	add_first	add	test	blocking-confirmation-control	stimuli/s3.jpg		+	1	1
add_57165ba7c5aca2000a8d32ca	3	4	add_first	add	test	blocking-violation-control	stimuli/s9.jpg		+	1	1
add_57165ba7c5aca2000a8d32ca	4	4	add_first	add	test	blocking-violation	stimuli/s10.jpg		+	0	0
add_57165ba7c5aca2000a8d32ca	0	5	add_first	add	test	blocking-confirmation-control	stimuli/s3.jpg		+	1	1
add_57165ba7c5aca2000a8d32ca	1	5	add_first	add	test	blocking-confirmation	stimuli/s18.jpg		-	0	0
add_57165ba7c5aca2000a8d32ca	2	5	add_first	add	test	blocking-violation	stimuli/s10.jpg		+	0	0
add_57165ba7c5aca2000a8d32ca	3	5	add_first	add	test	blocking-violation-control	stimuli/s9.jpg		+	1	1
add_57165ba7c5aca2000a8d32ca	4	5	add_first	add	test	no-allergy-control	stimuli/s13.jpg		-	0	0
add_57165ba7c5aca2000a8d32ca	0	0	add_first	non	prelearning	-	stimuli/s19.jpg		+	0	0
add_57165ba7c5aca2000a8d32ca	1	0	add_first	non	prelearning	-	stimuli/s6.jpg	stimuli/s19.jpg	+	1	1
add_57165ba7c5aca2000a8d32ca	2	0	add_first	non	prelearning	+	stimuli/s6.jpg		+	0	0
add_57165ba7c5aca2000a8d32ca	0	1	add_first	non	prelearning	-	stimuli/s19.jpg		+	1	1
add_57165ba7c5aca2000a8d32ca	1	1	add_first	non	prelearning	-	stimuli/s6.jpg	stimuli/s19.jpg	+	1	1
add_57165ba7c5aca2000a8d32ca	2	1	add_first	non	prelearning	+	stimuli/s6.jpg		+	1	1
add_57165ba7c5aca2000a8d32ca	0	2	add_first	non	prelearning	-	stimuli/s19.jpg		+	1	1
add_57165ba7c5aca2000a8d32ca	1	2	add_first	non	prelearning	-	stimuli/s6.jpg	stimuli/s19.jpg	+	1	1
add_57165ba7c5aca2000a8d32ca	2	2	add_first	non	prelearning	+	stimuli/s6.jpg		+	1	1
add_57165ba7c5aca2000a8d32ca	0	3	add_first	non	prelearning	+	stimuli/s6.jpg		+	1	1
add_57165ba7c5aca2000a8d32ca	1	3	add_first	non	prelearning	-	stimuli/s19.jpg		+	1	1
add_57165ba7c5aca2000a8d32ca	2	3	add_first	non	prelearning	-	stimuli/s6.jpg	stimuli/s19.jpg	+	1	1
add_57165ba7c5aca2000a8d32ca	0	4	add_first	non	prelearning	-	stimuli/s6.jpg	stimuli/s19.jpg	+	1	1
add_57165ba7c5aca2000a8d32ca	1	4	add_first	non	prelearning	-	stimuli/s19.jpg		+	1	1
add_57165ba7c5aca2000a8d32ca	2	4	add_first	non	prelearning	+	stimuli/s6.jpg		+	1	1
add_57165ba7c5aca2000a8d32ca	0	5	add_first	non	prelearning	+	stimuli/s6.jpg		+	1	1
add_57165ba7c5aca2000a8d32ca	1	5	add_first	non	prelearning	-	stimuli/s19.jpg		+	1	1
add_57165ba7c5aca2000a8d32ca	2	5	add_first	non	prelearning	-	stimuli/s6.jpg	stimuli/s19.jpg	+	1	1
add_57165ba7c5aca2000a8d32ca	0	0	add_first	non	learning	+	stimuli/s7.jpg		+	0	0
add_57165ba7c5aca2000a8d32ca	1	0	add_first	non	learning	+	stimuli/s8.jpg		+	0	0
add_57165ba7c5aca2000a8d32ca	2	0	add_first	non	learning	-	stimuli/s1.jpg		-	1	1
add_57165ba7c5aca2000a8d32ca	3	0	add_first	non	learning	-	stimuli/s11.jpg		-	0	0
add_57165ba7c5aca2000a8d32ca	0	1	add_first	non	learning	-	stimuli/s1.jpg		-	1	1
add_57165ba7c5aca2000a8d32ca	1	1	add_first	non	learning	+	stimuli/s8.jpg		+	1	1
add_57165ba7c5aca2000a8d32ca	2	1	add_first	non	learning	-	stimuli/s11.jpg		-	0	0
add_57165ba7c5aca2000a8d32ca	3	1	add_first	non	learning	+	stimuli/s7.jpg		+	1	1
add_57165ba7c5aca2000a8d32ca	0	2	add_first	non	learning	+	stimuli/s7.jpg		+	1	1
add_57165ba7c5aca2000a8d32ca	1	2	add_first	non	learning	+	stimuli/s8.jpg		+	1	1
add_57165ba7c5aca2000a8d32ca	2	2	add_first	non	learning	-	stimuli/s1.jpg		-	0	0
add_57165ba7c5aca2000a8d32ca	3	2	add_first	non	learning	-	stimuli/s11.jpg		-	0	0
add_57165ba7c5aca2000a8d32ca	0	3	add_first	non	learning	+	stimuli/s8.jpg		+	1	1
add_57165ba7c5aca2000a8d32ca	1	3	add_first	non	learning	-	stimuli/s11.jpg		-	0	0
add_57165ba7c5aca2000a8d32ca	2	3	add_first	non	learning	+	stimuli/s7.jpg		+	1	1
add_57165ba7c5aca2000a8d32ca	3	3	add_first	non	learning	-	stimuli/s1.jpg		-	1	1
add_57165ba7c5aca2000a8d32ca	0	4	add_first	non	learning	-	stimuli/s1.jpg		-	0	0
add_57165ba7c5aca2000a8d32ca	1	4	add_first	non	learning	+	stimuli/s7.jpg		+	1	1
add_57165ba7c5aca2000a8d32ca	2	4	add_first	non	learning	-	stimuli/s11.jpg		-	0	0
add_57165ba7c5aca2000a8d32ca	3	4	add_first	non	learning	+	stimuli/s8.jpg		+	1	1
add_57165ba7c5aca2000a8d32ca	0	5	add_first	non	learning	-	stimuli/s1.jpg		-	1	1
add_57165ba7c5aca2000a8d32ca	1	5	add_first	non	learning	-	stimuli/s11.jpg		-	0	0
add_57165ba7c5aca2000a8d32ca	2	5	add_first	non	learning	+	stimuli/s8.jpg		+	1	1
add_57165ba7c5aca2000a8d32ca	3	5	add_first	non	learning	+	stimuli/s7.jpg		+	1	1
add_57165ba7c5aca2000a8d32ca	0	0	add_first	non	blocking	blocking	stimuli/s7.jpg	stimuli/s14.jpg	+	1	1
add_57165ba7c5aca2000a8d32ca	1	0	add_first	non	blocking	blocking	stimuli/s8.jpg	stimuli/s16.jpg	+	1	1
add_57165ba7c5aca2000a8d32ca	2	0	add_first	non	blocking	no-allergy-control	stimuli/s2.jpg	stimuli/s4.jpg	-	1	1
add_57165ba7c5aca2000a8d32ca	3	0	add_first	non	blocking	no-allergy-control	stimuli/s10.jpg	stimuli/s17.jpg	-	1	1
add_57165ba7c5aca2000a8d32ca	4	0	add_first	non	blocking	blocking-control	stimuli/s1.jpg	stimuli/s13.jpg	+	1	1
add_57165ba7c5aca2000a8d32ca	5	0	add_first	non	blocking	blocking-control	stimuli/s11.jpg	stimuli/s12.jpg	+	0	0
add_57165ba7c5aca2000a8d32ca	6	0	add_first	non	blocking	no-allergy-control	stimuli/s5.jpg	stimuli/s18.jpg	-	0	0
add_57165ba7c5aca2000a8d32ca	0	1	add_first	non	blocking	blocking	stimuli/s8.jpg	stimuli/s16.jpg	+	1	1
add_57165ba7c5aca2000a8d32ca	1	1	add_first	non	blocking	no-allergy-control	stimuli/s2.jpg	stimuli/s4.jpg	-	0	0
add_57165ba7c5aca2000a8d32ca	2	1	add_first	non	blocking	blocking	stimuli/s7.jpg	stimuli/s14.jpg	+	0	0
add_57165ba7c5aca2000a8d32ca	3	1	add_first	non	blocking	no-allergy-control	stimuli/s10.jpg	stimuli/s17.jpg	-	0	0
add_57165ba7c5aca2000a8d32ca	4	1	add_first	non	blocking	no-allergy-control	stimuli/s5.jpg	stimuli/s18.jpg	-	0	0
add_57165ba7c5aca2000a8d32ca	5	1	add_first	non	blocking	blocking-control	stimuli/s11.jpg	stimuli/s12.jpg	+	1	1
add_57165ba7c5aca2000a8d32ca	6	1	add_first	non	blocking	blocking-control	stimuli/s1.jpg	stimuli/s13.jpg	+	1	1
add_57165ba7c5aca2000a8d32ca	0	2	add_first	non	blocking	blocking-control	stimuli/s1.jpg	stimuli/s13.jpg	+	1	1
add_57165ba7c5aca2000a8d32ca	1	2	add_first	non	blocking	blocking	stimuli/s7.jpg	stimuli/s14.jpg	+	1	1
add_57165ba7c5aca2000a8d32ca	2	2	add_first	non	blocking	no-allergy-control	stimuli/s10.jpg	stimuli/s17.jpg	-	0	0
add_57165ba7c5aca2000a8d32ca	3	2	add_first	non	blocking	no-allergy-control	stimuli/s2.jpg	stimuli/s4.jpg	-	0	0
add_57165ba7c5aca2000a8d32ca	4	2	add_first	non	blocking	blocking-control	stimuli/s11.jpg	stimuli/s12.jpg	+	1	1
add_57165ba7c5aca2000a8d32ca	5	2	add_first	non	blocking	blocking	stimuli/s8.jpg	stimuli/s16.jpg	+	1	1
add_57165ba7c5aca2000a8d32ca	6	2	add_first	non	blocking	no-allergy-control	stimuli/s5.jpg	stimuli/s18.jpg	-	0	0
add_57165ba7c5aca2000a8d32ca	0	3	add_first	non	blocking	blocking-control	stimuli/s1.jpg	stimuli/s13.jpg	+	1	1
add_57165ba7c5aca2000a8d32ca	1	3	add_first	non	blocking	blocking	stimuli/s8.jpg	stimuli/s16.jpg	+	1	1
add_57165ba7c5aca2000a8d32ca	2	3	add_first	non	blocking	no-allergy-control	stimuli/s10.jpg	stimuli/s17.jpg	-	0	0
add_57165ba7c5aca2000a8d32ca	3	3	add_first	non	blocking	blocking	stimuli/s7.jpg	stimuli/s14.jpg	+	1	1
add_57165ba7c5aca2000a8d32ca	4	3	add_first	non	blocking	blocking-control	stimuli/s11.jpg	stimuli/s12.jpg	+	1	1
add_57165ba7c5aca2000a8d32ca	5	3	add_first	non	blocking	no-allergy-control	stimuli/s2.jpg	stimuli/s4.jpg	-	0	0
add_57165ba7c5aca2000a8d32ca	6	3	add_first	non	blocking	no-allergy-control	stimuli/s5.jpg	stimuli/s18.jpg	-	0	0
add_57165ba7c5aca2000a8d32ca	0	4	add_first	non	blocking	blocking	stimuli/s7.jpg	stimuli/s14.jpg	+	1	1
add_57165ba7c5aca2000a8d32ca	1	4	add_first	non	blocking	no-allergy-control	stimuli/s5.jpg	stimuli/s18.jpg	-	0	0
add_57165ba7c5aca2000a8d32ca	2	4	add_first	non	blocking	no-allergy-control	stimuli/s10.jpg	stimuli/s17.jpg	-	0	0
add_57165ba7c5aca2000a8d32ca	3	4	add_first	non	blocking	blocking-control	stimuli/s11.jpg	stimuli/s12.jpg	+	1	1
add_57165ba7c5aca2000a8d32ca	4	4	add_first	non	blocking	blocking	stimuli/s8.jpg	stimuli/s16.jpg	+	1	1
add_57165ba7c5aca2000a8d32ca	5	4	add_first	non	blocking	blocking-control	stimuli/s1.jpg	stimuli/s13.jpg	+	1	1
add_57165ba7c5aca2000a8d32ca	6	4	add_first	non	blocking	no-allergy-control	stimuli/s2.jpg	stimuli/s4.jpg	-	0	0
add_57165ba7c5aca2000a8d32ca	0	5	add_first	non	blocking	no-allergy-control	stimuli/s10.jpg	stimuli/s17.jpg	-	0	0
add_57165ba7c5aca2000a8d32ca	1	5	add_first	non	blocking	blocking-control	stimuli/s1.jpg	stimuli/s13.jpg	+	1	1
add_57165ba7c5aca2000a8d32ca	2	5	add_first	non	blocking	no-allergy-control	stimuli/s2.jpg	stimuli/s4.jpg	-	0	0
add_57165ba7c5aca2000a8d32ca	3	5	add_first	non	blocking	blocking-control	stimuli/s11.jpg	stimuli/s12.jpg	+	1	1
add_57165ba7c5aca2000a8d32ca	4	5	add_first	non	blocking	no-allergy-control	stimuli/s5.jpg	stimuli/s18.jpg	-	0	0
add_57165ba7c5aca2000a8d32ca	5	5	add_first	non	blocking	blocking	stimuli/s8.jpg	stimuli/s16.jpg	+	1	1
add_57165ba7c5aca2000a8d32ca	6	5	add_first	non	blocking	blocking	stimuli/s7.jpg	stimuli/s14.jpg	+	1	1
add_57165ba7c5aca2000a8d32ca	0	0	add_first	non	test	blocking-violation-control	stimuli/s13.jpg		+	1	1
add_57165ba7c5aca2000a8d32ca	1	0	add_first	non	test	blocking-confirmation-control	stimuli/s12.jpg		+	1	1
add_57165ba7c5aca2000a8d32ca	2	0	add_first	non	test	no-allergy-control	stimuli/s17.jpg		-	0	0
add_57165ba7c5aca2000a8d32ca	3	0	add_first	non	test	blocking-violation	stimuli/s14.jpg		+	0	0
add_57165ba7c5aca2000a8d32ca	4	0	add_first	non	test	blocking-confirmation	stimuli/s16.jpg		-	0	0
add_57165ba7c5aca2000a8d32ca	0	1	add_first	non	test	blocking-confirmation	stimuli/s16.jpg		-	0	0
add_57165ba7c5aca2000a8d32ca	1	1	add_first	non	test	blocking-violation	stimuli/s14.jpg		+	0	0
add_57165ba7c5aca2000a8d32ca	2	1	add_first	non	test	blocking-confirmation-control	stimuli/s12.jpg		+	1	1
add_57165ba7c5aca2000a8d32ca	3	1	add_first	non	test	no-allergy-control	stimuli/s17.jpg		-	0	0
add_57165ba7c5aca2000a8d32ca	4	1	add_first	non	test	blocking-violation-control	stimuli/s13.jpg		+	1	1
add_57165ba7c5aca2000a8d32ca	0	2	add_first	non	test	blocking-confirmation-control	stimuli/s12.jpg		+	1	1
add_57165ba7c5aca2000a8d32ca	1	2	add_first	non	test	blocking-confirmation	stimuli/s16.jpg		-	0	0
add_57165ba7c5aca2000a8d32ca	2	2	add_first	non	test	blocking-violation-control	stimuli/s13.jpg		+	1	1
add_57165ba7c5aca2000a8d32ca	3	2	add_first	non	test	blocking-violation	stimuli/s14.jpg		+	0	0
add_57165ba7c5aca2000a8d32ca	4	2	add_first	non	test	no-allergy-control	stimuli/s17.jpg		-	0	0
add_57165ba7c5aca2000a8d32ca	0	3	add_first	non	test	blocking-violation	stimuli/s14.jpg		+	0	0
add_57165ba7c5aca2000a8d32ca	1	3	add_first	non	test	blocking-violation-control	stimuli/s13.jpg		+	1	1
add_57165ba7c5aca2000a8d32ca	2	3	add_first	non	test	no-allergy-control	stimuli/s17.jpg		-	0	0
add_57165ba7c5aca2000a8d32ca	3	3	add_first	non	test	blocking-confirmation-control	stimuli/s12.jpg		+	1	1
add_57165ba7c5aca2000a8d32ca	4	3	add_first	non	test	blocking-confirmation	stimuli/s16.jpg		-	0	0
add_57165ba7c5aca2000a8d32ca	0	4	add_first	non	test	blocking-confirmation	stimuli/s16.jpg		-	0	0
add_57165ba7c5aca2000a8d32ca	1	4	add_first	non	test	blocking-confirmation-control	stimuli/s12.jpg		+	1	1
add_57165ba7c5aca2000a8d32ca	2	4	add_first	non	test	no-allergy-control	stimuli/s17.jpg		-	0	0
add_57165ba7c5aca2000a8d32ca	3	4	add_first	non	test	blocking-violation-control	stimuli/s13.jpg		+	1	1
add_57165ba7c5aca2000a8d32ca	4	4	add_first	non	test	blocking-violation	stimuli/s14.jpg		+	0	0
add_57165ba7c5aca2000a8d32ca	0	5	add_first	non	test	blocking-confirmation	stimuli/s16.jpg		-	0	0
add_57165ba7c5aca2000a8d32ca	1	5	add_first	non	test	no-allergy-control	stimuli/s17.jpg		-	0	0
add_57165ba7c5aca2000a8d32ca	2	5	add_first	non	test	blocking-violation-control	stimuli/s13.jpg		+	1	1
add_57165ba7c5aca2000a8d32ca	3	5	add_first	non	test	blocking-violation	stimuli/s14.jpg		+	0	0
add_57165ba7c5aca2000a8d32ca	4	5	add_first	non	test	blocking-confirmation-control	stimuli/s12.jpg		+	1	1
add_57564c3d947a3d0007b545d6	0	0	add_first	add	prelearning	+	stimuli/s2.jpg		+	1	1
add_57564c3d947a3d0007b545d6	1	0	add_first	add	prelearning	+	stimuli/s3.jpg		++	1	1
add_57564c3d947a3d0007b545d6	2	0	add_first	add	prelearning	+++	stimuli/s2.jpg	stimuli/s3.jpg	+++	1	1
add_57564c3d947a3d0007b545d6	0	1	add_first	add	prelearning	+	stimuli/s2.jpg		+	2	1
add_57564c3d947a3d0007b545d6	1	1	add_first	add	prelearning	+	stimuli/s3.jpg		++	1	1
add_57564c3d947a3d0007b545d6	2	1	add_first	add	prelearning	+++	stimuli/s2.jpg	stimuli/s3.jpg	+++	2	1
add_57564c3d947a3d0007b545d6	0	2	add_first	add	prelearning	+	stimuli/s3.jpg		++	2	1
add_57564c3d947a3d0007b545d6	1	2	add_first	add	prelearning	+++	stimuli/s2.jpg	stimuli/s3.jpg	+++	3	1
add_57564c3d947a3d0007b545d6	2	2	add_first	add	prelearning	+	stimuli/s2.jpg		+	1	1
add_57564c3d947a3d0007b545d6	0	3	add_first	add	prelearning	+	stimuli/s2.jpg		+	1	1
add_57564c3d947a3d0007b545d6	1	3	add_first	add	prelearning	+++	stimuli/s2.jpg	stimuli/s3.jpg	+++	3	1
add_57564c3d947a3d0007b545d6	2	3	add_first	add	prelearning	+	stimuli/s3.jpg		++	2	1
add_57564c3d947a3d0007b545d6	0	4	add_first	add	prelearning	+	stimuli/s2.jpg		+	1	1
add_57564c3d947a3d0007b545d6	1	4	add_first	add	prelearning	+++	stimuli/s2.jpg	stimuli/s3.jpg	+++	3	1
add_57564c3d947a3d0007b545d6	2	4	add_first	add	prelearning	+	stimuli/s3.jpg		++	2	1
add_57564c3d947a3d0007b545d6	0	5	add_first	add	prelearning	+++	stimuli/s2.jpg	stimuli/s3.jpg	+++	3	1
add_57564c3d947a3d0007b545d6	1	5	add_first	add	prelearning	+	stimuli/s3.jpg		++	2	1
add_57564c3d947a3d0007b545d6	2	5	add_first	add	prelearning	+	stimuli/s2.jpg		+	1	1
add_57564c3d947a3d0007b545d6	0	0	add_first	add	learning	+	stimuli/s11.jpg		+	0	0
add_57564c3d947a3d0007b545d6	1	0	add_first	add	learning	+	stimuli/s15.jpg		+	1	1
add_57564c3d947a3d0007b545d6	2	0	add_first	add	learning	-	stimuli/s18.jpg		-	3	1
add_57564c3d947a3d0007b545d6	3	0	add_first	add	learning	-	stimuli/s4.jpg		-	0	0
add_57564c3d947a3d0007b545d6	0	1	add_first	add	learning	-	stimuli/s18.jpg		-	0	0
add_57564c3d947a3d0007b545d6	1	1	add_first	add	learning	+	stimuli/s15.jpg		+	2	1
add_57564c3d947a3d0007b545d6	2	1	add_first	add	learning	+	stimuli/s11.jpg		+	1	1
add_57564c3d947a3d0007b545d6	3	1	add_first	add	learning	-	stimuli/s4.jpg		-	0	0
add_57564c3d947a3d0007b545d6	0	2	add_first	add	learning	-	stimuli/s4.jpg		-	0	0
add_57564c3d947a3d0007b545d6	1	2	add_first	add	learning	+	stimuli/s11.jpg		+	1	1
add_57564c3d947a3d0007b545d6	2	2	add_first	add	learning	+	stimuli/s15.jpg		+	2	1
add_57564c3d947a3d0007b545d6	3	2	add_first	add	learning	-	stimuli/s18.jpg		-	0	0
add_57564c3d947a3d0007b545d6	0	3	add_first	add	learning	-	stimuli/s18.jpg		-	0	0
add_57564c3d947a3d0007b545d6	1	3	add_first	add	learning	-	stimuli/s4.jpg		-	0	0
add_57564c3d947a3d0007b545d6	2	3	add_first	add	learning	+	stimuli/s11.jpg		+	0	0
add_57564c3d947a3d0007b545d6	3	3	add_first	add	learning	+	stimuli/s15.jpg		+	2	1
add_57564c3d947a3d0007b545d6	0	4	add_first	add	learning	-	stimuli/s4.jpg		-	0	0
add_57564c3d947a3d0007b545d6	1	4	add_first	add	learning	-	stimuli/s18.jpg		-	0	0
add_57564c3d947a3d0007b545d6	2	4	add_first	add	learning	+	stimuli/s15.jpg		+	1	1
add_57564c3d947a3d0007b545d6	3	4	add_first	add	learning	+	stimuli/s11.jpg		+	0	0
add_57564c3d947a3d0007b545d6	0	5	add_first	add	learning	-	stimuli/s18.jpg		-	0	0
add_57564c3d947a3d0007b545d6	1	5	add_first	add	learning	+	stimuli/s11.jpg		+	1	1
add_57564c3d947a3d0007b545d6	2	5	add_first	add	learning	-	stimuli/s4.jpg		-	0	0
add_57564c3d947a3d0007b545d6	3	5	add_first	add	learning	+	stimuli/s15.jpg		+	1	1
add_57564c3d947a3d0007b545d6	0	0	add_first	add	blocking	no-allergy-control	stimuli/s6.jpg	stimuli/s14.jpg	-	2	1
add_57564c3d947a3d0007b545d6	1	0	add_first	add	blocking	no-allergy-control	stimuli/s19.jpg	stimuli/s12.jpg	-	0	0
add_57564c3d947a3d0007b545d6	2	0	add_first	add	blocking	blocking	stimuli/s15.jpg	stimuli/s8.jpg	+	1	1
add_57564c3d947a3d0007b545d6	3	0	add_first	add	blocking	blocking-control	stimuli/s18.jpg	stimuli/s9.jpg	+	2	1
add_57564c3d947a3d0007b545d6	4	0	add_first	add	blocking	blocking-control	stimuli/s4.jpg	stimuli/s17.jpg	+	0	0
add_57564c3d947a3d0007b545d6	5	0	add_first	add	blocking	no-allergy-control	stimuli/s5.jpg	stimuli/s10.jpg	-	2	1
add_57564c3d947a3d0007b545d6	6	0	add_first	add	blocking	blocking	stimuli/s11.jpg	stimuli/s1.jpg	+	1	1
add_57564c3d947a3d0007b545d6	0	1	add_first	add	blocking	blocking-control	stimuli/s18.jpg	stimuli/s9.jpg	+	1	1
add_57564c3d947a3d0007b545d6	1	1	add_first	add	blocking	blocking-control	stimuli/s4.jpg	stimuli/s17.jpg	+	1	1
add_57564c3d947a3d0007b545d6	2	1	add_first	add	blocking	no-allergy-control	stimuli/s5.jpg	stimuli/s10.jpg	-	1	1
add_57564c3d947a3d0007b545d6	3	1	add_first	add	blocking	no-allergy-control	stimuli/s6.jpg	stimuli/s14.jpg	-	0	0
add_57564c3d947a3d0007b545d6	4	1	add_first	add	blocking	blocking	stimuli/s11.jpg	stimuli/s1.jpg	+	1	1
add_57564c3d947a3d0007b545d6	5	1	add_first	add	blocking	no-allergy-control	stimuli/s19.jpg	stimuli/s12.jpg	-	1	1
add_57564c3d947a3d0007b545d6	6	1	add_first	add	blocking	blocking	stimuli/s15.jpg	stimuli/s8.jpg	+	1	1
add_57564c3d947a3d0007b545d6	0	2	add_first	add	blocking	blocking	stimuli/s11.jpg	stimuli/s1.jpg	+	1	1
add_57564c3d947a3d0007b545d6	1	2	add_first	add	blocking	blocking	stimuli/s15.jpg	stimuli/s8.jpg	+	1	1
add_57564c3d947a3d0007b545d6	2	2	add_first	add	blocking	blocking-control	stimuli/s18.jpg	stimuli/s9.jpg	+	1	1
add_57564c3d947a3d0007b545d6	3	2	add_first	add	blocking	no-allergy-control	stimuli/s6.jpg	stimuli/s14.jpg	-	0	0
add_57564c3d947a3d0007b545d6	4	2	add_first	add	blocking	blocking-control	stimuli/s4.jpg	stimuli/s17.jpg	+	0	0
add_57564c3d947a3d0007b545d6	5	2	add_first	add	blocking	no-allergy-control	stimuli/s5.jpg	stimuli/s10.jpg	-	0	0
add_57564c3d947a3d0007b545d6	6	2	add_first	add	blocking	no-allergy-control	stimuli/s19.jpg	stimuli/s12.jpg	-	1	1
add_57564c3d947a3d0007b545d6	0	3	add_first	add	blocking	blocking	stimuli/s15.jpg	stimuli/s8.jpg	+	1	1
add_57564c3d947a3d0007b545d6	1	3	add_first	add	blocking	blocking	stimuli/s11.jpg	stimuli/s1.jpg	+	1	1
add_57564c3d947a3d0007b545d6	2	3	add_first	add	blocking	no-allergy-control	stimuli/s5.jpg	stimuli/s10.jpg	-	0	0
add_57564c3d947a3d0007b545d6	3	3	add_first	add	blocking	blocking-control	stimuli/s4.jpg	stimuli/s17.jpg	+	0	0
add_57564c3d947a3d0007b545d6	4	3	add_first	add	blocking	blocking-control	stimuli/s18.jpg	stimuli/s9.jpg	+	0	0
add_57564c3d947a3d0007b545d6	5	3	add_first	add	blocking	no-allergy-control	stimuli/s6.jpg	stimuli/s14.jpg	-	0	0
add_57564c3d947a3d0007b545d6	6	3	add_first	add	blocking	no-allergy-control	stimuli/s19.jpg	stimuli/s12.jpg	-	0	0
add_57564c3d947a3d0007b545d6	0	4	add_first	add	blocking	blocking-control	stimuli/s4.jpg	stimuli/s17.jpg	+	1	1
add_57564c3d947a3d0007b545d6	1	4	add_first	add	blocking	no-allergy-control	stimuli/s19.jpg	stimuli/s12.jpg	-	0	0
add_57564c3d947a3d0007b545d6	2	4	add_first	add	blocking	blocking-control	stimuli/s18.jpg	stimuli/s9.jpg	+	1	1
add_57564c3d947a3d0007b545d6	3	4	add_first	add	blocking	blocking	stimuli/s15.jpg	stimuli/s8.jpg	+	1	1
add_57564c3d947a3d0007b545d6	4	4	add_first	add	blocking	blocking	stimuli/s11.jpg	stimuli/s1.jpg	+	1	1
add_57564c3d947a3d0007b545d6	5	4	add_first	add	blocking	no-allergy-control	stimuli/s6.jpg	stimuli/s14.jpg	-	0	0
add_57564c3d947a3d0007b545d6	6	4	add_first	add	blocking	no-allergy-control	stimuli/s5.jpg	stimuli/s10.jpg	-	0	0
add_57564c3d947a3d0007b545d6	0	5	add_first	add	blocking	blocking	stimuli/s15.jpg	stimuli/s8.jpg	+	1	1
add_57564c3d947a3d0007b545d6	1	5	add_first	add	blocking	blocking-control	stimuli/s18.jpg	stimuli/s9.jpg	+	1	1
add_57564c3d947a3d0007b545d6	2	5	add_first	add	blocking	no-allergy-control	stimuli/s6.jpg	stimuli/s14.jpg	-	0	0
add_57564c3d947a3d0007b545d6	3	5	add_first	add	blocking	no-allergy-control	stimuli/s19.jpg	stimuli/s12.jpg	-	0	0
add_57564c3d947a3d0007b545d6	4	5	add_first	add	blocking	blocking	stimuli/s11.jpg	stimuli/s1.jpg	+	1	1
add_57564c3d947a3d0007b545d6	5	5	add_first	add	blocking	no-allergy-control	stimuli/s5.jpg	stimuli/s10.jpg	-	0	0
add_57564c3d947a3d0007b545d6	6	5	add_first	add	blocking	blocking-control	stimuli/s4.jpg	stimuli/s17.jpg	+	1	1
add_57564c3d947a3d0007b545d6	0	0	add_first	add	test	blocking-violation-control	stimuli/s17.jpg		+	0	0
add_57564c3d947a3d0007b545d6	1	0	add_first	add	test	blocking-confirmation	stimuli/s8.jpg		-	1	1
add_57564c3d947a3d0007b545d6	2	0	add_first	add	test	blocking-confirmation-control	stimuli/s9.jpg		+	1	1
add_57564c3d947a3d0007b545d6	3	0	add_first	add	test	no-allergy-control	stimuli/s12.jpg		-	0	0
add_57564c3d947a3d0007b545d6	4	0	add_first	add	test	blocking-violation	stimuli/s1.jpg		+	1	1
add_57564c3d947a3d0007b545d6	0	1	add_first	add	test	blocking-violation-control	stimuli/s17.jpg		+	1	1
add_57564c3d947a3d0007b545d6	1	1	add_first	add	test	blocking-confirmation	stimuli/s8.jpg		-	0	0
add_57564c3d947a3d0007b545d6	2	1	add_first	add	test	blocking-confirmation-control	stimuli/s9.jpg		+	1	1
add_57564c3d947a3d0007b545d6	3	1	add_first	add	test	no-allergy-control	stimuli/s12.jpg		-	1	1
add_57564c3d947a3d0007b545d6	4	1	add_first	add	test	blocking-violation	stimuli/s1.jpg		+	0	0
add_57564c3d947a3d0007b545d6	0	2	add_first	add	test	no-allergy-control	stimuli/s12.jpg		-	1	1
add_57564c3d947a3d0007b545d6	1	2	add_first	add	test	blocking-violation	stimuli/s1.jpg		+	1	1
add_57564c3d947a3d0007b545d6	2	2	add_first	add	test	blocking-confirmation	stimuli/s8.jpg		-	1	1
add_57564c3d947a3d0007b545d6	3	2	add_first	add	test	blocking-violation-control	stimuli/s17.jpg		+	0	0
add_57564c3d947a3d0007b545d6	4	2	add_first	add	test	blocking-confirmation-control	stimuli/s9.jpg		+	1	1
add_57564c3d947a3d0007b545d6	0	3	add_first	add	test	no-allergy-control	stimuli/s12.jpg		-	1	1
add_57564c3d947a3d0007b545d6	1	3	add_first	add	test	blocking-violation	stimuli/s1.jpg		+	0	0
add_57564c3d947a3d0007b545d6	2	3	add_first	add	test	blocking-confirmation	stimuli/s8.jpg		-	0	0
add_57564c3d947a3d0007b545d6	3	3	add_first	add	test	blocking-violation-control	stimuli/s17.jpg		+	2	1
add_57564c3d947a3d0007b545d6	4	3	add_first	add	test	blocking-confirmation-control	stimuli/s9.jpg		+	1	1
add_57564c3d947a3d0007b545d6	0	4	add_first	add	test	blocking-confirmation-control	stimuli/s9.jpg		+	1	1
add_57564c3d947a3d0007b545d6	1	4	add_first	add	test	blocking-violation-control	stimuli/s17.jpg		+	1	1
add_57564c3d947a3d0007b545d6	2	4	add_first	add	test	blocking-violation	stimuli/s1.jpg		+	0	0
add_57564c3d947a3d0007b545d6	3	4	add_first	add	test	blocking-confirmation	stimuli/s8.jpg		-	1	1
add_57564c3d947a3d0007b545d6	4	4	add_first	add	test	no-allergy-control	stimuli/s12.jpg		-	1	1
add_57564c3d947a3d0007b545d6	0	5	add_first	add	test	blocking-confirmation-control	stimuli/s9.jpg		+	1	1
add_57564c3d947a3d0007b545d6	1	5	add_first	add	test	blocking-confirmation	stimuli/s8.jpg		-	1	1
add_57564c3d947a3d0007b545d6	2	5	add_first	add	test	no-allergy-control	stimuli/s12.jpg		-	1	1
add_57564c3d947a3d0007b545d6	3	5	add_first	add	test	blocking-violation-control	stimuli/s17.jpg		+	1	1
add_57564c3d947a3d0007b545d6	4	5	add_first	add	test	blocking-violation	stimuli/s1.jpg		+	0	0
add_57564c3d947a3d0007b545d6	0	0	add_first	non	prelearning	-	stimuli/s19.jpg	stimuli/s6.jpg	+	0	0
add_57564c3d947a3d0007b545d6	1	0	add_first	non	prelearning	-	stimuli/s6.jpg		+	0	0
add_57564c3d947a3d0007b545d6	2	0	add_first	non	prelearning	+	stimuli/s19.jpg		+	0	0
add_57564c3d947a3d0007b545d6	0	1	add_first	non	prelearning	-	stimuli/s19.jpg	stimuli/s6.jpg	+	2	1
add_57564c3d947a3d0007b545d6	1	1	add_first	non	prelearning	-	stimuli/s6.jpg		+	1	1
add_57564c3d947a3d0007b545d6	2	1	add_first	non	prelearning	+	stimuli/s19.jpg		+	1	1
add_57564c3d947a3d0007b545d6	0	2	add_first	non	prelearning	-	stimuli/s6.jpg		+	1	1
add_57564c3d947a3d0007b545d6	1	2	add_first	non	prelearning	-	stimuli/s19.jpg	stimuli/s6.jpg	+	1	1
add_57564c3d947a3d0007b545d6	2	2	add_first	non	prelearning	+	stimuli/s19.jpg		+	1	1
add_57564c3d947a3d0007b545d6	0	3	add_first	non	prelearning	-	stimuli/s6.jpg		+	1	1
add_57564c3d947a3d0007b545d6	1	3	add_first	non	prelearning	-	stimuli/s19.jpg	stimuli/s6.jpg	+	1	1
add_57564c3d947a3d0007b545d6	2	3	add_first	non	prelearning	+	stimuli/s19.jpg		+	1	1
add_57564c3d947a3d0007b545d6	0	4	add_first	non	prelearning	+	stimuli/s19.jpg		+	1	1
add_57564c3d947a3d0007b545d6	1	4	add_first	non	prelearning	-	stimuli/s19.jpg	stimuli/s6.jpg	+	1	1
add_57564c3d947a3d0007b545d6	2	4	add_first	non	prelearning	-	stimuli/s6.jpg		+	1	1
add_57564c3d947a3d0007b545d6	0	5	add_first	non	prelearning	+	stimuli/s19.jpg		+	1	1
add_57564c3d947a3d0007b545d6	1	5	add_first	non	prelearning	-	stimuli/s19.jpg	stimuli/s6.jpg	+	1	1
add_57564c3d947a3d0007b545d6	2	5	add_first	non	prelearning	-	stimuli/s6.jpg		+	1	1
add_57564c3d947a3d0007b545d6	0	0	add_first	non	learning	+	stimuli/s14.jpg		+	1	1
add_57564c3d947a3d0007b545d6	1	0	add_first	non	learning	+	stimuli/s8.jpg		+	1	1
add_57564c3d947a3d0007b545d6	2	0	add_first	non	learning	-	stimuli/s11.jpg		-	0	0
add_57564c3d947a3d0007b545d6	3	0	add_first	non	learning	-	stimuli/s17.jpg		-	0	0
add_57564c3d947a3d0007b545d6	0	1	add_first	non	learning	+	stimuli/s14.jpg		+	1	1
add_57564c3d947a3d0007b545d6	1	1	add_first	non	learning	-	stimuli/s17.jpg		-	0	0
add_57564c3d947a3d0007b545d6	2	1	add_first	non	learning	+	stimuli/s8.jpg		+	1	1
add_57564c3d947a3d0007b545d6	3	1	add_first	non	learning	-	stimuli/s11.jpg		-	0	0
add_57564c3d947a3d0007b545d6	0	2	add_first	non	learning	+	stimuli/s14.jpg		+	1	1
add_57564c3d947a3d0007b545d6	1	2	add_first	non	learning	-	stimuli/s17.jpg		-	0	0
add_57564c3d947a3d0007b545d6	2	2	add_first	non	learning	-	stimuli/s11.jpg		-	0	0
add_57564c3d947a3d0007b545d6	3	2	add_first	non	learning	+	stimuli/s8.jpg		+	1	1
add_57564c3d947a3d0007b545d6	0	3	add_first	non	learning	-	stimuli/s11.jpg		-	0	0
add_57564c3d947a3d0007b545d6	1	3	add_first	non	learning	-	stimuli/s17.jpg		-	0	0
add_57564c3d947a3d0007b545d6	2	3	add_first	non	learning	+	stimuli/s8.jpg		+	1	1
add_57564c3d947a3d0007b545d6	3	3	add_first	non	learning	+	stimuli/s14.jpg		+	1	1
add_57564c3d947a3d0007b545d6	0	4	add_first	non	learning	-	stimuli/s11.jpg		-	0	0
add_57564c3d947a3d0007b545d6	1	4	add_first	non	learning	-	stimuli/s17.jpg		-	0	0
add_57564c3d947a3d0007b545d6	2	4	add_first	non	learning	+	stimuli/s14.jpg		+	1	1
add_57564c3d947a3d0007b545d6	3	4	add_first	non	learning	+	stimuli/s8.jpg		+	1	1
add_57564c3d947a3d0007b545d6	0	5	add_first	non	learning	+	stimuli/s14.jpg		+	1	1
add_57564c3d947a3d0007b545d6	1	5	add_first	non	learning	-	stimuli/s11.jpg		-	0	0
add_57564c3d947a3d0007b545d6	2	5	add_first	non	learning	+	stimuli/s8.jpg		+	1	1
add_57564c3d947a3d0007b545d6	3	5	add_first	non	learning	-	stimuli/s17.jpg		-	0	0
add_57564c3d947a3d0007b545d6	0	0	add_first	non	blocking	blocking	stimuli/s8.jpg	stimuli/s7.jpg	+	1	1
add_57564c3d947a3d0007b545d6	1	0	add_first	non	blocking	blocking-control	stimuli/s11.jpg	stimuli/s15.jpg	+	1	1
add_57564c3d947a3d0007b545d6	2	0	add_first	non	blocking	blocking	stimuli/s14.jpg	stimuli/s9.jpg	+	1	1
add_57564c3d947a3d0007b545d6	3	0	add_first	non	blocking	no-allergy-control	stimuli/s10.jpg	stimuli/s16.jpg	-	1	1
add_57564c3d947a3d0007b545d6	4	0	add_first	non	blocking	no-allergy-control	stimuli/s3.jpg	stimuli/s2.jpg	-	1	1
add_57564c3d947a3d0007b545d6	5	0	add_first	non	blocking	no-allergy-control	stimuli/s18.jpg	stimuli/s5.jpg	-	0	0
add_57564c3d947a3d0007b545d6	6	0	add_first	non	blocking	blocking-control	stimuli/s17.jpg	stimuli/s4.jpg	+	1	1
add_57564c3d947a3d0007b545d6	0	1	add_first	non	blocking	no-allergy-control	stimuli/s3.jpg	stimuli/s2.jpg	-	0	0
add_57564c3d947a3d0007b545d6	1	1	add_first	non	blocking	no-allergy-control	stimuli/s10.jpg	stimuli/s16.jpg	-	0	0
add_57564c3d947a3d0007b545d6	2	1	add_first	non	blocking	blocking-control	stimuli/s17.jpg	stimuli/s4.jpg	+	0	0
add_57564c3d947a3d0007b545d6	3	1	add_first	non	blocking	no-allergy-control	stimuli/s18.jpg	stimuli/s5.jpg	-	0	0
add_57564c3d947a3d0007b545d6	4	1	add_first	non	blocking	blocking	stimuli/s14.jpg	stimuli/s9.jpg	+	1	1
add_57564c3d947a3d0007b545d6	5	1	add_first	non	blocking	blocking-control	stimuli/s11.jpg	stimuli/s15.jpg	+	1	1
add_57564c3d947a3d0007b545d6	6	1	add_first	non	blocking	blocking	stimuli/s8.jpg	stimuli/s7.jpg	+	1	1
add_57564c3d947a3d0007b545d6	0	2	add_first	non	blocking	no-allergy-control	stimuli/s18.jpg	stimuli/s5.jpg	-	0	0
add_57564c3d947a3d0007b545d6	1	2	add_first	non	blocking	blocking-control	stimuli/s11.jpg	stimuli/s15.jpg	+	1	1
add_57564c3d947a3d0007b545d6	2	2	add_first	non	blocking	blocking	stimuli/s8.jpg	stimuli/s7.jpg	+	1	1
add_57564c3d947a3d0007b545d6	3	2	add_first	non	blocking	blocking-control	stimuli/s17.jpg	stimuli/s4.jpg	+	1	1
add_57564c3d947a3d0007b545d6	4	2	add_first	non	blocking	no-allergy-control	stimuli/s3.jpg	stimuli/s2.jpg	-	0	0
add_57564c3d947a3d0007b545d6	5	2	add_first	non	blocking	blocking	stimuli/s14.jpg	stimuli/s9.jpg	+	0	0
add_57564c3d947a3d0007b545d6	6	2	add_first	non	blocking	no-allergy-control	stimuli/s10.jpg	stimuli/s16.jpg	-	0	0
add_57564c3d947a3d0007b545d6	0	3	add_first	non	blocking	no-allergy-control	stimuli/s3.jpg	stimuli/s2.jpg	-	0	0
add_57564c3d947a3d0007b545d6	1	3	add_first	non	blocking	blocking-control	stimuli/s11.jpg	stimuli/s15.jpg	+	1	1
add_57564c3d947a3d0007b545d6	2	3	add_first	non	blocking	no-allergy-control	stimuli/s10.jpg	stimuli/s16.jpg	-	0	0
add_57564c3d947a3d0007b545d6	3	3	add_first	non	blocking	blocking	stimuli/s14.jpg	stimuli/s9.jpg	+	1	1
add_57564c3d947a3d0007b545d6	4	3	add_first	non	blocking	blocking-control	stimuli/s17.jpg	stimuli/s4.jpg	+	1	1
add_57564c3d947a3d0007b545d6	5	3	add_first	non	blocking	blocking	stimuli/s8.jpg	stimuli/s7.jpg	+	1	1
add_57564c3d947a3d0007b545d6	6	3	add_first	non	blocking	no-allergy-control	stimuli/s18.jpg	stimuli/s5.jpg	-	0	0
add_57564c3d947a3d0007b545d6	0	4	add_first	non	blocking	no-allergy-control	stimuli/s10.jpg	stimuli/s16.jpg	-	1	1
add_57564c3d947a3d0007b545d6	1	4	add_first	non	blocking	blocking	stimuli/s14.jpg	stimuli/s9.jpg	+	1	1
add_57564c3d947a3d0007b545d6	2	4	add_first	non	blocking	blocking	stimuli/s8.jpg	stimuli/s7.jpg	+	1	1
add_57564c3d947a3d0007b545d6	3	4	add_first	non	blocking	blocking-control	stimuli/s11.jpg	stimuli/s15.jpg	+	1	1
add_57564c3d947a3d0007b545d6	4	4	add_first	non	blocking	blocking-control	stimuli/s17.jpg	stimuli/s4.jpg	+	1	1
add_57564c3d947a3d0007b545d6	5	4	add_first	non	blocking	no-allergy-control	stimuli/s18.jpg	stimuli/s5.jpg	-	0	0
add_57564c3d947a3d0007b545d6	6	4	add_first	non	blocking	no-allergy-control	stimuli/s3.jpg	stimuli/s2.jpg	-	0	0
add_57564c3d947a3d0007b545d6	0	5	add_first	non	blocking	no-allergy-control	stimuli/s18.jpg	stimuli/s5.jpg	-	0	0
add_57564c3d947a3d0007b545d6	1	5	add_first	non	blocking	no-allergy-control	stimuli/s3.jpg	stimuli/s2.jpg	-	0	0
add_57564c3d947a3d0007b545d6	2	5	add_first	non	blocking	blocking-control	stimuli/s11.jpg	stimuli/s15.jpg	+	1	1
add_57564c3d947a3d0007b545d6	3	5	add_first	non	blocking	no-allergy-control	stimuli/s10.jpg	stimuli/s16.jpg	-	0	0
add_57564c3d947a3d0007b545d6	4	5	add_first	non	blocking	blocking	stimuli/s14.jpg	stimuli/s9.jpg	+	1	1
add_57564c3d947a3d0007b545d6	5	5	add_first	non	blocking	blocking	stimuli/s8.jpg	stimuli/s7.jpg	+	1	1
add_57564c3d947a3d0007b545d6	6	5	add_first	non	blocking	blocking-control	stimuli/s17.jpg	stimuli/s4.jpg	+	1	1
add_57564c3d947a3d0007b545d6	0	0	add_first	non	test	blocking-violation-control	stimuli/s4.jpg		+	0	0
add_57564c3d947a3d0007b545d6	1	0	add_first	non	test	blocking-confirmation-control	stimuli/s15.jpg		+	1	1
add_57564c3d947a3d0007b545d6	2	0	add_first	non	test	no-allergy-control	stimuli/s5.jpg		-	0	0
add_57564c3d947a3d0007b545d6	3	0	add_first	non	test	blocking-violation	stimuli/s7.jpg		+	1	1
add_57564c3d947a3d0007b545d6	4	0	add_first	non	test	blocking-confirmation	stimuli/s9.jpg		-	1	1
add_57564c3d947a3d0007b545d6	0	1	add_first	non	test	blocking-violation	stimuli/s7.jpg		+	1	1
add_57564c3d947a3d0007b545d6	1	1	add_first	non	test	blocking-violation-control	stimuli/s4.jpg		+	0	0
add_57564c3d947a3d0007b545d6	2	1	add_first	non	test	blocking-confirmation-control	stimuli/s15.jpg		+	1	1
add_57564c3d947a3d0007b545d6	3	1	add_first	non	test	blocking-confirmation	stimuli/s9.jpg		-	1	1
add_57564c3d947a3d0007b545d6	4	1	add_first	non	test	no-allergy-control	stimuli/s5.jpg		-	0	0
add_57564c3d947a3d0007b545d6	0	2	add_first	non	test	blocking-violation	stimuli/s7.jpg		+	1	1
add_57564c3d947a3d0007b545d6	1	2	add_first	non	test	blocking-violation-control	stimuli/s4.jpg		+	0	0
add_57564c3d947a3d0007b545d6	2	2	add_first	non	test	blocking-confirmation	stimuli/s9.jpg		-	1	1
add_57564c3d947a3d0007b545d6	3	2	add_first	non	test	no-allergy-control	stimuli/s5.jpg		-	0	0
add_57564c3d947a3d0007b545d6	4	2	add_first	non	test	blocking-confirmation-control	stimuli/s15.jpg		+	1	1
add_57564c3d947a3d0007b545d6	0	3	add_first	non	test	blocking-violation-control	stimuli/s4.jpg		+	0	0
add_57564c3d947a3d0007b545d6	1	3	add_first	non	test	blocking-violation	stimuli/s7.jpg		+	1	1
add_57564c3d947a3d0007b545d6	2	3	add_first	non	test	blocking-confirmation	stimuli/s9.jpg		-	1	1
add_57564c3d947a3d0007b545d6	3	3	add_first	non	test	no-allergy-control	stimuli/s5.jpg		-	0	0
add_57564c3d947a3d0007b545d6	4	3	add_first	non	test	blocking-confirmation-control	stimuli/s15.jpg		+	1	1
add_57564c3d947a3d0007b545d6	0	4	add_first	non	test	blocking-violation-control	stimuli/s4.jpg		+	0	0
add_57564c3d947a3d0007b545d6	1	4	add_first	non	test	blocking-violation	stimuli/s7.jpg		+	1	1
add_57564c3d947a3d0007b545d6	2	4	add_first	non	test	blocking-confirmation	stimuli/s9.jpg		-	1	1
add_57564c3d947a3d0007b545d6	3	4	add_first	non	test	no-allergy-control	stimuli/s5.jpg		-	0	0
add_57564c3d947a3d0007b545d6	4	4	add_first	non	test	blocking-confirmation-control	stimuli/s15.jpg		+	1	1
add_57564c3d947a3d0007b545d6	0	5	add_first	non	test	blocking-violation	stimuli/s7.jpg		+	1	1
add_57564c3d947a3d0007b545d6	1	5	add_first	non	test	blocking-confirmation	stimuli/s9.jpg		-	1	1
add_57564c3d947a3d0007b545d6	2	5	add_first	non	test	blocking-confirmation-control	stimuli/s15.jpg		+	1	1
add_57564c3d947a3d0007b545d6	3	5	add_first	non	test	no-allergy-control	stimuli/s5.jpg		-	0	0
add_57564c3d947a3d0007b545d6	4	5	add_first	non	test	blocking-violation-control	stimuli/s4.jpg		+	0	0
add_576745749dcd970001dbdd0b	0	0	add_first	add	prelearning	+++	stimuli/s6.jpg	stimuli/s2.jpg	+++	0	0
add_576745749dcd970001dbdd0b	1	0	add_first	add	prelearning	+	stimuli/s2.jpg		++	1	1
add_576745749dcd970001dbdd0b	2	0	add_first	add	prelearning	+	stimuli/s6.jpg		+	2	1
add_576745749dcd970001dbdd0b	0	1	add_first	add	prelearning	+	stimuli/s6.jpg		+	1	1
add_576745749dcd970001dbdd0b	1	1	add_first	add	prelearning	+	stimuli/s2.jpg		++	1	1
add_576745749dcd970001dbdd0b	2	1	add_first	add	prelearning	+++	stimuli/s6.jpg	stimuli/s2.jpg	+++	1	1
add_576745749dcd970001dbdd0b	0	2	add_first	add	prelearning	+	stimuli/s6.jpg		+	1	1
add_576745749dcd970001dbdd0b	1	2	add_first	add	prelearning	+	stimuli/s2.jpg		++	1	1
add_576745749dcd970001dbdd0b	2	2	add_first	add	prelearning	+++	stimuli/s6.jpg	stimuli/s2.jpg	+++	2	1
add_576745749dcd970001dbdd0b	0	3	add_first	add	prelearning	+++	stimuli/s6.jpg	stimuli/s2.jpg	+++	3	1
add_576745749dcd970001dbdd0b	1	3	add_first	add	prelearning	+	stimuli/s2.jpg		++	2	1
add_576745749dcd970001dbdd0b	2	3	add_first	add	prelearning	+	stimuli/s6.jpg		+	2	1
add_576745749dcd970001dbdd0b	0	4	add_first	add	prelearning	+	stimuli/s6.jpg		+	1	1
add_576745749dcd970001dbdd0b	1	4	add_first	add	prelearning	+	stimuli/s2.jpg		++	2	1
add_576745749dcd970001dbdd0b	2	4	add_first	add	prelearning	+++	stimuli/s6.jpg	stimuli/s2.jpg	+++	3	1
add_576745749dcd970001dbdd0b	0	5	add_first	add	prelearning	+	stimuli/s6.jpg		+	2	1
add_576745749dcd970001dbdd0b	1	5	add_first	add	prelearning	+	stimuli/s2.jpg		++	2	1
add_576745749dcd970001dbdd0b	2	5	add_first	add	prelearning	+++	stimuli/s6.jpg	stimuli/s2.jpg	+++	3	1
add_576745749dcd970001dbdd0b	0	0	add_first	add	learning	-	stimuli/s7.jpg		-	0	0
add_576745749dcd970001dbdd0b	1	0	add_first	add	learning	+	stimuli/s8.jpg		+	1	1
add_576745749dcd970001dbdd0b	2	0	add_first	add	learning	-	stimuli/s18.jpg		-	0	0
add_576745749dcd970001dbdd0b	3	0	add_first	add	learning	+	stimuli/s5.jpg		+	0	0
add_576745749dcd970001dbdd0b	0	1	add_first	add	learning	+	stimuli/s5.jpg		+	1	1
add_576745749dcd970001dbdd0b	1	1	add_first	add	learning	-	stimuli/s18.jpg		-	0	0
add_576745749dcd970001dbdd0b	2	1	add_first	add	learning	+	stimuli/s8.jpg		+	0	0
add_576745749dcd970001dbdd0b	3	1	add_first	add	learning	-	stimuli/s7.jpg		-	0	0
add_576745749dcd970001dbdd0b	0	2	add_first	add	learning	+	stimuli/s5.jpg		+	0	0
add_576745749dcd970001dbdd0b	1	2	add_first	add	learning	-	stimuli/s18.jpg		-	0	0
add_576745749dcd970001dbdd0b	2	2	add_first	add	learning	+	stimuli/s8.jpg		+	1	1
add_576745749dcd970001dbdd0b	3	2	add_first	add	learning	-	stimuli/s7.jpg		-	0	0
add_576745749dcd970001dbdd0b	0	3	add_first	add	learning	+	stimuli/s5.jpg		+	0	0
add_576745749dcd970001dbdd0b	1	3	add_first	add	learning	-	stimuli/s7.jpg		-	0	0
add_576745749dcd970001dbdd0b	2	3	add_first	add	learning	+	stimuli/s8.jpg		+	1	1
add_576745749dcd970001dbdd0b	3	3	add_first	add	learning	-	stimuli/s18.jpg		-	0	0
add_576745749dcd970001dbdd0b	0	4	add_first	add	learning	-	stimuli/s18.jpg		-	0	0
add_576745749dcd970001dbdd0b	1	4	add_first	add	learning	-	stimuli/s7.jpg		-	0	0
add_576745749dcd970001dbdd0b	2	4	add_first	add	learning	+	stimuli/s5.jpg		+	1	1
add_576745749dcd970001dbdd0b	3	4	add_first	add	learning	+	stimuli/s8.jpg		+	1	1
add_576745749dcd970001dbdd0b	0	5	add_first	add	learning	-	stimuli/s18.jpg		-	0	0
add_576745749dcd970001dbdd0b	1	5	add_first	add	learning	+	stimuli/s8.jpg		+	1	1
add_576745749dcd970001dbdd0b	2	5	add_first	add	learning	-	stimuli/s7.jpg		-	0	0
add_576745749dcd970001dbdd0b	3	5	add_first	add	learning	+	stimuli/s5.jpg		+	0	0
add_576745749dcd970001dbdd0b	0	0	add_first	add	blocking	blocking	stimuli/s5.jpg	stimuli/s4.jpg	+	2	1
add_576745749dcd970001dbdd0b	1	0	add_first	add	blocking	no-allergy-control	stimuli/s9.jpg	stimuli/s3.jpg	-	1	1
add_576745749dcd970001dbdd0b	2	0	add_first	add	blocking	blocking	stimuli/s8.jpg	stimuli/s12.jpg	+	1	1
add_576745749dcd970001dbdd0b	3	0	add_first	add	blocking	blocking-control	stimuli/s18.jpg	stimuli/s14.jpg	+	0	0
add_576745749dcd970001dbdd0b	4	0	add_first	add	blocking	no-allergy-control	stimuli/s17.jpg	stimuli/s1.jpg	-	1	1
add_576745749dcd970001dbdd0b	5	0	add_first	add	blocking	blocking-control	stimuli/s7.jpg	stimuli/s10.jpg	+	0	0
add_576745749dcd970001dbdd0b	6	0	add_first	add	blocking	no-allergy-control	stimuli/s16.jpg	stimuli/s19.jpg	-	1	1
add_576745749dcd970001dbdd0b	0	1	add_first	add	blocking	blocking	stimuli/s5.jpg	stimuli/s4.jpg	+	1	1
add_576745749dcd970001dbdd0b	1	1	add_first	add	blocking	no-allergy-control	stimuli/s9.jpg	stimuli/s3.jpg	-	2	1
add_576745749dcd970001dbdd0b	2	1	add_first	add	blocking	blocking	stimuli/s8.jpg	stimuli/s12.jpg	+	2	1
add_576745749dcd970001dbdd0b	3	1	add_first	add	blocking	no-allergy-control	stimuli/s17.jpg	stimuli/s1.jpg	-	1	1
add_576745749dcd970001dbdd0b	4	1	add_first	add	blocking	blocking-control	stimuli/s18.jpg	stimuli/s14.jpg	+	0	0
add_576745749dcd970001dbdd0b	5	1	add_first	add	blocking	blocking-control	stimuli/s7.jpg	stimuli/s10.jpg	+	0	0
add_576745749dcd970001dbdd0b	6	1	add_first	add	blocking	no-allergy-control	stimuli/s16.jpg	stimuli/s19.jpg	-	0	0
add_576745749dcd970001dbdd0b	0	2	add_first	add	blocking	no-allergy-control	stimuli/s9.jpg	stimuli/s3.jpg	-	1	1
add_576745749dcd970001dbdd0b	1	2	add_first	add	blocking	no-allergy-control	stimuli/s17.jpg	stimuli/s1.jpg	-	2	1
add_576745749dcd970001dbdd0b	2	2	add_first	add	blocking	blocking	stimuli/s5.jpg	stimuli/s4.jpg	+	2	1
add_576745749dcd970001dbdd0b	3	2	add_first	add	blocking	blocking-control	stimuli/s18.jpg	stimuli/s14.jpg	+	1	1
add_576745749dcd970001dbdd0b	4	2	add_first	add	blocking	blocking	stimuli/s8.jpg	stimuli/s12.jpg	+	1	1
add_576745749dcd970001dbdd0b	5	2	add_first	add	blocking	blocking-control	stimuli/s7.jpg	stimuli/s10.jpg	+	0	0
add_576745749dcd970001dbdd0b	6	2	add_first	add	blocking	no-allergy-control	stimuli/s16.jpg	stimuli/s19.jpg	-	1	1
add_576745749dcd970001dbdd0b	0	3	add_first	add	blocking	blocking-control	stimuli/s7.jpg	stimuli/s10.jpg	+	1	1
add_576745749dcd970001dbdd0b	1	3	add_first	add	blocking	no-allergy-control	stimuli/s16.jpg	stimuli/s19.jpg	-	1	1
add_576745749dcd970001dbdd0b	2	3	add_first	add	blocking	no-allergy-control	stimuli/s9.jpg	stimuli/s3.jpg	-	1	1
add_576745749dcd970001dbdd0b	3	3	add_first	add	blocking	blocking	stimuli/s5.jpg	stimuli/s4.jpg	+	2	1
add_576745749dcd970001dbdd0b	4	3	add_first	add	blocking	blocking-control	stimuli/s18.jpg	stimuli/s14.jpg	+	1	1
add_576745749dcd970001dbdd0b	5	3	add_first	add	blocking	blocking	stimuli/s8.jpg	stimuli/s12.jpg	+	2	1
add_576745749dcd970001dbdd0b	6	3	add_first	add	blocking	no-allergy-control	stimuli/s17.jpg	stimuli/s1.jpg	-	0	0
add_576745749dcd970001dbdd0b	0	4	add_first	add	blocking	blocking-control	stimuli/s7.jpg	stimuli/s10.jpg	+	0	0
add_576745749dcd970001dbdd0b	1	4	add_first	add	blocking	no-allergy-control	stimuli/s17.jpg	stimuli/s1.jpg	-	0	0
add_576745749dcd970001dbdd0b	2	4	add_first	add	blocking	no-allergy-control	stimuli/s16.jpg	stimuli/s19.jpg	-	0	0
add_576745749dcd970001dbdd0b	3	4	add_first	add	blocking	no-allergy-control	stimuli/s9.jpg	stimuli/s3.jpg	-	0	0
add_576745749dcd970001dbdd0b	4	4	add_first	add	blocking	blocking-control	stimuli/s18.jpg	stimuli/s14.jpg	+	1	1
add_576745749dcd970001dbdd0b	5	4	add_first	add	blocking	blocking	stimuli/s8.jpg	stimuli/s12.jpg	+	1	1
add_576745749dcd970001dbdd0b	6	4	add_first	add	blocking	blocking	stimuli/s5.jpg	stimuli/s4.jpg	+	2	1
add_576745749dcd970001dbdd0b	0	5	add_first	add	blocking	blocking	stimuli/s8.jpg	stimuli/s12.jpg	+	1	1
add_576745749dcd970001dbdd0b	1	5	add_first	add	blocking	no-allergy-control	stimuli/s17.jpg	stimuli/s1.jpg	-	0	0
add_576745749dcd970001dbdd0b	2	5	add_first	add	blocking	blocking	stimuli/s5.jpg	stimuli/s4.jpg	+	1	1
add_576745749dcd970001dbdd0b	3	5	add_first	add	blocking	blocking-control	stimuli/s7.jpg	stimuli/s10.jpg	+	1	1
add_576745749dcd970001dbdd0b	4	5	add_first	add	blocking	no-allergy-control	stimuli/s16.jpg	stimuli/s19.jpg	-	0	0
add_576745749dcd970001dbdd0b	5	5	add_first	add	blocking	blocking-control	stimuli/s18.jpg	stimuli/s14.jpg	+	1	1
add_576745749dcd970001dbdd0b	6	5	add_first	add	blocking	no-allergy-control	stimuli/s9.jpg	stimuli/s3.jpg	-	0	0
add_576745749dcd970001dbdd0b	0	0	add_first	add	test	blocking-confirmation	stimuli/s12.jpg		-	2	1
add_576745749dcd970001dbdd0b	1	0	add_first	add	test	blocking-violation-control	stimuli/s14.jpg		+	1	1
add_576745749dcd970001dbdd0b	2	0	add_first	add	test	no-allergy-control	stimuli/s19.jpg		-	0	0
add_576745749dcd970001dbdd0b	3	0	add_first	add	test	blocking-violation	stimuli/s4.jpg		+	1	1
add_576745749dcd970001dbdd0b	4	0	add_first	add	test	blocking-confirmation-control	stimuli/s10.jpg		+	1	1
add_576745749dcd970001dbdd0b	0	1	add_first	add	test	blocking-violation	stimuli/s4.jpg		+	1	1
add_576745749dcd970001dbdd0b	1	1	add_first	add	test	no-allergy-control	stimuli/s19.jpg		-	0	0
add_576745749dcd970001dbdd0b	2	1	add_first	add	test	blocking-violation-control	stimuli/s14.jpg		+	0	0
add_576745749dcd970001dbdd0b	3	1	add_first	add	test	blocking-confirmation	stimuli/s12.jpg		-	1	1
add_576745749dcd970001dbdd0b	4	1	add_first	add	test	blocking-confirmation-control	stimuli/s10.jpg		+	1	1
add_576745749dcd970001dbdd0b	0	2	add_first	add	test	blocking-violation	stimuli/s4.jpg		+	1	1
add_576745749dcd970001dbdd0b	1	2	add_first	add	test	no-allergy-control	stimuli/s19.jpg		-	0	0
add_576745749dcd970001dbdd0b	2	2	add_first	add	test	blocking-violation-control	stimuli/s14.jpg		+	1	1
add_576745749dcd970001dbdd0b	3	2	add_first	add	test	blocking-confirmation	stimuli/s12.jpg		-	1	1
add_576745749dcd970001dbdd0b	4	2	add_first	add	test	blocking-confirmation-control	stimuli/s10.jpg		+	1	1
add_576745749dcd970001dbdd0b	0	3	add_first	add	test	blocking-confirmation	stimuli/s12.jpg		-	1	1
add_576745749dcd970001dbdd0b	1	3	add_first	add	test	no-allergy-control	stimuli/s19.jpg		-	0	0
add_576745749dcd970001dbdd0b	2	3	add_first	add	test	blocking-confirmation-control	stimuli/s10.jpg		+	1	1
add_576745749dcd970001dbdd0b	3	3	add_first	add	test	blocking-violation	stimuli/s4.jpg		+	1	1
add_576745749dcd970001dbdd0b	4	3	add_first	add	test	blocking-violation-control	stimuli/s14.jpg		+	1	1
add_576745749dcd970001dbdd0b	0	4	add_first	add	test	blocking-confirmation-control	stimuli/s10.jpg		+	1	1
add_576745749dcd970001dbdd0b	1	4	add_first	add	test	no-allergy-control	stimuli/s19.jpg		-	0	0
add_576745749dcd970001dbdd0b	2	4	add_first	add	test	blocking-violation-control	stimuli/s14.jpg		+	1	1
add_576745749dcd970001dbdd0b	3	4	add_first	add	test	blocking-violation	stimuli/s4.jpg		+	1	1
add_576745749dcd970001dbdd0b	4	4	add_first	add	test	blocking-confirmation	stimuli/s12.jpg		-	1	1
add_576745749dcd970001dbdd0b	0	5	add_first	add	test	blocking-confirmation-control	stimuli/s10.jpg		+	1	1
add_576745749dcd970001dbdd0b	1	5	add_first	add	test	blocking-violation-control	stimuli/s14.jpg		+	1	1
add_576745749dcd970001dbdd0b	2	5	add_first	add	test	blocking-violation	stimuli/s4.jpg		+	1	1
add_576745749dcd970001dbdd0b	3	5	add_first	add	test	blocking-confirmation	stimuli/s12.jpg		-	1	1
add_576745749dcd970001dbdd0b	4	5	add_first	add	test	no-allergy-control	stimuli/s19.jpg		-	0	0
add_576745749dcd970001dbdd0b	0	0	add_first	non	prelearning	-	stimuli/s16.jpg		+	0	0
add_576745749dcd970001dbdd0b	1	0	add_first	non	prelearning	-	stimuli/s11.jpg	stimuli/s16.jpg	+	1	1
add_576745749dcd970001dbdd0b	2	0	add_first	non	prelearning	+	stimuli/s11.jpg		+	1	1
add_576745749dcd970001dbdd0b	0	1	add_first	non	prelearning	-	stimuli/s16.jpg		+	1	1
add_576745749dcd970001dbdd0b	1	1	add_first	non	prelearning	-	stimuli/s11.jpg	stimuli/s16.jpg	+	1	1
add_576745749dcd970001dbdd0b	2	1	add_first	non	prelearning	+	stimuli/s11.jpg		+	1	1
add_576745749dcd970001dbdd0b	0	2	add_first	non	prelearning	-	stimuli/s16.jpg		+	1	1
add_576745749dcd970001dbdd0b	1	2	add_first	non	prelearning	-	stimuli/s11.jpg	stimuli/s16.jpg	+	1	1
add_576745749dcd970001dbdd0b	2	2	add_first	non	prelearning	+	stimuli/s11.jpg		+	1	1
add_576745749dcd970001dbdd0b	0	3	add_first	non	prelearning	-	stimuli/s11.jpg	stimuli/s16.jpg	+	1	1
add_576745749dcd970001dbdd0b	1	3	add_first	non	prelearning	+	stimuli/s11.jpg		+	1	1
add_576745749dcd970001dbdd0b	2	3	add_first	non	prelearning	-	stimuli/s16.jpg		+	1	1
add_576745749dcd970001dbdd0b	0	4	add_first	non	prelearning	-	stimuli/s11.jpg	stimuli/s16.jpg	+	1	1
add_576745749dcd970001dbdd0b	1	4	add_first	non	prelearning	+	stimuli/s11.jpg		+	1	1
add_576745749dcd970001dbdd0b	2	4	add_first	non	prelearning	-	stimuli/s16.jpg		+	1	1
add_576745749dcd970001dbdd0b	0	5	add_first	non	prelearning	-	stimuli/s11.jpg	stimuli/s16.jpg	+	1	1
add_576745749dcd970001dbdd0b	1	5	add_first	non	prelearning	+	stimuli/s11.jpg		+	1	1
add_576745749dcd970001dbdd0b	2	5	add_first	non	prelearning	-	stimuli/s16.jpg		+	1	1
add_576745749dcd970001dbdd0b	0	0	add_first	non	learning	+	stimuli/s18.jpg		+	1	1
add_576745749dcd970001dbdd0b	1	0	add_first	non	learning	+	stimuli/s3.jpg		+	1	1
add_576745749dcd970001dbdd0b	2	0	add_first	non	learning	-	stimuli/s14.jpg		-	1	1
add_576745749dcd970001dbdd0b	3	0	add_first	non	learning	-	stimuli/s8.jpg		-	1	1
add_576745749dcd970001dbdd0b	0	1	add_first	non	learning	-	stimuli/s8.jpg		-	0	0
add_576745749dcd970001dbdd0b	1	1	add_first	non	learning	+	stimuli/s3.jpg		+	1	1
add_576745749dcd970001dbdd0b	2	1	add_first	non	learning	-	stimuli/s14.jpg		-	0	0
add_576745749dcd970001dbdd0b	3	1	add_first	non	learning	+	stimuli/s18.jpg		+	1	1
add_576745749dcd970001dbdd0b	0	2	add_first	non	learning	+	stimuli/s18.jpg		+	1	1
add_576745749dcd970001dbdd0b	1	2	add_first	non	learning	-	stimuli/s8.jpg		-	0	0
add_576745749dcd970001dbdd0b	2	2	add_first	non	learning	+	stimuli/s3.jpg		+	0	0
add_576745749dcd970001dbdd0b	3	2	add_first	non	learning	-	stimuli/s14.jpg		-	0	0
add_576745749dcd970001dbdd0b	0	3	add_first	non	learning	-	stimuli/s14.jpg		-	0	0
add_576745749dcd970001dbdd0b	1	3	add_first	non	learning	-	stimuli/s8.jpg		-	0	0
add_576745749dcd970001dbdd0b	2	3	add_first	non	learning	+	stimuli/s18.jpg		+	0	0
add_576745749dcd970001dbdd0b	3	3	add_first	non	learning	+	stimuli/s3.jpg		+	0	0
add_576745749dcd970001dbdd0b	0	4	add_first	non	learning	+	stimuli/s3.jpg		+	0	0
add_576745749dcd970001dbdd0b	1	4	add_first	non	learning	+	stimuli/s18.jpg		+	0	0
add_576745749dcd970001dbdd0b	2	4	add_first	non	learning	-	stimuli/s8.jpg		-	0	0
add_576745749dcd970001dbdd0b	3	4	add_first	non	learning	-	stimuli/s14.jpg		-	0	0
add_576745749dcd970001dbdd0b	0	5	add_first	non	learning	-	stimuli/s14.jpg		-	0	0
add_576745749dcd970001dbdd0b	1	5	add_first	non	learning	-	stimuli/s8.jpg		-	0	0
add_576745749dcd970001dbdd0b	2	5	add_first	non	learning	+	stimuli/s18.jpg		+	0	0
add_576745749dcd970001dbdd0b	3	5	add_first	non	learning	+	stimuli/s3.jpg		+	0	0
add_576745749dcd970001dbdd0b	0	0	add_first	non	blocking	blocking-control	stimuli/s8.jpg	stimuli/s7.jpg	+	0	0
add_576745749dcd970001dbdd0b	1	0	add_first	non	blocking	blocking-control	stimuli/s14.jpg	stimuli/s12.jpg	+	1	1
add_576745749dcd970001dbdd0b	2	0	add_first	non	blocking	no-allergy-control	stimuli/s1.jpg	stimuli/s4.jpg	-	0	0
add_576745749dcd970001dbdd0b	3	0	add_first	non	blocking	no-allergy-control	stimuli/s13.jpg	stimuli/s17.jpg	-	0	0
add_576745749dcd970001dbdd0b	4	0	add_first	non	blocking	blocking	stimuli/s3.jpg	stimuli/s6.jpg	+	1	1
add_576745749dcd970001dbdd0b	5	0	add_first	non	blocking	blocking	stimuli/s18.jpg	stimuli/s2.jpg	+	1	1
add_576745749dcd970001dbdd0b	6	0	add_first	non	blocking	no-allergy-control	stimuli/s5.jpg	stimuli/s15.jpg	-	1	1
add_576745749dcd970001dbdd0b	0	1	add_first	non	blocking	blocking-control	stimuli/s14.jpg	stimuli/s12.jpg	+	1	1
add_576745749dcd970001dbdd0b	1	1	add_first	non	blocking	no-allergy-control	stimuli/s13.jpg	stimuli/s17.jpg	-	0	0
add_576745749dcd970001dbdd0b	2	1	add_first	non	blocking	blocking	stimuli/s3.jpg	stimuli/s6.jpg	+	1	1
add_576745749dcd970001dbdd0b	3	1	add_first	non	blocking	blocking	stimuli/s18.jpg	stimuli/s2.jpg	+	1	1
add_576745749dcd970001dbdd0b	4	1	add_first	non	blocking	no-allergy-control	stimuli/s1.jpg	stimuli/s4.jpg	-	0	0
add_576745749dcd970001dbdd0b	5	1	add_first	non	blocking	no-allergy-control	stimuli/s5.jpg	stimuli/s15.jpg	-	0	0
add_576745749dcd970001dbdd0b	6	1	add_first	non	blocking	blocking-control	stimuli/s8.jpg	stimuli/s7.jpg	+	0	0
add_576745749dcd970001dbdd0b	0	2	add_first	non	blocking	no-allergy-control	stimuli/s1.jpg	stimuli/s4.jpg	-	0	0
add_576745749dcd970001dbdd0b	1	2	add_first	non	blocking	blocking-control	stimuli/s8.jpg	stimuli/s7.jpg	+	1	1
add_576745749dcd970001dbdd0b	2	2	add_first	non	blocking	blocking	stimuli/s18.jpg	stimuli/s2.jpg	+	1	1
add_576745749dcd970001dbdd0b	3	2	add_first	non	blocking	no-allergy-control	stimuli/s5.jpg	stimuli/s15.jpg	-	0	0
add_576745749dcd970001dbdd0b	4	2	add_first	non	blocking	blocking	stimuli/s3.jpg	stimuli/s6.jpg	+	0	0
add_576745749dcd970001dbdd0b	5	2	add_first	non	blocking	no-allergy-control	stimuli/s13.jpg	stimuli/s17.jpg	-	0	0
add_576745749dcd970001dbdd0b	6	2	add_first	non	blocking	blocking-control	stimuli/s14.jpg	stimuli/s12.jpg	+	1	1
add_576745749dcd970001dbdd0b	0	3	add_first	non	blocking	blocking	stimuli/s3.jpg	stimuli/s6.jpg	+	1	1
add_576745749dcd970001dbdd0b	1	3	add_first	non	blocking	no-allergy-control	stimuli/s5.jpg	stimuli/s15.jpg	-	0	0
add_576745749dcd970001dbdd0b	2	3	add_first	non	blocking	blocking	stimuli/s18.jpg	stimuli/s2.jpg	+	1	1
add_576745749dcd970001dbdd0b	3	3	add_first	non	blocking	blocking-control	stimuli/s8.jpg	stimuli/s7.jpg	+	1	1
add_576745749dcd970001dbdd0b	4	3	add_first	non	blocking	blocking-control	stimuli/s14.jpg	stimuli/s12.jpg	+	1	1
add_576745749dcd970001dbdd0b	5	3	add_first	non	blocking	no-allergy-control	stimuli/s13.jpg	stimuli/s17.jpg	-	0	0
add_576745749dcd970001dbdd0b	6	3	add_first	non	blocking	no-allergy-control	stimuli/s1.jpg	stimuli/s4.jpg	-	0	0
add_576745749dcd970001dbdd0b	0	4	add_first	non	blocking	blocking	stimuli/s18.jpg	stimuli/s2.jpg	+	1	1
add_576745749dcd970001dbdd0b	1	4	add_first	non	blocking	blocking-control	stimuli/s14.jpg	stimuli/s12.jpg	+	1	1
add_576745749dcd970001dbdd0b	2	4	add_first	non	blocking	no-allergy-control	stimuli/s1.jpg	stimuli/s4.jpg	-	0	0
add_576745749dcd970001dbdd0b	3	4	add_first	non	blocking	no-allergy-control	stimuli/s13.jpg	stimuli/s17.jpg	-	0	0
add_576745749dcd970001dbdd0b	4	4	add_first	non	blocking	blocking-control	stimuli/s8.jpg	stimuli/s7.jpg	+	1	1
add_576745749dcd970001dbdd0b	5	4	add_first	non	blocking	no-allergy-control	stimuli/s5.jpg	stimuli/s15.jpg	-	0	0
add_576745749dcd970001dbdd0b	6	4	add_first	non	blocking	blocking	stimuli/s3.jpg	stimuli/s6.jpg	+	1	1
add_576745749dcd970001dbdd0b	0	5	add_first	non	blocking	blocking	stimuli/s3.jpg	stimuli/s6.jpg	+	1	1
add_576745749dcd970001dbdd0b	1	5	add_first	non	blocking	no-allergy-control	stimuli/s13.jpg	stimuli/s17.jpg	-	0	0
add_576745749dcd970001dbdd0b	2	5	add_first	non	blocking	blocking-control	stimuli/s14.jpg	stimuli/s12.jpg	+	1	1
add_576745749dcd970001dbdd0b	3	5	add_first	non	blocking	blocking	stimuli/s18.jpg	stimuli/s2.jpg	+	1	1
add_576745749dcd970001dbdd0b	4	5	add_first	non	blocking	no-allergy-control	stimuli/s5.jpg	stimuli/s15.jpg	-	0	0
add_576745749dcd970001dbdd0b	5	5	add_first	non	blocking	no-allergy-control	stimuli/s1.jpg	stimuli/s4.jpg	-	0	0
add_576745749dcd970001dbdd0b	6	5	add_first	non	blocking	blocking-control	stimuli/s8.jpg	stimuli/s7.jpg	+	1	1
add_576745749dcd970001dbdd0b	0	0	add_first	non	test	blocking-violation	stimuli/s2.jpg		+	0	0
add_576745749dcd970001dbdd0b	1	0	add_first	non	test	no-allergy-control	stimuli/s15.jpg		-	0	0
add_576745749dcd970001dbdd0b	2	0	add_first	non	test	blocking-violation-control	stimuli/s7.jpg		+	0	0
add_576745749dcd970001dbdd0b	3	0	add_first	non	test	blocking-confirmation	stimuli/s6.jpg		-	0	0
add_576745749dcd970001dbdd0b	4	0	add_first	non	test	blocking-confirmation-control	stimuli/s12.jpg		+	0	0
add_576745749dcd970001dbdd0b	0	1	add_first	non	test	blocking-violation	stimuli/s2.jpg		+	1	1
add_576745749dcd970001dbdd0b	1	1	add_first	non	test	no-allergy-control	stimuli/s15.jpg		-	0	0
add_576745749dcd970001dbdd0b	2	1	add_first	non	test	blocking-confirmation-control	stimuli/s12.jpg		+	1	1
add_576745749dcd970001dbdd0b	3	1	add_first	non	test	blocking-violation-control	stimuli/s7.jpg		+	1	1
add_576745749dcd970001dbdd0b	4	1	add_first	non	test	blocking-confirmation	stimuli/s6.jpg		-	1	1
add_576745749dcd970001dbdd0b	0	2	add_first	non	test	blocking-violation	stimuli/s2.jpg		+	1	1
add_576745749dcd970001dbdd0b	1	2	add_first	non	test	no-allergy-control	stimuli/s15.jpg		-	0	0
add_576745749dcd970001dbdd0b	2	2	add_first	non	test	blocking-confirmation	stimuli/s6.jpg		-	1	1
add_576745749dcd970001dbdd0b	3	2	add_first	non	test	blocking-confirmation-control	stimuli/s12.jpg		+	1	1
add_576745749dcd970001dbdd0b	4	2	add_first	non	test	blocking-violation-control	stimuli/s7.jpg		+	1	1
add_576745749dcd970001dbdd0b	0	3	add_first	non	test	blocking-confirmation-control	stimuli/s12.jpg		+	1	1
add_576745749dcd970001dbdd0b	1	3	add_first	non	test	blocking-violation	stimuli/s2.jpg		+	1	1
add_576745749dcd970001dbdd0b	2	3	add_first	non	test	blocking-violation-control	stimuli/s7.jpg		+	1	1
add_576745749dcd970001dbdd0b	3	3	add_first	non	test	no-allergy-control	stimuli/s15.jpg		-	0	0
add_576745749dcd970001dbdd0b	4	3	add_first	non	test	blocking-confirmation	stimuli/s6.jpg		-	1	1
add_576745749dcd970001dbdd0b	0	4	add_first	non	test	blocking-confirmation	stimuli/s6.jpg		-	1	1
add_576745749dcd970001dbdd0b	1	4	add_first	non	test	no-allergy-control	stimuli/s15.jpg		-	0	0
add_576745749dcd970001dbdd0b	2	4	add_first	non	test	blocking-violation-control	stimuli/s7.jpg		+	1	1
add_576745749dcd970001dbdd0b	3	4	add_first	non	test	blocking-violation	stimuli/s2.jpg		+	1	1
add_576745749dcd970001dbdd0b	4	4	add_first	non	test	blocking-confirmation-control	stimuli/s12.jpg		+	1	1
add_576745749dcd970001dbdd0b	0	5	add_first	non	test	blocking-confirmation-control	stimuli/s12.jpg		+	1	1
add_576745749dcd970001dbdd0b	1	5	add_first	non	test	blocking-violation	stimuli/s2.jpg		+	1	1
add_576745749dcd970001dbdd0b	2	5	add_first	non	test	blocking-violation-control	stimuli/s7.jpg		+	1	1
add_576745749dcd970001dbdd0b	3	5	add_first	non	test	no-allergy-control	stimuli/s15.jpg		-	0	0
add_576745749dcd970001dbdd0b	4	5	add_first	non	test	blocking-confirmation	stimuli/s6.jpg		-	1	1
add_5778f087ca706f000190edbb	0	0	add_first	add	prelearning	+	stimuli/s6.jpg		++	1	1
add_5778f087ca706f000190edbb	1	0	add_first	add	prelearning	+	stimuli/s4.jpg		+	1	1
add_5778f087ca706f000190edbb	2	0	add_first	add	prelearning	+++	stimuli/s4.jpg	stimuli/s6.jpg	+++	3	1
add_5778f087ca706f000190edbb	0	1	add_first	add	prelearning	+++	stimuli/s4.jpg	stimuli/s6.jpg	+++	2	1
add_5778f087ca706f000190edbb	1	1	add_first	add	prelearning	+	stimuli/s4.jpg		+	1	1
add_5778f087ca706f000190edbb	2	1	add_first	add	prelearning	+	stimuli/s6.jpg		++	2	1
add_5778f087ca706f000190edbb	0	2	add_first	add	prelearning	+	stimuli/s6.jpg		++	2	1
add_5778f087ca706f000190edbb	1	2	add_first	add	prelearning	+++	stimuli/s4.jpg	stimuli/s6.jpg	+++	3	1
add_5778f087ca706f000190edbb	2	2	add_first	add	prelearning	+	stimuli/s4.jpg		+	1	1
add_5778f087ca706f000190edbb	0	3	add_first	add	prelearning	+++	stimuli/s4.jpg	stimuli/s6.jpg	+++	3	1
add_5778f087ca706f000190edbb	1	3	add_first	add	prelearning	+	stimuli/s4.jpg		+	1	1
add_5778f087ca706f000190edbb	2	3	add_first	add	prelearning	+	stimuli/s6.jpg		++	2	1
add_5778f087ca706f000190edbb	0	4	add_first	add	prelearning	+	stimuli/s6.jpg		++	2	1
add_5778f087ca706f000190edbb	1	4	add_first	add	prelearning	+	stimuli/s4.jpg		+	1	1
add_5778f087ca706f000190edbb	2	4	add_first	add	prelearning	+++	stimuli/s4.jpg	stimuli/s6.jpg	+++	3	1
add_5778f087ca706f000190edbb	0	5	add_first	add	prelearning	+++	stimuli/s4.jpg	stimuli/s6.jpg	+++	3	1
add_5778f087ca706f000190edbb	1	5	add_first	add	prelearning	+	stimuli/s6.jpg		++	2	1
add_5778f087ca706f000190edbb	2	5	add_first	add	prelearning	+	stimuli/s4.jpg		+	1	1
add_5778f087ca706f000190edbb	0	0	add_first	add	learning	-	stimuli/s8.jpg		-	1	1
add_5778f087ca706f000190edbb	1	0	add_first	add	learning	+	stimuli/s14.jpg		+	0	0
add_5778f087ca706f000190edbb	2	0	add_first	add	learning	+	stimuli/s1.jpg		+	0	0
add_5778f087ca706f000190edbb	3	0	add_first	add	learning	-	stimuli/s17.jpg		-	0	0
add_5778f087ca706f000190edbb	0	1	add_first	add	learning	-	stimuli/s17.jpg		-	0	0
add_5778f087ca706f000190edbb	1	1	add_first	add	learning	+	stimuli/s1.jpg		+	2	1
add_5778f087ca706f000190edbb	2	1	add_first	add	learning	+	stimuli/s14.jpg		+	1	1
add_5778f087ca706f000190edbb	3	1	add_first	add	learning	-	stimuli/s8.jpg		-	1	1
add_5778f087ca706f000190edbb	0	2	add_first	add	learning	-	stimuli/s8.jpg		-	0	0
add_5778f087ca706f000190edbb	1	2	add_first	add	learning	+	stimuli/s1.jpg		+	2	1
add_5778f087ca706f000190edbb	2	2	add_first	add	learning	-	stimuli/s17.jpg		-	0	0
add_5778f087ca706f000190edbb	3	2	add_first	add	learning	+	stimuli/s14.jpg		+	1	1
add_5778f087ca706f000190edbb	0	3	add_first	add	learning	+	stimuli/s1.jpg		+	2	1
add_5778f087ca706f000190edbb	1	3	add_first	add	learning	-	stimuli/s17.jpg		-	0	0
add_5778f087ca706f000190edbb	2	3	add_first	add	learning	-	stimuli/s8.jpg		-	0	0
add_5778f087ca706f000190edbb	3	3	add_first	add	learning	+	stimuli/s14.jpg		+	1	1
add_5778f087ca706f000190edbb	0	4	add_first	add	learning	+	stimuli/s1.jpg		+	1	1
add_5778f087ca706f000190edbb	1	4	add_first	add	learning	-	stimuli/s17.jpg		-	0	0
add_5778f087ca706f000190edbb	2	4	add_first	add	learning	-	stimuli/s8.jpg		-	0	0
add_5778f087ca706f000190edbb	3	4	add_first	add	learning	+	stimuli/s14.jpg		+	1	1
add_5778f087ca706f000190edbb	0	5	add_first	add	learning	-	stimuli/s17.jpg		-	0	0
add_5778f087ca706f000190edbb	1	5	add_first	add	learning	+	stimuli/s1.jpg		+	1	1
add_5778f087ca706f000190edbb	2	5	add_first	add	learning	+	stimuli/s14.jpg		+	1	1
add_5778f087ca706f000190edbb	3	5	add_first	add	learning	-	stimuli/s8.jpg		-	0	0
add_5778f087ca706f000190edbb	0	0	add_first	add	blocking	blocking	stimuli/s1.jpg	stimuli/s5.jpg	+	2	1
add_5778f087ca706f000190edbb	1	0	add_first	add	blocking	blocking-control	stimuli/s8.jpg	stimuli/s13.jpg	+	1	1
add_5778f087ca706f000190edbb	2	0	add_first	add	blocking	no-allergy-control	stimuli/s3.jpg	stimuli/s10.jpg	-	1	1
add_5778f087ca706f000190edbb	3	0	add_first	add	blocking	blocking	stimuli/s14.jpg	stimuli/s18.jpg	+	2	1
add_5778f087ca706f000190edbb	4	0	add_first	add	blocking	no-allergy-control	stimuli/s19.jpg	stimuli/s7.jpg	-	1	1
add_5778f087ca706f000190edbb	5	0	add_first	add	blocking	blocking-control	stimuli/s17.jpg	stimuli/s15.jpg	+	0	0
add_5778f087ca706f000190edbb	6	0	add_first	add	blocking	no-allergy-control	stimuli/s9.jpg	stimuli/s2.jpg	-	1	1
add_5778f087ca706f000190edbb	0	1	add_first	add	blocking	blocking	stimuli/s14.jpg	stimuli/s18.jpg	+	1	1
add_5778f087ca706f000190edbb	1	1	add_first	add	blocking	no-allergy-control	stimuli/s9.jpg	stimuli/s2.jpg	-	1	1
add_5778f087ca706f000190edbb	2	1	add_first	add	blocking	no-allergy-control	stimuli/s3.jpg	stimuli/s10.jpg	-	0	0
add_5778f087ca706f000190edbb	3	1	add_first	add	blocking	blocking-control	stimuli/s17.jpg	stimuli/s15.jpg	+	1	1
add_5778f087ca706f000190edbb	4	1	add_first	add	blocking	blocking	stimuli/s1.jpg	stimuli/s5.jpg	+	1	1
add_5778f087ca706f000190edbb	5	1	add_first	add	blocking	blocking-control	stimuli/s8.jpg	stimuli/s13.jpg	+	0	0
add_5778f087ca706f000190edbb	6	1	add_first	add	blocking	no-allergy-control	stimuli/s19.jpg	stimuli/s7.jpg	-	0	0
add_5778f087ca706f000190edbb	0	2	add_first	add	blocking	blocking	stimuli/s14.jpg	stimuli/s18.jpg	+	1	1
add_5778f087ca706f000190edbb	1	2	add_first	add	blocking	no-allergy-control	stimuli/s9.jpg	stimuli/s2.jpg	-	0	0
add_5778f087ca706f000190edbb	2	2	add_first	add	blocking	no-allergy-control	stimuli/s19.jpg	stimuli/s7.jpg	-	0	0
add_5778f087ca706f000190edbb	3	2	add_first	add	blocking	no-allergy-control	stimuli/s3.jpg	stimuli/s10.jpg	-	0	0
add_5778f087ca706f000190edbb	4	2	add_first	add	blocking	blocking-control	stimuli/s17.jpg	stimuli/s15.jpg	+	1	1
add_5778f087ca706f000190edbb	5	2	add_first	add	blocking	blocking-control	stimuli/s8.jpg	stimuli/s13.jpg	+	1	1
add_5778f087ca706f000190edbb	6	2	add_first	add	blocking	blocking	stimuli/s1.jpg	stimuli/s5.jpg	+	1	1
add_5778f087ca706f000190edbb	0	3	add_first	add	blocking	blocking-control	stimuli/s17.jpg	stimuli/s15.jpg	+	1	1
add_5778f087ca706f000190edbb	1	3	add_first	add	blocking	no-allergy-control	stimuli/s3.jpg	stimuli/s10.jpg	-	0	0
add_5778f087ca706f000190edbb	2	3	add_first	add	blocking	no-allergy-control	stimuli/s19.jpg	stimuli/s7.jpg	-	0	0
add_5778f087ca706f000190edbb	3	3	add_first	add	blocking	blocking-control	stimuli/s8.jpg	stimuli/s13.jpg	+	1	1
add_5778f087ca706f000190edbb	4	3	add_first	add	blocking	no-allergy-control	stimuli/s9.jpg	stimuli/s2.jpg	-	0	0
add_5778f087ca706f000190edbb	5	3	add_first	add	blocking	blocking	stimuli/s14.jpg	stimuli/s18.jpg	+	1	1
add_5778f087ca706f000190edbb	6	3	add_first	add	blocking	blocking	stimuli/s1.jpg	stimuli/s5.jpg	+	1	1
add_5778f087ca706f000190edbb	0	4	add_first	add	blocking	blocking-control	stimuli/s17.jpg	stimuli/s15.jpg	+	1	1
add_5778f087ca706f000190edbb	1	4	add_first	add	blocking	no-allergy-control	stimuli/s3.jpg	stimuli/s10.jpg	-	0	0
add_5778f087ca706f000190edbb	2	4	add_first	add	blocking	blocking	stimuli/s1.jpg	stimuli/s5.jpg	+	1	1
add_5778f087ca706f000190edbb	3	4	add_first	add	blocking	no-allergy-control	stimuli/s19.jpg	stimuli/s7.jpg	-	0	0
add_5778f087ca706f000190edbb	4	4	add_first	add	blocking	blocking-control	stimuli/s8.jpg	stimuli/s13.jpg	+	1	1
add_5778f087ca706f000190edbb	5	4	add_first	add	blocking	no-allergy-control	stimuli/s9.jpg	stimuli/s2.jpg	-	0	0
add_5778f087ca706f000190edbb	6	4	add_first	add	blocking	blocking	stimuli/s14.jpg	stimuli/s18.jpg	+	1	1
add_5778f087ca706f000190edbb	0	5	add_first	add	blocking	blocking-control	stimuli/s17.jpg	stimuli/s15.jpg	+	1	1
add_5778f087ca706f000190edbb	1	5	add_first	add	blocking	blocking-control	stimuli/s8.jpg	stimuli/s13.jpg	+	1	1
add_5778f087ca706f000190edbb	2	5	add_first	add	blocking	no-allergy-control	stimuli/s9.jpg	stimuli/s2.jpg	-	0	0
add_5778f087ca706f000190edbb	3	5	add_first	add	blocking	no-allergy-control	stimuli/s3.jpg	stimuli/s10.jpg	-	0	0
add_5778f087ca706f000190edbb	4	5	add_first	add	blocking	blocking	stimuli/s1.jpg	stimuli/s5.jpg	+	1	1
add_5778f087ca706f000190edbb	5	5	add_first	add	blocking	no-allergy-control	stimuli/s19.jpg	stimuli/s7.jpg	-	0	0
add_5778f087ca706f000190edbb	6	5	add_first	add	blocking	blocking	stimuli/s14.jpg	stimuli/s18.jpg	+	1	1
add_5778f087ca706f000190edbb	0	0	add_first	add	test	blocking-violation-control	stimuli/s13.jpg		+	1	1
add_5778f087ca706f000190edbb	1	0	add_first	add	test	blocking-confirmation	stimuli/s18.jpg		-	0	0
add_5778f087ca706f000190edbb	2	0	add_first	add	test	no-allergy-control	stimuli/s2.jpg		-	0	0
add_5778f087ca706f000190edbb	3	0	add_first	add	test	blocking-confirmation-control	stimuli/s15.jpg		+	1	1
add_5778f087ca706f000190edbb	4	0	add_first	add	test	blocking-violation	stimuli/s5.jpg		+	0	0
add_5778f087ca706f000190edbb	0	1	add_first	add	test	blocking-confirmation	stimuli/s18.jpg		-	0	0
add_5778f087ca706f000190edbb	1	1	add_first	add	test	blocking-violation-control	stimuli/s13.jpg		+	1	1
add_5778f087ca706f000190edbb	2	1	add_first	add	test	no-allergy-control	stimuli/s2.jpg		-	0	0
add_5778f087ca706f000190edbb	3	1	add_first	add	test	blocking-violation	stimuli/s5.jpg		+	0	0
add_5778f087ca706f000190edbb	4	1	add_first	add	test	blocking-confirmation-control	stimuli/s15.jpg		+	1	1
add_5778f087ca706f000190edbb	0	2	add_first	add	test	blocking-confirmation-control	stimuli/s15.jpg		+	1	1
add_5778f087ca706f000190edbb	1	2	add_first	add	test	no-allergy-control	stimuli/s2.jpg		-	0	0
add_5778f087ca706f000190edbb	2	2	add_first	add	test	blocking-violation-control	stimuli/s13.jpg		+	1	1
add_5778f087ca706f000190edbb	3	2	add_first	add	test	blocking-violation	stimuli/s5.jpg		+	0	0
add_5778f087ca706f000190edbb	4	2	add_first	add	test	blocking-confirmation	stimuli/s18.jpg		-	0	0
add_5778f087ca706f000190edbb	0	3	add_first	add	test	blocking-violation-control	stimuli/s13.jpg		+	1	1
add_5778f087ca706f000190edbb	1	3	add_first	add	test	blocking-confirmation-control	stimuli/s15.jpg		+	1	1
add_5778f087ca706f000190edbb	2	3	add_first	add	test	blocking-violation	stimuli/s5.jpg		+	0	0
add_5778f087ca706f000190edbb	3	3	add_first	add	test	no-allergy-control	stimuli/s2.jpg		-	0	0
add_5778f087ca706f000190edbb	4	3	add_first	add	test	blocking-confirmation	stimuli/s18.jpg		-	0	0
add_5778f087ca706f000190edbb	0	4	add_first	add	test	blocking-violation-control	stimuli/s13.jpg		+	1	1
add_5778f087ca706f000190edbb	1	4	add_first	add	test	blocking-confirmation-control	stimuli/s15.jpg		+	1	1
add_5778f087ca706f000190edbb	2	4	add_first	add	test	no-allergy-control	stimuli/s2.jpg		-	0	0
add_5778f087ca706f000190edbb	3	4	add_first	add	test	blocking-violation	stimuli/s5.jpg		+	0	0
add_5778f087ca706f000190edbb	4	4	add_first	add	test	blocking-confirmation	stimuli/s18.jpg		-	0	0
add_5778f087ca706f000190edbb	0	5	add_first	add	test	blocking-confirmation-control	stimuli/s15.jpg		+	1	1
add_5778f087ca706f000190edbb	1	5	add_first	add	test	blocking-confirmation	stimuli/s18.jpg		-	0	0
add_5778f087ca706f000190edbb	2	5	add_first	add	test	blocking-violation-control	stimuli/s13.jpg		+	1	1
add_5778f087ca706f000190edbb	3	5	add_first	add	test	blocking-violation	stimuli/s5.jpg		+	0	0
add_5778f087ca706f000190edbb	4	5	add_first	add	test	no-allergy-control	stimuli/s2.jpg		-	0	0
add_5778f087ca706f000190edbb	0	0	add_first	non	prelearning	+	stimuli/s13.jpg		+	0	0
add_5778f087ca706f000190edbb	1	0	add_first	non	prelearning	-	stimuli/s11.jpg		+	0	0
add_5778f087ca706f000190edbb	2	0	add_first	non	prelearning	-	stimuli/s13.jpg	stimuli/s11.jpg	+	3	1
add_5778f087ca706f000190edbb	0	1	add_first	non	prelearning	-	stimuli/s13.jpg	stimuli/s11.jpg	+	1	1
add_5778f087ca706f000190edbb	1	1	add_first	non	prelearning	-	stimuli/s11.jpg		+	1	1
add_5778f087ca706f000190edbb	2	1	add_first	non	prelearning	+	stimuli/s13.jpg		+	1	1
add_5778f087ca706f000190edbb	0	2	add_first	non	prelearning	+	stimuli/s13.jpg		+	1	1
add_5778f087ca706f000190edbb	1	2	add_first	non	prelearning	-	stimuli/s11.jpg		+	1	1
add_5778f087ca706f000190edbb	2	2	add_first	non	prelearning	-	stimuli/s13.jpg	stimuli/s11.jpg	+	1	1
add_5778f087ca706f000190edbb	0	3	add_first	non	prelearning	+	stimuli/s13.jpg		+	1	1
add_5778f087ca706f000190edbb	1	3	add_first	non	prelearning	-	stimuli/s13.jpg	stimuli/s11.jpg	+	1	1
add_5778f087ca706f000190edbb	2	3	add_first	non	prelearning	-	stimuli/s11.jpg		+	1	1
add_5778f087ca706f000190edbb	0	4	add_first	non	prelearning	-	stimuli/s11.jpg		+	1	1
add_5778f087ca706f000190edbb	1	4	add_first	non	prelearning	-	stimuli/s13.jpg	stimuli/s11.jpg	+	1	1
add_5778f087ca706f000190edbb	2	4	add_first	non	prelearning	+	stimuli/s13.jpg		+	1	1
add_5778f087ca706f000190edbb	0	5	add_first	non	prelearning	+	stimuli/s13.jpg		+	1	1
add_5778f087ca706f000190edbb	1	5	add_first	non	prelearning	-	stimuli/s13.jpg	stimuli/s11.jpg	+	1	1
add_5778f087ca706f000190edbb	2	5	add_first	non	prelearning	-	stimuli/s11.jpg		+	1	1
add_5778f087ca706f000190edbb	0	0	add_first	non	learning	-	stimuli/s10.jpg		-	0	0
add_5778f087ca706f000190edbb	1	0	add_first	non	learning	+	stimuli/s8.jpg		+	0	0
add_5778f087ca706f000190edbb	2	0	add_first	non	learning	+	stimuli/s14.jpg		+	0	0
add_5778f087ca706f000190edbb	3	0	add_first	non	learning	-	stimuli/s9.jpg		-	0	0
add_5778f087ca706f000190edbb	0	1	add_first	non	learning	-	stimuli/s9.jpg		-	0	0
add_5778f087ca706f000190edbb	1	1	add_first	non	learning	+	stimuli/s14.jpg		+	1	1
add_5778f087ca706f000190edbb	2	1	add_first	non	learning	+	stimuli/s8.jpg		+	1	1
add_5778f087ca706f000190edbb	3	1	add_first	non	learning	-	stimuli/s10.jpg		-	1	1
add_5778f087ca706f000190edbb	0	2	add_first	non	learning	+	stimuli/s14.jpg		+	1	1
add_5778f087ca706f000190edbb	1	2	add_first	non	learning	-	stimuli/s9.jpg		-	0	0
add_5778f087ca706f000190edbb	2	2	add_first	non	learning	+	stimuli/s8.jpg		+	1	1
add_5778f087ca706f000190edbb	3	2	add_first	non	learning	-	stimuli/s10.jpg		-	1	1
add_5778f087ca706f000190edbb	0	3	add_first	non	learning	+	stimuli/s14.jpg		+	1	1
add_5778f087ca706f000190edbb	1	3	add_first	non	learning	-	stimuli/s9.jpg		-	0	0
add_5778f087ca706f000190edbb	2	3	add_first	non	learning	+	stimuli/s8.jpg		+	1	1
add_5778f087ca706f000190edbb	3	3	add_first	non	learning	-	stimuli/s10.jpg		-	0	0
add_5778f087ca706f000190edbb	0	4	add_first	non	learning	+	stimuli/s14.jpg		+	1	1
add_5778f087ca706f000190edbb	1	4	add_first	non	learning	-	stimuli/s9.jpg		-	0	0
add_5778f087ca706f000190edbb	2	4	add_first	non	learning	+	stimuli/s8.jpg		+	1	1
add_5778f087ca706f000190edbb	3	4	add_first	non	learning	-	stimuli/s10.jpg		-	0	0
add_5778f087ca706f000190edbb	0	5	add_first	non	learning	+	stimuli/s8.jpg		+	1	1
add_5778f087ca706f000190edbb	1	5	add_first	non	learning	-	stimuli/s9.jpg		-	0	0
add_5778f087ca706f000190edbb	2	5	add_first	non	learning	+	stimuli/s14.jpg		+	1	1
add_5778f087ca706f000190edbb	3	5	add_first	non	learning	-	stimuli/s10.jpg		-	0	0
add_5778f087ca706f000190edbb	0	0	add_first	non	blocking	no-allergy-control	stimuli/s12.jpg	stimuli/s18.jpg	-	1	1
add_5778f087ca706f000190edbb	1	0	add_first	non	blocking	blocking-control	stimuli/s9.jpg	stimuli/s7.jpg	+	0	0
add_5778f087ca706f000190edbb	2	0	add_first	non	blocking	blocking	stimuli/s14.jpg	stimuli/s5.jpg	+	1	1
add_5778f087ca706f000190edbb	3	0	add_first	non	blocking	no-allergy-control	stimuli/s2.jpg	stimuli/s1.jpg	-	1	1
add_5778f087ca706f000190edbb	4	0	add_first	non	blocking	no-allergy-control	stimuli/s3.jpg	stimuli/s6.jpg	-	1	1
add_5778f087ca706f000190edbb	5	0	add_first	non	blocking	blocking-control	stimuli/s10.jpg	stimuli/s15.jpg	+	1	1
add_5778f087ca706f000190edbb	6	0	add_first	non	blocking	blocking	stimuli/s8.jpg	stimuli/s17.jpg	+	0	0
add_5778f087ca706f000190edbb	0	1	add_first	non	blocking	blocking-control	stimuli/s10.jpg	stimuli/s15.jpg	+	1	1
add_5778f087ca706f000190edbb	1	1	add_first	non	blocking	no-allergy-control	stimuli/s12.jpg	stimuli/s18.jpg	-	1	1
add_5778f087ca706f000190edbb	2	1	add_first	non	blocking	blocking-control	stimuli/s9.jpg	stimuli/s7.jpg	+	1	1
add_5778f087ca706f000190edbb	3	1	add_first	non	blocking	blocking	stimuli/s14.jpg	stimuli/s5.jpg	+	1	1
add_5778f087ca706f000190edbb	4	1	add_first	non	blocking	blocking	stimuli/s8.jpg	stimuli/s17.jpg	+	1	1
add_5778f087ca706f000190edbb	5	1	add_first	non	blocking	no-allergy-control	stimuli/s2.jpg	stimuli/s1.jpg	-	1	1
add_5778f087ca706f000190edbb	6	1	add_first	non	blocking	no-allergy-control	stimuli/s3.jpg	stimuli/s6.jpg	-	0	0
add_5778f087ca706f000190edbb	0	2	add_first	non	blocking	blocking-control	stimuli/s10.jpg	stimuli/s15.jpg	+	1	1
add_5778f087ca706f000190edbb	1	2	add_first	non	blocking	blocking-control	stimuli/s9.jpg	stimuli/s7.jpg	+	1	1
add_5778f087ca706f000190edbb	2	2	add_first	non	blocking	no-allergy-control	stimuli/s3.jpg	stimuli/s6.jpg	-	0	0
add_5778f087ca706f000190edbb	3	2	add_first	non	blocking	blocking	stimuli/s8.jpg	stimuli/s17.jpg	+	1	1
add_5778f087ca706f000190edbb	4	2	add_first	non	blocking	blocking	stimuli/s14.jpg	stimuli/s5.jpg	+	1	1
add_5778f087ca706f000190edbb	5	2	add_first	non	blocking	no-allergy-control	stimuli/s12.jpg	stimuli/s18.jpg	-	0	0
add_5778f087ca706f000190edbb	6	2	add_first	non	blocking	no-allergy-control	stimuli/s2.jpg	stimuli/s1.jpg	-	0	0
add_5778f087ca706f000190edbb	0	3	add_first	non	blocking	blocking-control	stimuli/s9.jpg	stimuli/s7.jpg	+	1	1
add_5778f087ca706f000190edbb	1	3	add_first	non	blocking	blocking	stimuli/s8.jpg	stimuli/s17.jpg	+	1	1
add_5778f087ca706f000190edbb	2	3	add_first	non	blocking	blocking-control	stimuli/s10.jpg	stimuli/s15.jpg	+	1	1
add_5778f087ca706f000190edbb	3	3	add_first	non	blocking	no-allergy-control	stimuli/s3.jpg	stimuli/s6.jpg	-	0	0
add_5778f087ca706f000190edbb	4	3	add_first	non	blocking	blocking	stimuli/s14.jpg	stimuli/s5.jpg	+	1	1
add_5778f087ca706f000190edbb	5	3	add_first	non	blocking	no-allergy-control	stimuli/s12.jpg	stimuli/s18.jpg	-	0	0
add_5778f087ca706f000190edbb	6	3	add_first	non	blocking	no-allergy-control	stimuli/s2.jpg	stimuli/s1.jpg	-	0	0
add_5778f087ca706f000190edbb	0	4	add_first	non	blocking	blocking	stimuli/s8.jpg	stimuli/s17.jpg	+	1	1
add_5778f087ca706f000190edbb	1	4	add_first	non	blocking	blocking-control	stimuli/s9.jpg	stimuli/s7.jpg	+	1	1
add_5778f087ca706f000190edbb	2	4	add_first	non	blocking	no-allergy-control	stimuli/s2.jpg	stimuli/s1.jpg	-	0	0
add_5778f087ca706f000190edbb	3	4	add_first	non	blocking	no-allergy-control	stimuli/s3.jpg	stimuli/s6.jpg	-	0	0
add_5778f087ca706f000190edbb	4	4	add_first	non	blocking	no-allergy-control	stimuli/s12.jpg	stimuli/s18.jpg	-	0	0
add_5778f087ca706f000190edbb	5	4	add_first	non	blocking	blocking	stimuli/s14.jpg	stimuli/s5.jpg	+	1	1
add_5778f087ca706f000190edbb	6	4	add_first	non	blocking	blocking-control	stimuli/s10.jpg	stimuli/s15.jpg	+	1	1
add_5778f087ca706f000190edbb	0	5	add_first	non	blocking	no-allergy-control	stimuli/s3.jpg	stimuli/s6.jpg	-	0	0
add_5778f087ca706f000190edbb	1	5	add_first	non	blocking	blocking-control	stimuli/s10.jpg	stimuli/s15.jpg	+	1	1
add_5778f087ca706f000190edbb	2	5	add_first	non	blocking	blocking-control	stimuli/s9.jpg	stimuli/s7.jpg	+	1	1
add_5778f087ca706f000190edbb	3	5	add_first	non	blocking	blocking	stimuli/s14.jpg	stimuli/s5.jpg	+	1	1
add_5778f087ca706f000190edbb	4	5	add_first	non	blocking	no-allergy-control	stimuli/s12.jpg	stimuli/s18.jpg	-	0	0
add_5778f087ca706f000190edbb	5	5	add_first	non	blocking	blocking	stimuli/s8.jpg	stimuli/s17.jpg	+	1	1
add_5778f087ca706f000190edbb	6	5	add_first	non	blocking	no-allergy-control	stimuli/s2.jpg	stimuli/s1.jpg	-	0	0
add_5778f087ca706f000190edbb	0	0	add_first	non	test	blocking-violation	stimuli/s17.jpg		+	0	0
add_5778f087ca706f000190edbb	1	0	add_first	non	test	blocking-confirmation	stimuli/s5.jpg		-	0	0
add_5778f087ca706f000190edbb	2	0	add_first	non	test	blocking-confirmation-control	stimuli/s15.jpg		+	1	1
add_5778f087ca706f000190edbb	3	0	add_first	non	test	blocking-violation-control	stimuli/s7.jpg		+	1	1
add_5778f087ca706f000190edbb	4	0	add_first	non	test	no-allergy-control	stimuli/s6.jpg		-	0	0
add_5778f087ca706f000190edbb	0	1	add_first	non	test	no-allergy-control	stimuli/s6.jpg		-	0	0
add_5778f087ca706f000190edbb	1	1	add_first	non	test	blocking-violation	stimuli/s17.jpg		+	0	0
add_5778f087ca706f000190edbb	2	1	add_first	non	test	blocking-confirmation	stimuli/s5.jpg		-	0	0
add_5778f087ca706f000190edbb	3	1	add_first	non	test	blocking-confirmation-control	stimuli/s15.jpg		+	1	1
add_5778f087ca706f000190edbb	4	1	add_first	non	test	blocking-violation-control	stimuli/s7.jpg		+	1	1
add_5778f087ca706f000190edbb	0	2	add_first	non	test	blocking-violation-control	stimuli/s7.jpg		+	1	1
add_5778f087ca706f000190edbb	1	2	add_first	non	test	blocking-violation	stimuli/s17.jpg		+	0	0
add_5778f087ca706f000190edbb	2	2	add_first	non	test	no-allergy-control	stimuli/s6.jpg		-	0	0
add_5778f087ca706f000190edbb	3	2	add_first	non	test	blocking-confirmation-control	stimuli/s15.jpg		+	1	1
add_5778f087ca706f000190edbb	4	2	add_first	non	test	blocking-confirmation	stimuli/s5.jpg		-	0	0
add_5778f087ca706f000190edbb	0	3	add_first	non	test	blocking-violation-control	stimuli/s7.jpg		+	1	1
add_5778f087ca706f000190edbb	1	3	add_first	non	test	blocking-violation	stimuli/s17.jpg		+	0	0
add_5778f087ca706f000190edbb	2	3	add_first	non	test	no-allergy-control	stimuli/s6.jpg		-	0	0
add_5778f087ca706f000190edbb	3	3	add_first	non	test	blocking-confirmation-control	stimuli/s15.jpg		+	1	1
add_5778f087ca706f000190edbb	4	3	add_first	non	test	blocking-confirmation	stimuli/s5.jpg		-	0	0
add_5778f087ca706f000190edbb	0	4	add_first	non	test	blocking-confirmation	stimuli/s5.jpg		-	0	0
add_5778f087ca706f000190edbb	1	4	add_first	non	test	blocking-violation-control	stimuli/s7.jpg		+	1	1
add_5778f087ca706f000190edbb	2	4	add_first	non	test	blocking-violation	stimuli/s17.jpg		+	0	0
add_5778f087ca706f000190edbb	3	4	add_first	non	test	blocking-confirmation-control	stimuli/s15.jpg		+	1	1
add_5778f087ca706f000190edbb	4	4	add_first	non	test	no-allergy-control	stimuli/s6.jpg		-	0	0
add_5778f087ca706f000190edbb	0	5	add_first	non	test	blocking-violation-control	stimuli/s7.jpg		+	1	1
add_5778f087ca706f000190edbb	1	5	add_first	non	test	no-allergy-control	stimuli/s6.jpg		-	0	0
add_5778f087ca706f000190edbb	2	5	add_first	non	test	blocking-confirmation	stimuli/s5.jpg		-	0	0
add_5778f087ca706f000190edbb	3	5	add_first	non	test	blocking-confirmation-control	stimuli/s15.jpg		+	1	1
add_5778f087ca706f000190edbb	4	5	add_first	non	test	blocking-violation	stimuli/s17.jpg		+	0	0
add_58aa38b2ef58a9000119cdaa	0	0	add_first	add	prelearning	+	stimuli/s17.jpg		+	0	0
add_58aa38b2ef58a9000119cdaa	1	0	add_first	add	prelearning	+	stimuli/s12.jpg		++	0	0
add_58aa38b2ef58a9000119cdaa	2	0	add_first	add	prelearning	+++	stimuli/s17.jpg	stimuli/s12.jpg	+++	0	0
add_58aa38b2ef58a9000119cdaa	0	1	add_first	add	prelearning	+	stimuli/s17.jpg		+	1	1
add_58aa38b2ef58a9000119cdaa	1	1	add_first	add	prelearning	+	stimuli/s12.jpg		++	2	1
add_58aa38b2ef58a9000119cdaa	2	1	add_first	add	prelearning	+++	stimuli/s17.jpg	stimuli/s12.jpg	+++	2	1
add_58aa38b2ef58a9000119cdaa	0	2	add_first	add	prelearning	+	stimuli/s17.jpg		+	1	1
add_58aa38b2ef58a9000119cdaa	1	2	add_first	add	prelearning	+	stimuli/s12.jpg		++	2	1
add_58aa38b2ef58a9000119cdaa	2	2	add_first	add	prelearning	+++	stimuli/s17.jpg	stimuli/s12.jpg	+++	3	1
add_58aa38b2ef58a9000119cdaa	0	3	add_first	add	prelearning	+	stimuli/s17.jpg		+	1	1
add_58aa38b2ef58a9000119cdaa	1	3	add_first	add	prelearning	+	stimuli/s12.jpg		++	2	1
add_58aa38b2ef58a9000119cdaa	2	3	add_first	add	prelearning	+++	stimuli/s17.jpg	stimuli/s12.jpg	+++	3	1
add_58aa38b2ef58a9000119cdaa	0	4	add_first	add	prelearning	+++	stimuli/s17.jpg	stimuli/s12.jpg	+++	3	1
add_58aa38b2ef58a9000119cdaa	1	4	add_first	add	prelearning	+	stimuli/s12.jpg		++	2	1
add_58aa38b2ef58a9000119cdaa	2	4	add_first	add	prelearning	+	stimuli/s17.jpg		+	1	1
add_58aa38b2ef58a9000119cdaa	0	5	add_first	add	prelearning	+	stimuli/s12.jpg		++	2	1
add_58aa38b2ef58a9000119cdaa	1	5	add_first	add	prelearning	+	stimuli/s17.jpg		+	1	1
add_58aa38b2ef58a9000119cdaa	2	5	add_first	add	prelearning	+++	stimuli/s17.jpg	stimuli/s12.jpg	+++	3	1
add_58aa38b2ef58a9000119cdaa	0	0	add_first	add	learning	-	stimuli/s1.jpg		-	0	0
add_58aa38b2ef58a9000119cdaa	1	0	add_first	add	learning	+	stimuli/s7.jpg		+	0	0
add_58aa38b2ef58a9000119cdaa	2	0	add_first	add	learning	-	stimuli/s19.jpg		-	0	0
add_58aa38b2ef58a9000119cdaa	3	0	add_first	add	learning	+	stimuli/s4.jpg		+	0	0
add_58aa38b2ef58a9000119cdaa	0	1	add_first	add	learning	-	stimuli/s19.jpg		-	1	1
add_58aa38b2ef58a9000119cdaa	1	1	add_first	add	learning	+	stimuli/s4.jpg		+	1	1
add_58aa38b2ef58a9000119cdaa	2	1	add_first	add	learning	+	stimuli/s7.jpg		+	1	1
add_58aa38b2ef58a9000119cdaa	3	1	add_first	add	learning	-	stimuli/s1.jpg		-	1	1
add_58aa38b2ef58a9000119cdaa	0	2	add_first	add	learning	-	stimuli/s19.jpg		-	0	0
add_58aa38b2ef58a9000119cdaa	1	2	add_first	add	learning	+	stimuli/s4.jpg		+	1	1
add_58aa38b2ef58a9000119cdaa	2	2	add_first	add	learning	+	stimuli/s7.jpg		+	1	1
add_58aa38b2ef58a9000119cdaa	3	2	add_first	add	learning	-	stimuli/s1.jpg		-	0	0
add_58aa38b2ef58a9000119cdaa	0	3	add_first	add	learning	-	stimuli/s1.jpg		-	0	0
add_58aa38b2ef58a9000119cdaa	1	3	add_first	add	learning	+	stimuli/s7.jpg		+	1	1
add_58aa38b2ef58a9000119cdaa	2	3	add_first	add	learning	+	stimuli/s4.jpg		+	1	1
add_58aa38b2ef58a9000119cdaa	3	3	add_first	add	learning	-	stimuli/s19.jpg		-	0	0
add_58aa38b2ef58a9000119cdaa	0	4	add_first	add	learning	-	stimuli/s19.jpg		-	0	0
add_58aa38b2ef58a9000119cdaa	1	4	add_first	add	learning	-	stimuli/s1.jpg		-	0	0
add_58aa38b2ef58a9000119cdaa	2	4	add_first	add	learning	+	stimuli/s7.jpg		+	1	1
add_58aa38b2ef58a9000119cdaa	3	4	add_first	add	learning	+	stimuli/s4.jpg		+	1	1
add_58aa38b2ef58a9000119cdaa	0	5	add_first	add	learning	-	stimuli/s19.jpg		-	0	0
add_58aa38b2ef58a9000119cdaa	1	5	add_first	add	learning	-	stimuli/s1.jpg		-	0	0
add_58aa38b2ef58a9000119cdaa	2	5	add_first	add	learning	+	stimuli/s7.jpg		+	1	1
add_58aa38b2ef58a9000119cdaa	3	5	add_first	add	learning	+	stimuli/s4.jpg		+	1	1
add_58aa38b2ef58a9000119cdaa	0	0	add_first	add	blocking	no-allergy-control	stimuli/s13.jpg	stimuli/s8.jpg	-	0	0
add_58aa38b2ef58a9000119cdaa	1	0	add_first	add	blocking	blocking-control	stimuli/s19.jpg	stimuli/s2.jpg	+	0	0
add_58aa38b2ef58a9000119cdaa	2	0	add_first	add	blocking	blocking-control	stimuli/s1.jpg	stimuli/s16.jpg	+	0	0
add_58aa38b2ef58a9000119cdaa	3	0	add_first	add	blocking	blocking	stimuli/s4.jpg	stimuli/s6.jpg	+	1	1
add_58aa38b2ef58a9000119cdaa	4	0	add_first	add	blocking	no-allergy-control	stimuli/s9.jpg	stimuli/s11.jpg	-	0	0
add_58aa38b2ef58a9000119cdaa	5	0	add_first	add	blocking	blocking	stimuli/s7.jpg	stimuli/s10.jpg	+	1	1
add_58aa38b2ef58a9000119cdaa	6	0	add_first	add	blocking	no-allergy-control	stimuli/s14.jpg	stimuli/s3.jpg	-	0	0
add_58aa38b2ef58a9000119cdaa	0	1	add_first	add	blocking	no-allergy-control	stimuli/s13.jpg	stimuli/s8.jpg	-	0	0
add_58aa38b2ef58a9000119cdaa	1	1	add_first	add	blocking	blocking-control	stimuli/s1.jpg	stimuli/s16.jpg	+	1	1
add_58aa38b2ef58a9000119cdaa	2	1	add_first	add	blocking	blocking-control	stimuli/s19.jpg	stimuli/s2.jpg	+	1	1
add_58aa38b2ef58a9000119cdaa	3	1	add_first	add	blocking	blocking	stimuli/s7.jpg	stimuli/s10.jpg	+	1	1
add_58aa38b2ef58a9000119cdaa	4	1	add_first	add	blocking	no-allergy-control	stimuli/s9.jpg	stimuli/s11.jpg	-	0	0
add_58aa38b2ef58a9000119cdaa	5	1	add_first	add	blocking	blocking	stimuli/s4.jpg	stimuli/s6.jpg	+	1	1
add_58aa38b2ef58a9000119cdaa	6	1	add_first	add	blocking	no-allergy-control	stimuli/s14.jpg	stimuli/s3.jpg	-	0	0
add_58aa38b2ef58a9000119cdaa	0	2	add_first	add	blocking	blocking	stimuli/s7.jpg	stimuli/s10.jpg	+	1	1
add_58aa38b2ef58a9000119cdaa	1	2	add_first	add	blocking	no-allergy-control	stimuli/s13.jpg	stimuli/s8.jpg	-	0	0
add_58aa38b2ef58a9000119cdaa	2	2	add_first	add	blocking	blocking	stimuli/s4.jpg	stimuli/s6.jpg	+	1	1
add_58aa38b2ef58a9000119cdaa	3	2	add_first	add	blocking	blocking-control	stimuli/s1.jpg	stimuli/s16.jpg	+	1	1
add_58aa38b2ef58a9000119cdaa	4	2	add_first	add	blocking	no-allergy-control	stimuli/s9.jpg	stimuli/s11.jpg	-	0	0
add_58aa38b2ef58a9000119cdaa	5	2	add_first	add	blocking	no-allergy-control	stimuli/s14.jpg	stimuli/s3.jpg	-	0	0
add_58aa38b2ef58a9000119cdaa	6	2	add_first	add	blocking	blocking-control	stimuli/s19.jpg	stimuli/s2.jpg	+	1	1
add_58aa38b2ef58a9000119cdaa	0	3	add_first	add	blocking	blocking	stimuli/s7.jpg	stimuli/s10.jpg	+	1	1
add_58aa38b2ef58a9000119cdaa	1	3	add_first	add	blocking	blocking-control	stimuli/s19.jpg	stimuli/s2.jpg	+	1	1
add_58aa38b2ef58a9000119cdaa	2	3	add_first	add	blocking	no-allergy-control	stimuli/s13.jpg	stimuli/s8.jpg	-	0	0
add_58aa38b2ef58a9000119cdaa	3	3	add_first	add	blocking	no-allergy-control	stimuli/s9.jpg	stimuli/s11.jpg	-	0	0
add_58aa38b2ef58a9000119cdaa	4	3	add_first	add	blocking	blocking	stimuli/s4.jpg	stimuli/s6.jpg	+	1	1
add_58aa38b2ef58a9000119cdaa	5	3	add_first	add	blocking	blocking-control	stimuli/s1.jpg	stimuli/s16.jpg	+	1	1
add_58aa38b2ef58a9000119cdaa	6	3	add_first	add	blocking	no-allergy-control	stimuli/s14.jpg	stimuli/s3.jpg	-	0	0
add_58aa38b2ef58a9000119cdaa	0	4	add_first	add	blocking	no-allergy-control	stimuli/s9.jpg	stimuli/s11.jpg	-	0	0
add_58aa38b2ef58a9000119cdaa	1	4	add_first	add	blocking	blocking	stimuli/s7.jpg	stimuli/s10.jpg	+	1	1
add_58aa38b2ef58a9000119cdaa	2	4	add_first	add	blocking	blocking	stimuli/s4.jpg	stimuli/s6.jpg	+	1	1
add_58aa38b2ef58a9000119cdaa	3	4	add_first	add	blocking	blocking-control	stimuli/s19.jpg	stimuli/s2.jpg	+	1	1
add_58aa38b2ef58a9000119cdaa	4	4	add_first	add	blocking	no-allergy-control	stimuli/s14.jpg	stimuli/s3.jpg	-	0	0
add_58aa38b2ef58a9000119cdaa	5	4	add_first	add	blocking	no-allergy-control	stimuli/s13.jpg	stimuli/s8.jpg	-	0	0
add_58aa38b2ef58a9000119cdaa	6	4	add_first	add	blocking	blocking-control	stimuli/s1.jpg	stimuli/s16.jpg	+	1	1
add_58aa38b2ef58a9000119cdaa	0	5	add_first	add	blocking	blocking	stimuli/s4.jpg	stimuli/s6.jpg	+	1	1
add_58aa38b2ef58a9000119cdaa	1	5	add_first	add	blocking	no-allergy-control	stimuli/s14.jpg	stimuli/s3.jpg	-	0	0
add_58aa38b2ef58a9000119cdaa	2	5	add_first	add	blocking	blocking-control	stimuli/s19.jpg	stimuli/s2.jpg	+	1	1
add_58aa38b2ef58a9000119cdaa	3	5	add_first	add	blocking	blocking	stimuli/s7.jpg	stimuli/s10.jpg	+	1	1
add_58aa38b2ef58a9000119cdaa	4	5	add_first	add	blocking	no-allergy-control	stimuli/s9.jpg	stimuli/s11.jpg	-	0	0
add_58aa38b2ef58a9000119cdaa	5	5	add_first	add	blocking	no-allergy-control	stimuli/s13.jpg	stimuli/s8.jpg	-	0	0
add_58aa38b2ef58a9000119cdaa	6	5	add_first	add	blocking	blocking-control	stimuli/s1.jpg	stimuli/s16.jpg	+	1	1
add_58aa38b2ef58a9000119cdaa	0	0	add_first	add	test	blocking-confirmation-control	stimuli/s16.jpg		+	1	1
add_58aa38b2ef58a9000119cdaa	1	0	add_first	add	test	blocking-confirmation	stimuli/s10.jpg		-	0	0
add_58aa38b2ef58a9000119cdaa	2	0	add_first	add	test	no-allergy-control	stimuli/s11.jpg		-	0	0
add_58aa38b2ef58a9000119cdaa	3	0	add_first	add	test	blocking-violation-control	stimuli/s2.jpg		+	1	1
add_58aa38b2ef58a9000119cdaa	4	0	add_first	add	test	blocking-violation	stimuli/s6.jpg		+	0	0
add_58aa38b2ef58a9000119cdaa	0	1	add_first	add	test	blocking-violation	stimuli/s6.jpg		+	0	0
add_58aa38b2ef58a9000119cdaa	1	1	add_first	add	test	blocking-violation-control	stimuli/s2.jpg		+	1	1
add_58aa38b2ef58a9000119cdaa	2	1	add_first	add	test	no-allergy-control	stimuli/s11.jpg		-	0	0
add_58aa38b2ef58a9000119cdaa	3	1	add_first	add	test	blocking-confirmation	stimuli/s10.jpg		-	0	0
add_58aa38b2ef58a9000119cdaa	4	1	add_first	add	test	blocking-confirmation-control	stimuli/s16.jpg		+	1	1
add_58aa38b2ef58a9000119cdaa	0	2	add_first	add	test	blocking-violation	stimuli/s6.jpg		+	0	0
add_58aa38b2ef58a9000119cdaa	1	2	add_first	add	test	blocking-violation-control	stimuli/s2.jpg		+	1	1
add_58aa38b2ef58a9000119cdaa	2	2	add_first	add	test	no-allergy-control	stimuli/s11.jpg		-	0	0
add_58aa38b2ef58a9000119cdaa	3	2	add_first	add	test	blocking-confirmation	stimuli/s10.jpg		-	0	0
add_58aa38b2ef58a9000119cdaa	4	2	add_first	add	test	blocking-confirmation-control	stimuli/s16.jpg		+	1	1
add_58aa38b2ef58a9000119cdaa	0	3	add_first	add	test	blocking-violation	stimuli/s6.jpg		+	0	0
add_58aa38b2ef58a9000119cdaa	1	3	add_first	add	test	blocking-violation-control	stimuli/s2.jpg		+	1	1
add_58aa38b2ef58a9000119cdaa	2	3	add_first	add	test	blocking-confirmation-control	stimuli/s16.jpg		+	1	1
add_58aa38b2ef58a9000119cdaa	3	3	add_first	add	test	blocking-confirmation	stimuli/s10.jpg		-	0	0
add_58aa38b2ef58a9000119cdaa	4	3	add_first	add	test	no-allergy-control	stimuli/s11.jpg		-	0	0
add_58aa38b2ef58a9000119cdaa	0	4	add_first	add	test	blocking-confirmation	stimuli/s10.jpg		-	0	0
add_58aa38b2ef58a9000119cdaa	1	4	add_first	add	test	blocking-violation-control	stimuli/s2.jpg		+	1	1
add_58aa38b2ef58a9000119cdaa	2	4	add_first	add	test	no-allergy-control	stimuli/s11.jpg		-	0	0
add_58aa38b2ef58a9000119cdaa	3	4	add_first	add	test	blocking-violation	stimuli/s6.jpg		+	0	0
add_58aa38b2ef58a9000119cdaa	4	4	add_first	add	test	blocking-confirmation-control	stimuli/s16.jpg		+	1	1
add_58aa38b2ef58a9000119cdaa	0	5	add_first	add	test	blocking-confirmation	stimuli/s10.jpg		-	0	0
add_58aa38b2ef58a9000119cdaa	1	5	add_first	add	test	no-allergy-control	stimuli/s11.jpg		-	0	0
add_58aa38b2ef58a9000119cdaa	2	5	add_first	add	test	blocking-violation	stimuli/s6.jpg		+	0	0
add_58aa38b2ef58a9000119cdaa	3	5	add_first	add	test	blocking-violation-control	stimuli/s2.jpg		+	1	1
add_58aa38b2ef58a9000119cdaa	4	5	add_first	add	test	blocking-confirmation-control	stimuli/s16.jpg		+	1	1
add_58aa38b2ef58a9000119cdaa	0	0	add_first	non	prelearning	-	stimuli/s18.jpg		+	0	0
add_58aa38b2ef58a9000119cdaa	1	0	add_first	non	prelearning	+	stimuli/s16.jpg		+	0	0
add_58aa38b2ef58a9000119cdaa	2	0	add_first	non	prelearning	-	stimuli/s16.jpg	stimuli/s18.jpg	+	1	1
add_58aa38b2ef58a9000119cdaa	0	1	add_first	non	prelearning	-	stimuli/s18.jpg		+	1	1
add_58aa38b2ef58a9000119cdaa	1	1	add_first	non	prelearning	+	stimuli/s16.jpg		+	1	1
add_58aa38b2ef58a9000119cdaa	2	1	add_first	non	prelearning	-	stimuli/s16.jpg	stimuli/s18.jpg	+	1	1
add_58aa38b2ef58a9000119cdaa	0	2	add_first	non	prelearning	-	stimuli/s16.jpg	stimuli/s18.jpg	+	1	1
add_58aa38b2ef58a9000119cdaa	1	2	add_first	non	prelearning	+	stimuli/s16.jpg		+	1	1
add_58aa38b2ef58a9000119cdaa	2	2	add_first	non	prelearning	-	stimuli/s18.jpg		+	1	1
add_58aa38b2ef58a9000119cdaa	0	3	add_first	non	prelearning	-	stimuli/s18.jpg		+	1	1
add_58aa38b2ef58a9000119cdaa	1	3	add_first	non	prelearning	+	stimuli/s16.jpg		+	1	1
add_58aa38b2ef58a9000119cdaa	2	3	add_first	non	prelearning	-	stimuli/s16.jpg	stimuli/s18.jpg	+	1	1
add_58aa38b2ef58a9000119cdaa	0	4	add_first	non	prelearning	-	stimuli/s16.jpg	stimuli/s18.jpg	+	1	1
add_58aa38b2ef58a9000119cdaa	1	4	add_first	non	prelearning	+	stimuli/s16.jpg		+	1	1
add_58aa38b2ef58a9000119cdaa	2	4	add_first	non	prelearning	-	stimuli/s18.jpg		+	1	1
add_58aa38b2ef58a9000119cdaa	0	5	add_first	non	prelearning	-	stimuli/s18.jpg		+	1	1
add_58aa38b2ef58a9000119cdaa	1	5	add_first	non	prelearning	+	stimuli/s16.jpg		+	1	1
add_58aa38b2ef58a9000119cdaa	2	5	add_first	non	prelearning	-	stimuli/s16.jpg	stimuli/s18.jpg	+	1	1
add_58aa38b2ef58a9000119cdaa	0	0	add_first	non	learning	+	stimuli/s11.jpg		+	0	0
add_58aa38b2ef58a9000119cdaa	1	0	add_first	non	learning	+	stimuli/s3.jpg		+	0	0
add_58aa38b2ef58a9000119cdaa	2	0	add_first	non	learning	-	stimuli/s5.jpg		-	1	1
add_58aa38b2ef58a9000119cdaa	3	0	add_first	non	learning	-	stimuli/s14.jpg		-	0	0
add_58aa38b2ef58a9000119cdaa	0	1	add_first	non	learning	-	stimuli/s5.jpg		-	0	0
add_58aa38b2ef58a9000119cdaa	1	1	add_first	non	learning	+	stimuli/s3.jpg		+	0	0
add_58aa38b2ef58a9000119cdaa	2	1	add_first	non	learning	-	stimuli/s14.jpg		-	0	0
add_58aa38b2ef58a9000119cdaa	3	1	add_first	non	learning	+	stimuli/s11.jpg		+	1	1
add_58aa38b2ef58a9000119cdaa	0	2	add_first	non	learning	+	stimuli/s11.jpg		+	1	1
add_58aa38b2ef58a9000119cdaa	1	2	add_first	non	learning	+	stimuli/s3.jpg		+	1	1
add_58aa38b2ef58a9000119cdaa	2	2	add_first	non	learning	-	stimuli/s14.jpg		-	0	0
add_58aa38b2ef58a9000119cdaa	3	2	add_first	non	learning	-	stimuli/s5.jpg		-	0	0
add_58aa38b2ef58a9000119cdaa	0	3	add_first	non	learning	-	stimuli/s14.jpg		-	0	0
add_58aa38b2ef58a9000119cdaa	1	3	add_first	non	learning	+	stimuli/s11.jpg		+	1	1
add_58aa38b2ef58a9000119cdaa	2	3	add_first	non	learning	-	stimuli/s5.jpg		-	0	0
add_58aa38b2ef58a9000119cdaa	3	3	add_first	non	learning	+	stimuli/s3.jpg		+	1	1
add_58aa38b2ef58a9000119cdaa	0	4	add_first	non	learning	-	stimuli/s14.jpg		-	0	0
add_58aa38b2ef58a9000119cdaa	1	4	add_first	non	learning	+	stimuli/s11.jpg		+	1	1
add_58aa38b2ef58a9000119cdaa	2	4	add_first	non	learning	-	stimuli/s5.jpg		-	0	0
add_58aa38b2ef58a9000119cdaa	3	4	add_first	non	learning	+	stimuli/s3.jpg		+	1	1
add_58aa38b2ef58a9000119cdaa	0	5	add_first	non	learning	+	stimuli/s3.jpg		+	1	1
add_58aa38b2ef58a9000119cdaa	1	5	add_first	non	learning	-	stimuli/s5.jpg		-	0	0
add_58aa38b2ef58a9000119cdaa	2	5	add_first	non	learning	+	stimuli/s11.jpg		+	1	1
add_58aa38b2ef58a9000119cdaa	3	5	add_first	non	learning	-	stimuli/s14.jpg		-	0	0
add_58aa38b2ef58a9000119cdaa	0	0	add_first	non	blocking	blocking	stimuli/s11.jpg	stimuli/s10.jpg	+	1	1
add_58aa38b2ef58a9000119cdaa	1	0	add_first	non	blocking	blocking	stimuli/s3.jpg	stimuli/s17.jpg	+	1	1
add_58aa38b2ef58a9000119cdaa	2	0	add_first	non	blocking	no-allergy-control	stimuli/s13.jpg	stimuli/s4.jpg	-	0	0
add_58aa38b2ef58a9000119cdaa	3	0	add_first	non	blocking	no-allergy-control	stimuli/s19.jpg	stimuli/s9.jpg	-	0	0
add_58aa38b2ef58a9000119cdaa	4	0	add_first	non	blocking	blocking-control	stimuli/s5.jpg	stimuli/s6.jpg	+	0	0
add_58aa38b2ef58a9000119cdaa	5	0	add_first	non	blocking	blocking-control	stimuli/s14.jpg	stimuli/s1.jpg	+	0	0
add_58aa38b2ef58a9000119cdaa	6	0	add_first	non	blocking	no-allergy-control	stimuli/s2.jpg	stimuli/s12.jpg	-	1	1
add_58aa38b2ef58a9000119cdaa	0	1	add_first	non	blocking	blocking	stimuli/s3.jpg	stimuli/s17.jpg	+	1	1
add_58aa38b2ef58a9000119cdaa	1	1	add_first	non	blocking	no-allergy-control	stimuli/s13.jpg	stimuli/s4.jpg	-	0	0
add_58aa38b2ef58a9000119cdaa	2	1	add_first	non	blocking	no-allergy-control	stimuli/s2.jpg	stimuli/s12.jpg	-	0	0
add_58aa38b2ef58a9000119cdaa	3	1	add_first	non	blocking	blocking-control	stimuli/s5.jpg	stimuli/s6.jpg	+	1	1
add_58aa38b2ef58a9000119cdaa	4	1	add_first	non	blocking	blocking-control	stimuli/s14.jpg	stimuli/s1.jpg	+	1	1
add_58aa38b2ef58a9000119cdaa	5	1	add_first	non	blocking	blocking	stimuli/s11.jpg	stimuli/s10.jpg	+	1	1
add_58aa38b2ef58a9000119cdaa	6	1	add_first	non	blocking	no-allergy-control	stimuli/s19.jpg	stimuli/s9.jpg	-	1	1
add_58aa38b2ef58a9000119cdaa	0	2	add_first	non	blocking	blocking	stimuli/s11.jpg	stimuli/s10.jpg	+	1	1
add_58aa38b2ef58a9000119cdaa	1	2	add_first	non	blocking	no-allergy-control	stimuli/s19.jpg	stimuli/s9.jpg	-	0	0
add_58aa38b2ef58a9000119cdaa	2	2	add_first	non	blocking	no-allergy-control	stimuli/s2.jpg	stimuli/s12.jpg	-	0	0
add_58aa38b2ef58a9000119cdaa	3	2	add_first	non	blocking	no-allergy-control	stimuli/s13.jpg	stimuli/s4.jpg	-	0	0
add_58aa38b2ef58a9000119cdaa	4	2	add_first	non	blocking	blocking-control	stimuli/s14.jpg	stimuli/s1.jpg	+	1	1
add_58aa38b2ef58a9000119cdaa	5	2	add_first	non	blocking	blocking	stimuli/s3.jpg	stimuli/s17.jpg	+	1	1
add_58aa38b2ef58a9000119cdaa	6	2	add_first	non	blocking	blocking-control	stimuli/s5.jpg	stimuli/s6.jpg	+	1	1
add_58aa38b2ef58a9000119cdaa	0	3	add_first	non	blocking	blocking	stimuli/s11.jpg	stimuli/s10.jpg	+	1	1
add_58aa38b2ef58a9000119cdaa	1	3	add_first	non	blocking	no-allergy-control	stimuli/s19.jpg	stimuli/s9.jpg	-	0	0
add_58aa38b2ef58a9000119cdaa	2	3	add_first	non	blocking	no-allergy-control	stimuli/s2.jpg	stimuli/s12.jpg	-	0	0
add_58aa38b2ef58a9000119cdaa	3	3	add_first	non	blocking	blocking-control	stimuli/s5.jpg	stimuli/s6.jpg	+	1	1
add_58aa38b2ef58a9000119cdaa	4	3	add_first	non	blocking	no-allergy-control	stimuli/s13.jpg	stimuli/s4.jpg	-	0	0
add_58aa38b2ef58a9000119cdaa	5	3	add_first	non	blocking	blocking	stimuli/s3.jpg	stimuli/s17.jpg	+	1	1
add_58aa38b2ef58a9000119cdaa	6	3	add_first	non	blocking	blocking-control	stimuli/s14.jpg	stimuli/s1.jpg	+	1	1
add_58aa38b2ef58a9000119cdaa	0	4	add_first	non	blocking	blocking	stimuli/s11.jpg	stimuli/s10.jpg	+	1	1
add_58aa38b2ef58a9000119cdaa	1	4	add_first	non	blocking	blocking	stimuli/s3.jpg	stimuli/s17.jpg	+	1	1
add_58aa38b2ef58a9000119cdaa	2	4	add_first	non	blocking	blocking-control	stimuli/s14.jpg	stimuli/s1.jpg	+	1	1
add_58aa38b2ef58a9000119cdaa	3	4	add_first	non	blocking	no-allergy-control	stimuli/s19.jpg	stimuli/s9.jpg	-	0	0
add_58aa38b2ef58a9000119cdaa	4	4	add_first	non	blocking	no-allergy-control	stimuli/s2.jpg	stimuli/s12.jpg	-	0	0
add_58aa38b2ef58a9000119cdaa	5	4	add_first	non	blocking	no-allergy-control	stimuli/s13.jpg	stimuli/s4.jpg	-	0	0
add_58aa38b2ef58a9000119cdaa	6	4	add_first	non	blocking	blocking-control	stimuli/s5.jpg	stimuli/s6.jpg	+	1	1
add_58aa38b2ef58a9000119cdaa	0	5	add_first	non	blocking	no-allergy-control	stimuli/s2.jpg	stimuli/s12.jpg	-	0	0
add_58aa38b2ef58a9000119cdaa	1	5	add_first	non	blocking	blocking	stimuli/s11.jpg	stimuli/s10.jpg	+	1	1
add_58aa38b2ef58a9000119cdaa	2	5	add_first	non	blocking	blocking-control	stimuli/s14.jpg	stimuli/s1.jpg	+	1	1
add_58aa38b2ef58a9000119cdaa	3	5	add_first	non	blocking	no-allergy-control	stimuli/s19.jpg	stimuli/s9.jpg	-	0	0
add_58aa38b2ef58a9000119cdaa	4	5	add_first	non	blocking	blocking	stimuli/s3.jpg	stimuli/s17.jpg	+	1	1
add_58aa38b2ef58a9000119cdaa	5	5	add_first	non	blocking	blocking-control	stimuli/s5.jpg	stimuli/s6.jpg	+	1	1
add_58aa38b2ef58a9000119cdaa	6	5	add_first	non	blocking	no-allergy-control	stimuli/s13.jpg	stimuli/s4.jpg	-	0	0
add_58aa38b2ef58a9000119cdaa	0	0	add_first	non	test	blocking-violation	stimuli/s10.jpg		+	0	0
add_58aa38b2ef58a9000119cdaa	1	0	add_first	non	test	blocking-confirmation	stimuli/s17.jpg		-	0	0
add_58aa38b2ef58a9000119cdaa	2	0	add_first	non	test	blocking-confirmation-control	stimuli/s6.jpg		+	1	1
add_58aa38b2ef58a9000119cdaa	3	0	add_first	non	test	blocking-violation-control	stimuli/s1.jpg		+	1	1
add_58aa38b2ef58a9000119cdaa	4	0	add_first	non	test	no-allergy-control	stimuli/s12.jpg		-	0	0
add_58aa38b2ef58a9000119cdaa	0	1	add_first	non	test	blocking-violation-control	stimuli/s1.jpg		+	1	1
add_58aa38b2ef58a9000119cdaa	1	1	add_first	non	test	blocking-confirmation-control	stimuli/s6.jpg		+	1	1
add_58aa38b2ef58a9000119cdaa	2	1	add_first	non	test	blocking-confirmation	stimuli/s17.jpg		-	0	0
add_58aa38b2ef58a9000119cdaa	3	1	add_first	non	test	blocking-violation	stimuli/s10.jpg		+	0	0
add_58aa38b2ef58a9000119cdaa	4	1	add_first	non	test	no-allergy-control	stimuli/s12.jpg		-	0	0
add_58aa38b2ef58a9000119cdaa	0	2	add_first	non	test	blocking-violation-control	stimuli/s1.jpg		+	1	1
add_58aa38b2ef58a9000119cdaa	1	2	add_first	non	test	blocking-confirmation-control	stimuli/s6.jpg		+	1	1
add_58aa38b2ef58a9000119cdaa	2	2	add_first	non	test	blocking-confirmation	stimuli/s17.jpg		-	0	0
add_58aa38b2ef58a9000119cdaa	3	2	add_first	non	test	blocking-violation	stimuli/s10.jpg		+	0	0
add_58aa38b2ef58a9000119cdaa	4	2	add_first	non	test	no-allergy-control	stimuli/s12.jpg		-	0	0
add_58aa38b2ef58a9000119cdaa	0	3	add_first	non	test	blocking-violation-control	stimuli/s1.jpg		+	1	1
add_58aa38b2ef58a9000119cdaa	1	3	add_first	non	test	blocking-confirmation	stimuli/s17.jpg		-	0	0
add_58aa38b2ef58a9000119cdaa	2	3	add_first	non	test	no-allergy-control	stimuli/s12.jpg		-	0	0
add_58aa38b2ef58a9000119cdaa	3	3	add_first	non	test	blocking-confirmation-control	stimuli/s6.jpg		+	1	1
add_58aa38b2ef58a9000119cdaa	4	3	add_first	non	test	blocking-violation	stimuli/s10.jpg		+	0	0
add_58aa38b2ef58a9000119cdaa	0	4	add_first	non	test	blocking-violation	stimuli/s10.jpg		+	0	0
add_58aa38b2ef58a9000119cdaa	1	4	add_first	non	test	blocking-violation-control	stimuli/s1.jpg		+	1	1
add_58aa38b2ef58a9000119cdaa	2	4	add_first	non	test	blocking-confirmation-control	stimuli/s6.jpg		+	1	1
add_58aa38b2ef58a9000119cdaa	3	4	add_first	non	test	blocking-confirmation	stimuli/s17.jpg		-	0	0
add_58aa38b2ef58a9000119cdaa	4	4	add_first	non	test	no-allergy-control	stimuli/s12.jpg		-	0	0
add_58aa38b2ef58a9000119cdaa	0	5	add_first	non	test	no-allergy-control	stimuli/s12.jpg		-	0	0
add_58aa38b2ef58a9000119cdaa	1	5	add_first	non	test	blocking-violation	stimuli/s10.jpg		+	0	0
add_58aa38b2ef58a9000119cdaa	2	5	add_first	non	test	blocking-violation-control	stimuli/s1.jpg		+	1	1
add_58aa38b2ef58a9000119cdaa	3	5	add_first	non	test	blocking-confirmation	stimuli/s17.jpg		-	0	0
add_58aa38b2ef58a9000119cdaa	4	5	add_first	non	test	blocking-confirmation-control	stimuli/s6.jpg		+	1	1
add_59142b45ef024b0001c54c33	0	0	add_first	add	prelearning	+	stimuli/s11.jpg		++	0	0
add_59142b45ef024b0001c54c33	1	0	add_first	add	prelearning	+	stimuli/s13.jpg		+	1	1
add_59142b45ef024b0001c54c33	2	0	add_first	add	prelearning	+++	stimuli/s13.jpg	stimuli/s11.jpg	+++	1	1
add_59142b45ef024b0001c54c33	0	1	add_first	add	prelearning	+	stimuli/s11.jpg		++	1	1
add_59142b45ef024b0001c54c33	1	1	add_first	add	prelearning	+++	stimuli/s13.jpg	stimuli/s11.jpg	+++	1	1
add_59142b45ef024b0001c54c33	2	1	add_first	add	prelearning	+	stimuli/s13.jpg		+	1	1
add_59142b45ef024b0001c54c33	0	2	add_first	add	prelearning	+++	stimuli/s13.jpg	stimuli/s11.jpg	+++	2	1
add_59142b45ef024b0001c54c33	1	2	add_first	add	prelearning	+	stimuli/s11.jpg		++	1	1
add_59142b45ef024b0001c54c33	2	2	add_first	add	prelearning	+	stimuli/s13.jpg		+	1	1
add_59142b45ef024b0001c54c33	0	3	add_first	add	prelearning	+	stimuli/s11.jpg		++	2	1
add_59142b45ef024b0001c54c33	1	3	add_first	add	prelearning	+++	stimuli/s13.jpg	stimuli/s11.jpg	+++	3	1
add_59142b45ef024b0001c54c33	2	3	add_first	add	prelearning	+	stimuli/s13.jpg		+	2	1
add_59142b45ef024b0001c54c33	0	4	add_first	add	prelearning	+++	stimuli/s13.jpg	stimuli/s11.jpg	+++	3	1
add_59142b45ef024b0001c54c33	1	4	add_first	add	prelearning	+	stimuli/s13.jpg		+	1	1
add_59142b45ef024b0001c54c33	2	4	add_first	add	prelearning	+	stimuli/s11.jpg		++	2	1
add_59142b45ef024b0001c54c33	0	5	add_first	add	prelearning	+++	stimuli/s13.jpg	stimuli/s11.jpg	+++	3	1
add_59142b45ef024b0001c54c33	1	5	add_first	add	prelearning	+	stimuli/s11.jpg		++	2	1
add_59142b45ef024b0001c54c33	2	5	add_first	add	prelearning	+	stimuli/s13.jpg		+	1	1
add_59142b45ef024b0001c54c33	0	0	add_first	add	learning	+	stimuli/s4.jpg		+	1	1
add_59142b45ef024b0001c54c33	1	0	add_first	add	learning	-	stimuli/s1.jpg		-	2	1
add_59142b45ef024b0001c54c33	2	0	add_first	add	learning	+	stimuli/s3.jpg		+	2	1
add_59142b45ef024b0001c54c33	3	0	add_first	add	learning	-	stimuli/s6.jpg		-	1	1
add_59142b45ef024b0001c54c33	0	1	add_first	add	learning	-	stimuli/s6.jpg		-	0	0
add_59142b45ef024b0001c54c33	1	1	add_first	add	learning	+	stimuli/s4.jpg		+	1	1
add_59142b45ef024b0001c54c33	2	1	add_first	add	learning	+	stimuli/s3.jpg		+	1	1
add_59142b45ef024b0001c54c33	3	1	add_first	add	learning	-	stimuli/s1.jpg		-	0	0
add_59142b45ef024b0001c54c33	0	2	add_first	add	learning	+	stimuli/s3.jpg		+	1	1
add_59142b45ef024b0001c54c33	1	2	add_first	add	learning	+	stimuli/s4.jpg		+	0	0
add_59142b45ef024b0001c54c33	2	2	add_first	add	learning	-	stimuli/s6.jpg		-	0	0
add_59142b45ef024b0001c54c33	3	2	add_first	add	learning	-	stimuli/s1.jpg		-	0	0
add_59142b45ef024b0001c54c33	0	3	add_first	add	learning	+	stimuli/s3.jpg		+	1	1
add_59142b45ef024b0001c54c33	1	3	add_first	add	learning	-	stimuli/s6.jpg		-	0	0
add_59142b45ef024b0001c54c33	2	3	add_first	add	learning	-	stimuli/s1.jpg		-	0	0
add_59142b45ef024b0001c54c33	3	3	add_first	add	learning	+	stimuli/s4.jpg		+	1	1
add_59142b45ef024b0001c54c33	0	4	add_first	add	learning	+	stimuli/s3.jpg		+	1	1
add_59142b45ef024b0001c54c33	1	4	add_first	add	learning	-	stimuli/s6.jpg		-	0	0
add_59142b45ef024b0001c54c33	2	4	add_first	add	learning	+	stimuli/s4.jpg		+	1	1
add_59142b45ef024b0001c54c33	3	4	add_first	add	learning	-	stimuli/s1.jpg		-	0	0
add_59142b45ef024b0001c54c33	0	5	add_first	add	learning	-	stimuli/s6.jpg		-	0	0
add_59142b45ef024b0001c54c33	1	5	add_first	add	learning	+	stimuli/s3.jpg		+	1	1
add_59142b45ef024b0001c54c33	2	5	add_first	add	learning	+	stimuli/s4.jpg		+	1	1
add_59142b45ef024b0001c54c33	3	5	add_first	add	learning	-	stimuli/s1.jpg		-	0	0
add_59142b45ef024b0001c54c33	0	0	add_first	add	blocking	blocking	stimuli/s3.jpg	stimuli/s5.jpg	+	2	1
add_59142b45ef024b0001c54c33	1	0	add_first	add	blocking	blocking	stimuli/s4.jpg	stimuli/s2.jpg	+	2	1
add_59142b45ef024b0001c54c33	2	0	add_first	add	blocking	no-allergy-control	stimuli/s12.jpg	stimuli/s14.jpg	-	1	1
add_59142b45ef024b0001c54c33	3	0	add_first	add	blocking	blocking-control	stimuli/s6.jpg	stimuli/s9.jpg	+	1	1
add_59142b45ef024b0001c54c33	4	0	add_first	add	blocking	no-allergy-control	stimuli/s10.jpg	stimuli/s8.jpg	-	1	1
add_59142b45ef024b0001c54c33	5	0	add_first	add	blocking	blocking-control	stimuli/s1.jpg	stimuli/s7.jpg	+	1	1
add_59142b45ef024b0001c54c33	6	0	add_first	add	blocking	no-allergy-control	stimuli/s16.jpg	stimuli/s15.jpg	-	1	1
add_59142b45ef024b0001c54c33	0	1	add_first	add	blocking	blocking	stimuli/s4.jpg	stimuli/s2.jpg	+	1	1
add_59142b45ef024b0001c54c33	1	1	add_first	add	blocking	blocking	stimuli/s3.jpg	stimuli/s5.jpg	+	1	1
add_59142b45ef024b0001c54c33	2	1	add_first	add	blocking	no-allergy-control	stimuli/s12.jpg	stimuli/s14.jpg	-	0	0
add_59142b45ef024b0001c54c33	3	1	add_first	add	blocking	blocking-control	stimuli/s1.jpg	stimuli/s7.jpg	+	1	1
add_59142b45ef024b0001c54c33	4	1	add_first	add	blocking	blocking-control	stimuli/s6.jpg	stimuli/s9.jpg	+	1	1
add_59142b45ef024b0001c54c33	5	1	add_first	add	blocking	no-allergy-control	stimuli/s10.jpg	stimuli/s8.jpg	-	0	0
add_59142b45ef024b0001c54c33	6	1	add_first	add	blocking	no-allergy-control	stimuli/s16.jpg	stimuli/s15.jpg	-	1	1
add_59142b45ef024b0001c54c33	0	2	add_first	add	blocking	blocking	stimuli/s3.jpg	stimuli/s5.jpg	+	1	1
add_59142b45ef024b0001c54c33	1	2	add_first	add	blocking	blocking-control	stimuli/s1.jpg	stimuli/s7.jpg	+	1	1
add_59142b45ef024b0001c54c33	2	2	add_first	add	blocking	blocking	stimuli/s4.jpg	stimuli/s2.jpg	+	1	1
add_59142b45ef024b0001c54c33	3	2	add_first	add	blocking	no-allergy-control	stimuli/s12.jpg	stimuli/s14.jpg	-	0	0
add_59142b45ef024b0001c54c33	4	2	add_first	add	blocking	blocking-control	stimuli/s6.jpg	stimuli/s9.jpg	+	1	1
add_59142b45ef024b0001c54c33	5	2	add_first	add	blocking	no-allergy-control	stimuli/s10.jpg	stimuli/s8.jpg	-	0	0
add_59142b45ef024b0001c54c33	6	2	add_first	add	blocking	no-allergy-control	stimuli/s16.jpg	stimuli/s15.jpg	-	0	0
add_59142b45ef024b0001c54c33	0	3	add_first	add	blocking	blocking-control	stimuli/s1.jpg	stimuli/s7.jpg	+	1	1
add_59142b45ef024b0001c54c33	1	3	add_first	add	blocking	blocking-control	stimuli/s6.jpg	stimuli/s9.jpg	+	1	1
add_59142b45ef024b0001c54c33	2	3	add_first	add	blocking	no-allergy-control	stimuli/s12.jpg	stimuli/s14.jpg	-	0	0
add_59142b45ef024b0001c54c33	3	3	add_first	add	blocking	no-allergy-control	stimuli/s10.jpg	stimuli/s8.jpg	-	0	0
add_59142b45ef024b0001c54c33	4	3	add_first	add	blocking	blocking	stimuli/s4.jpg	stimuli/s2.jpg	+	1	1
add_59142b45ef024b0001c54c33	5	3	add_first	add	blocking	blocking	stimuli/s3.jpg	stimuli/s5.jpg	+	1	1
add_59142b45ef024b0001c54c33	6	3	add_first	add	blocking	no-allergy-control	stimuli/s16.jpg	stimuli/s15.jpg	-	0	0
add_59142b45ef024b0001c54c33	0	4	add_first	add	blocking	blocking-control	stimuli/s6.jpg	stimuli/s9.jpg	+	1	1
add_59142b45ef024b0001c54c33	1	4	add_first	add	blocking	blocking-control	stimuli/s1.jpg	stimuli/s7.jpg	+	1	1
add_59142b45ef024b0001c54c33	2	4	add_first	add	blocking	blocking	stimuli/s4.jpg	stimuli/s2.jpg	+	1	1
add_59142b45ef024b0001c54c33	3	4	add_first	add	blocking	no-allergy-control	stimuli/s10.jpg	stimuli/s8.jpg	-	0	0
add_59142b45ef024b0001c54c33	4	4	add_first	add	blocking	blocking	stimuli/s3.jpg	stimuli/s5.jpg	+	1	1
add_59142b45ef024b0001c54c33	5	4	add_first	add	blocking	no-allergy-control	stimuli/s16.jpg	stimuli/s15.jpg	-	0	0
add_59142b45ef024b0001c54c33	6	4	add_first	add	blocking	no-allergy-control	stimuli/s12.jpg	stimuli/s14.jpg	-	0	0
add_59142b45ef024b0001c54c33	0	5	add_first	add	blocking	blocking	stimuli/s4.jpg	stimuli/s2.jpg	+	1	1
add_59142b45ef024b0001c54c33	1	5	add_first	add	blocking	blocking-control	stimuli/s6.jpg	stimuli/s9.jpg	+	0	0
add_59142b45ef024b0001c54c33	2	5	add_first	add	blocking	blocking-control	stimuli/s1.jpg	stimuli/s7.jpg	+	1	1
add_59142b45ef024b0001c54c33	3	5	add_first	add	blocking	blocking	stimuli/s3.jpg	stimuli/s5.jpg	+	1	1
add_59142b45ef024b0001c54c33	4	5	add_first	add	blocking	no-allergy-control	stimuli/s16.jpg	stimuli/s15.jpg	-	0	0
add_59142b45ef024b0001c54c33	5	5	add_first	add	blocking	no-allergy-control	stimuli/s12.jpg	stimuli/s14.jpg	-	0	0
add_59142b45ef024b0001c54c33	6	5	add_first	add	blocking	no-allergy-control	stimuli/s10.jpg	stimuli/s8.jpg	-	0	0
add_59142b45ef024b0001c54c33	0	0	add_first	add	test	no-allergy-control	stimuli/s8.jpg		-	0	0
add_59142b45ef024b0001c54c33	1	0	add_first	add	test	blocking-confirmation	stimuli/s5.jpg		-	0	0
add_59142b45ef024b0001c54c33	2	0	add_first	add	test	blocking-violation-control	stimuli/s9.jpg		+	1	1
add_59142b45ef024b0001c54c33	3	0	add_first	add	test	blocking-violation	stimuli/s2.jpg		+	1	1
add_59142b45ef024b0001c54c33	4	0	add_first	add	test	blocking-confirmation-control	stimuli/s7.jpg		+	1	1
add_59142b45ef024b0001c54c33	0	1	add_first	add	test	no-allergy-control	stimuli/s8.jpg		-	0	0
add_59142b45ef024b0001c54c33	1	1	add_first	add	test	blocking-violation-control	stimuli/s9.jpg		+	1	1
add_59142b45ef024b0001c54c33	2	1	add_first	add	test	blocking-confirmation	stimuli/s5.jpg		-	1	1
add_59142b45ef024b0001c54c33	3	1	add_first	add	test	blocking-violation	stimuli/s2.jpg		+	0	0
add_59142b45ef024b0001c54c33	4	1	add_first	add	test	blocking-confirmation-control	stimuli/s7.jpg		+	1	1
add_59142b45ef024b0001c54c33	0	2	add_first	add	test	blocking-confirmation	stimuli/s5.jpg		-	1	1
add_59142b45ef024b0001c54c33	1	2	add_first	add	test	blocking-violation-control	stimuli/s9.jpg		+	1	1
add_59142b45ef024b0001c54c33	2	2	add_first	add	test	no-allergy-control	stimuli/s8.jpg		-	0	0
add_59142b45ef024b0001c54c33	3	2	add_first	add	test	blocking-violation	stimuli/s2.jpg		+	1	1
add_59142b45ef024b0001c54c33	4	2	add_first	add	test	blocking-confirmation-control	stimuli/s7.jpg		+	0	0
add_59142b45ef024b0001c54c33	0	3	add_first	add	test	blocking-confirmation	stimuli/s5.jpg		-	1	1
add_59142b45ef024b0001c54c33	1	3	add_first	add	test	blocking-violation-control	stimuli/s9.jpg		+	1	1
add_59142b45ef024b0001c54c33	2	3	add_first	add	test	no-allergy-control	stimuli/s8.jpg		-	0	0
add_59142b45ef024b0001c54c33	3	3	add_first	add	test	blocking-confirmation-control	stimuli/s7.jpg		+	1	1
add_59142b45ef024b0001c54c33	4	3	add_first	add	test	blocking-violation	stimuli/s2.jpg		+	0	0
add_59142b45ef024b0001c54c33	0	4	add_first	add	test	blocking-confirmation-control	stimuli/s7.jpg		+	1	1
add_59142b45ef024b0001c54c33	1	4	add_first	add	test	blocking-violation	stimuli/s2.jpg		+	0	0
add_59142b45ef024b0001c54c33	2	4	add_first	add	test	no-allergy-control	stimuli/s8.jpg		-	0	0
add_59142b45ef024b0001c54c33	3	4	add_first	add	test	blocking-violation-control	stimuli/s9.jpg		+	1	1
add_59142b45ef024b0001c54c33	4	4	add_first	add	test	blocking-confirmation	stimuli/s5.jpg		-	1	1
add_59142b45ef024b0001c54c33	0	5	add_first	add	test	blocking-confirmation-control	stimuli/s7.jpg		+	1	1
add_59142b45ef024b0001c54c33	1	5	add_first	add	test	blocking-confirmation	stimuli/s5.jpg		-	1	1
add_59142b45ef024b0001c54c33	2	5	add_first	add	test	blocking-violation-control	stimuli/s9.jpg		+	1	1
add_59142b45ef024b0001c54c33	3	5	add_first	add	test	blocking-violation	stimuli/s2.jpg		+	0	0
add_59142b45ef024b0001c54c33	4	5	add_first	add	test	no-allergy-control	stimuli/s8.jpg		-	0	0
add_59142b45ef024b0001c54c33	0	0	add_first	non	prelearning	+	stimuli/s12.jpg		+	0	0
add_59142b45ef024b0001c54c33	1	0	add_first	non	prelearning	-	stimuli/s13.jpg		+	1	1
add_59142b45ef024b0001c54c33	2	0	add_first	non	prelearning	-	stimuli/s12.jpg	stimuli/s13.jpg	+	2	1
add_59142b45ef024b0001c54c33	0	1	add_first	non	prelearning	-	stimuli/s12.jpg	stimuli/s13.jpg	+	2	1
add_59142b45ef024b0001c54c33	1	1	add_first	non	prelearning	+	stimuli/s12.jpg		+	1	1
add_59142b45ef024b0001c54c33	2	1	add_first	non	prelearning	-	stimuli/s13.jpg		+	1	1
add_59142b45ef024b0001c54c33	0	2	add_first	non	prelearning	-	stimuli/s12.jpg	stimuli/s13.jpg	+	1	1
add_59142b45ef024b0001c54c33	1	2	add_first	non	prelearning	+	stimuli/s12.jpg		+	1	1
add_59142b45ef024b0001c54c33	2	2	add_first	non	prelearning	-	stimuli/s13.jpg		+	1	1
add_59142b45ef024b0001c54c33	0	3	add_first	non	prelearning	+	stimuli/s12.jpg		+	1	1
add_59142b45ef024b0001c54c33	1	3	add_first	non	prelearning	-	stimuli/s12.jpg	stimuli/s13.jpg	+	1	1
add_59142b45ef024b0001c54c33	2	3	add_first	non	prelearning	-	stimuli/s13.jpg		+	1	1
add_59142b45ef024b0001c54c33	0	4	add_first	non	prelearning	+	stimuli/s12.jpg		+	1	1
add_59142b45ef024b0001c54c33	1	4	add_first	non	prelearning	-	stimuli/s12.jpg	stimuli/s13.jpg	+	1	1
add_59142b45ef024b0001c54c33	2	4	add_first	non	prelearning	-	stimuli/s13.jpg		+	1	1
add_59142b45ef024b0001c54c33	0	5	add_first	non	prelearning	-	stimuli/s12.jpg	stimuli/s13.jpg	+	1	1
add_59142b45ef024b0001c54c33	1	5	add_first	non	prelearning	+	stimuli/s12.jpg		+	1	1
add_59142b45ef024b0001c54c33	2	5	add_first	non	prelearning	-	stimuli/s13.jpg		+	1	1
add_59142b45ef024b0001c54c33	0	0	add_first	non	learning	+	stimuli/s2.jpg		+	1	1
add_59142b45ef024b0001c54c33	1	0	add_first	non	learning	-	stimuli/s6.jpg		-	0	0
add_59142b45ef024b0001c54c33	2	0	add_first	non	learning	+	stimuli/s3.jpg		+	1	1
add_59142b45ef024b0001c54c33	3	0	add_first	non	learning	-	stimuli/s4.jpg		-	1	1
add_59142b45ef024b0001c54c33	0	1	add_first	non	learning	+	stimuli/s2.jpg		+	0	0
add_59142b45ef024b0001c54c33	1	1	add_first	non	learning	-	stimuli/s6.jpg		-	0	0
add_59142b45ef024b0001c54c33	2	1	add_first	non	learning	-	stimuli/s4.jpg		-	0	0
add_59142b45ef024b0001c54c33	3	1	add_first	non	learning	+	stimuli/s3.jpg		+	1	1
add_59142b45ef024b0001c54c33	0	2	add_first	non	learning	+	stimuli/s2.jpg		+	1	1
add_59142b45ef024b0001c54c33	1	2	add_first	non	learning	-	stimuli/s6.jpg		-	0	0
add_59142b45ef024b0001c54c33	2	2	add_first	non	learning	-	stimuli/s4.jpg		-	0	0
add_59142b45ef024b0001c54c33	3	2	add_first	non	learning	+	stimuli/s3.jpg		+	1	1
add_59142b45ef024b0001c54c33	0	3	add_first	non	learning	+	stimuli/s3.jpg		+	1	1
add_59142b45ef024b0001c54c33	1	3	add_first	non	learning	+	stimuli/s2.jpg		+	0	0
add_59142b45ef024b0001c54c33	2	3	add_first	non	learning	-	stimuli/s4.jpg		-	0	0
add_59142b45ef024b0001c54c33	3	3	add_first	non	learning	-	stimuli/s6.jpg		-	0	0
add_59142b45ef024b0001c54c33	0	4	add_first	non	learning	-	stimuli/s4.jpg		-	0	0
add_59142b45ef024b0001c54c33	1	4	add_first	non	learning	+	stimuli/s2.jpg		+	1	1
add_59142b45ef024b0001c54c33	2	4	add_first	non	learning	+	stimuli/s3.jpg		+	1	1
add_59142b45ef024b0001c54c33	3	4	add_first	non	learning	-	stimuli/s6.jpg		-	0	0
add_59142b45ef024b0001c54c33	0	5	add_first	non	learning	-	stimuli/s4.jpg		-	0	0
add_59142b45ef024b0001c54c33	1	5	add_first	non	learning	+	stimuli/s2.jpg		+	1	1
add_59142b45ef024b0001c54c33	2	5	add_first	non	learning	+	stimuli/s3.jpg		+	1	1
add_59142b45ef024b0001c54c33	3	5	add_first	non	learning	-	stimuli/s6.jpg		-	0	0
add_59142b45ef024b0001c54c33	0	0	add_first	non	blocking	blocking-control	stimuli/s6.jpg	stimuli/s9.jpg	+	1	1
add_59142b45ef024b0001c54c33	1	0	add_first	non	blocking	blocking	stimuli/s2.jpg	stimuli/s5.jpg	+	1	1
add_59142b45ef024b0001c54c33	2	0	add_first	non	blocking	blocking	stimuli/s3.jpg	stimuli/s1.jpg	+	1	1
add_59142b45ef024b0001c54c33	3	0	add_first	non	blocking	blocking-control	stimuli/s4.jpg	stimuli/s7.jpg	+	1	1
add_59142b45ef024b0001c54c33	4	0	add_first	non	blocking	no-allergy-control	stimuli/s8.jpg	stimuli/s10.jpg	-	0	0
add_59142b45ef024b0001c54c33	5	0	add_first	non	blocking	no-allergy-control	stimuli/s17.jpg	stimuli/s18.jpg	-	0	0
add_59142b45ef024b0001c54c33	6	0	add_first	non	blocking	no-allergy-control	stimuli/s11.jpg	stimuli/s14.jpg	-	1	1
add_59142b45ef024b0001c54c33	0	1	add_first	non	blocking	blocking	stimuli/s2.jpg	stimuli/s5.jpg	+	1	1
add_59142b45ef024b0001c54c33	1	1	add_first	non	blocking	blocking	stimuli/s3.jpg	stimuli/s1.jpg	+	1	1
add_59142b45ef024b0001c54c33	2	1	add_first	non	blocking	blocking-control	stimuli/s6.jpg	stimuli/s9.jpg	+	1	1
add_59142b45ef024b0001c54c33	3	1	add_first	non	blocking	blocking-control	stimuli/s4.jpg	stimuli/s7.jpg	+	1	1
add_59142b45ef024b0001c54c33	4	1	add_first	non	blocking	no-allergy-control	stimuli/s8.jpg	stimuli/s10.jpg	-	0	0
add_59142b45ef024b0001c54c33	5	1	add_first	non	blocking	no-allergy-control	stimuli/s11.jpg	stimuli/s14.jpg	-	0	0
add_59142b45ef024b0001c54c33	6	1	add_first	non	blocking	no-allergy-control	stimuli/s17.jpg	stimuli/s18.jpg	-	0	0
add_59142b45ef024b0001c54c33	0	2	add_first	non	blocking	no-allergy-control	stimuli/s11.jpg	stimuli/s14.jpg	-	0	0
add_59142b45ef024b0001c54c33	1	2	add_first	non	blocking	blocking-control	stimuli/s4.jpg	stimuli/s7.jpg	+	1	1
add_59142b45ef024b0001c54c33	2	2	add_first	non	blocking	blocking	stimuli/s2.jpg	stimuli/s5.jpg	+	1	1
add_59142b45ef024b0001c54c33	3	2	add_first	non	blocking	blocking	stimuli/s3.jpg	stimuli/s1.jpg	+	1	1
add_59142b45ef024b0001c54c33	4	2	add_first	non	blocking	blocking-control	stimuli/s6.jpg	stimuli/s9.jpg	+	1	1
[truncated: 43,601 more rows]

## Sheet: E2 Survey Data
subj_id	pdi	pdi_distress	pdi_preocc	pdi_convic	rgpts_a	rgpts_b	lshsr	bpre	belief_disc	add	non
55895b93fdf99b6bd06017c4	1	1.57143	1.4	1.71429	0	0	1.66667	2.29167	19	0	0.5
55b508f4fdf99b1c26c21c69	5	2	2.55556	2.25	2	26	3.41667	4.33333	39	1	1
55d35447da14d7000e95318f	0	1	1	1	0	0	1.83333	2.16667	25	0.75	1
57165ba7c5aca2000a8d32ca	7	2.6	2.8	2.16667	18	36	2.25	2.5	0	0	0
57564c3d947a3d0007b545d6	2	1.42857	1.28571	1.42857	3	0	1.25	2.29167	-1	0.5	1
576745749dcd970001dbdd0b	3	1.625	1.75	1.57143	20	9	2.33333	1.95833	9	1	0.833333
5778f087ca706f000190edbb	4	1.875	2.27273	2.1	10	16	2.75	2.5	6	0	0
58aa38b2ef58a9000119cdaa	3	1.77778	2	1.25	6	0	1.33333	2.25	24	0	0
59142b45ef024b0001c54c33	0	1	1	1	0	0	1	1.875	3	0.583333	0.166667
592220f8fc043000016c5aeb	1	1.33333	1.2	1	5	19	1.08333	2.79167	19	0.833333	0.916667
59317c2cf1b3f00001963e1a	2	2.11111	2.22222	2	13	24	2.08333	3.5	-34	0.166667	0.75
5954fca53e9d73000192588f	2	2.25	2.125	1.875	12	10	2.08333	1.58333	17	0.333333	0
59565b1bbbb52400017ad4e1	3	1.25	1.33333	1.25	1	3	1.25	2.41667	2	0	0
595d3afcdd044900012ce78a	0	1.16667	1.2	1	0	0	1	1.70833	-2	0.416667	0.5
596e1edd39e9d00001b7bb98	1	1	1.33333	1	0	1	1.08333	2.04167	-1	0.5	1
5b2a2d855b5c0900018b0bf5	0	1	1.2	1	0	0	1.91667	3.70833	0	0.916667	0.916667
5b3b934edd6af000014d3152	1	1.33333	1.2	1	3	0	1.16667	2.70833	-27	0	0
5b6eba1aaf4af50001357228	2	1.125	1.4	1.33333	1	1	1.41667	2.08333	25	0	0
5b70ed4b99982e000145eb7b	4	1.90909	2.63636	1.7	4	3	3.5	3.16667	-37	0.5	1
5bc0c8bb1526430001e61bad	4	1.28571	1.85714	1.42857	1	0	1.58333	2.04167	-2	1	0
5be05da9b5be300001e54be5	2	1.28571	1.33333	1	0	0	2.75	3.75	1	0.416667	0.75
5bef31aa059b3200010715dc	0	1.57143	1.4	1	5	3	2	1.625	-2	0.166667	0.166667
5c0cb29e1b80df00017843d2	1	1.71429	1.85714	1.33333	1	2	1	3.375	1	1	1
5c63363b935c87000118a78a	0	1.16667	1.2	1	0	0	1.5	2.95833	25	0.5	1
5c65d6f650b03c00012bae82	2	1.33333	1.5	1.14286	4	1	1.75	3.125	1	0.916667	1
5c89bf9c54effd0016d7285b	2	2	2	1.77778	8	5	2.91667	2.95833	-1	0	1
5cd3c6d9440dcc000110f934	4	2.77778	2.33333	2.72727	9	3	3.91667	3	1	0	0
5d47901043518d0017bf3c04	1	1.33333	1.5	1.16667	11	9	2	3.66667	24	0.583333	0.916667
5dbe0ca99ea0b1327a2a8d4e	1	1.66667	1.2	1.57143	8	3	1.33333	3.33333	4	0.75	0.916667
5de7d12c26dd95000b6824c5	1	1.5	1.42857	1.33333	12	8	1.66667	2.16667	9	0.166667	0
5e29dc4721a5f20481c70274	0	2.11111	2.16667	1.16667	5	0	2.25	3.25	4	0.916667	0.5
5e380457679e67000c56b02f	3	1.5	1.75	1.66667	9	4	2.83333	2.20833	12	0.166667	0
5e533e9d1ffa373595a2bcfb	1	1.16667	1.42857	1.33333	0	0	1.5	2.5	-12	0	0.5
5e6482c9142c3c204d56baa0	2	1.25	1.66667	1.16667	2	1	2.16667	3.04167	73	1	0.916667
5e83abb4e0a2e40fd565226d	0	2	1.4	1	0	0	1.66667	3.41667	1	1	1
5ebc168e8b24060127d0dae6	2	1.33333	1.5	1.2	1	1	1.91667	2.29167	8	0.833333	0.416667
5ec6d054e1f1a71078cfbcda	6	2.7	2.41667	2.35714	10	17	3.25	3	0	0.833333	1
5eeb8ae62af51132b7987743	2	2.44444	2.2	2	27	23	3.5	3.75	36	1	0.583333
5f0499756b5d4972f0da9c78	1	1.16667	1.5	1.16667	6	2	1.5	2.375	25	0	0.0833333
5f0c94983314760efb2814c1	0	1.33333	1.2	1	5	2	1.41667	2.83333	4	0	0.916667
5f1b84872171f838a8a3cfa9	4	1.8	1.625	1.42857	5	10	2.33333	1.79167	26	0	0.416667
5f233780d9463c01972da356	1	1.16667	1.16667	1.16667	1	0	2.08333	3.45833	10	1	0.416667
5f4cc54c57230502cd1ec6a5	3	1.44444	1.71429	1.16667	0	0	1.41667	2.5	-2	1	1
5f6799e4b87c503b9c013a7a	4	2.1	2.44444	2.27273	5	2	2.5	2.79167	13	0	0.5
5f7e6f9c1212c514f9437e3a	2	2	1.85714	1.42857	21	18	2.25	2.58333	25	0	0.0833333
5f9395079a03a117ce39c9ae	0	1.16667	1.2	1	13	13	1.5	2.66667	-1	0	0
5fa05d40d7039c07aed884a7	3	1.33333	1.33333	1.28571	11	0	1.75	2	0	0	1
5ff21876b890b11ef0e7180d	0	1	1	1	4	0	2.25	2.29167	-14	0	0
5ff8d29682b5cd18838085c9	2	1.57143	1.42857	1.42857	17	19	1.5	1.875	23	0	0.5
6015bb02728ff80e87ba3e00	1	1.71429	1.83333	1.71429	12	8	3.08333	2.625	10	0.0833333	0
6037a63eb08c240350cfd0db	2	1.14286	1.33333	1	2	2	2.91667	2.45833	40	0.916667	1
6050896eb3d95354f1e2cb8a	0	2	1.66667	1.85714	10	4	3.5	1.625	20	0	0
609b6c918ad180505fefd919	0	1.2	1	1	0	0	2.25	2.91667	1	0	0.166667
60ad47245d61f9a76954184c	2	1.16667	1.33333	1.16667	6	0	4.91667	2.375	1	1	0
60c3aa01f9f6e994d8d7a273	1	2.16667	2.22222	2.28571	26	6	2.41667	2.29167	-14	0	0.416667
60c911874f9d508f93d839cc	3	2.125	2.25	2.22222	22	20	2.66667	1.91667	26	0.5	1
60ea57c074a703877f04330b	6	1.7	1.81818	2	8	4	3.41667	2.375	27	0.916667	1
60fcd2e26a72c518d0b60738	2	1.28571	1.5	1	0	0	1.33333	3.70833	-50	0.583333	1
6102bbdba4dd279363094fca	2	1	1.33333	1	1	0	1.08333	2.25	1	0	0
6102dacce29b57b1e268c13a	0	1.16667	1.2	1	0	0	4.91667	2.75	25	0.75	0.5
61035cb1ec7795c71631350c	1	1.44444	1.57143	1.28571	4	0	2.41667	3.08333	11	0	0
61076f9a8d1f2364f81675f5	4	1.33333	1.85714	1.625	10	0	1.5	2.45833	-11	0.0833333	0.5
611178113c2efecb1c14a276	1	1.625	1.6	1	4	0	2.5	2.79167	13	0	0
61118ce038579f457b65e061	0	1.33333	1	1.33333	0	0	1.75	1.95833	19	0	0
611f123e92042b11d0b1ef8d	2	1.16667	1.33333	1.16667	3	0	2.33333	2.5	34	0	1
6120602a67554358bbd53c9d	0	1.55556	1.57143	1.4	1	0	4.41667	2.5	25	0	0
61210b5c3f465c51a7f4166a	2	1.5	1	1.44444	0	0	1.41667	3.45833	15	0.583333	1
612f4efe7a2e36e60e3254a7	1	1.28571	1.4	1	3	1	2.33333	1.5	1	1	0.5
61412d50c1d83f94e448c0f3	3	2.27273	2.63636	2.2	12	24	1	3.45833	0	1	0.75
614b3d6a4f76b8dfc939adf0	2	2	2.44444	1.625	6	1	2.41667	3.875	3	0.916667	0.5
6158efbedd66f692c944fd9e	1	1	1.16667	1.16667	1	0	1.41667	2.875	28	0.666667	0.5
615e3dff4cd52a82df742634	6	2.66667	2.6875	2.6875	15	20	2.83333	2.875	0	0	0.75
616c9af3cd63652fd365847b	1	1.28571	1.4	1.28571	3	1	1.5	3.95833	-1	0	0.5
6290de7fb740c5593c1c37c7	3	2.6	2.33333	2.11111	25	28	2.91667	2.75	0	0.0833333	0
62a2832342dd3f99e7cd6822	7	2.75	2.53846	2.46154	11	22	3.33333	3.375	17	0.833333	0.666667
62b9c2f1e55fe9f17dfedc5d	0	1	1	1	0	0	5	1.66667	-5	0.0833333	0.5
62c44f329a9eb6912fa1aa0e	0	1.16667	1.2	1	0	0	1.16667	2.66667	18	1	1
62f14bb75eaad1e10e24f48e	1	1.75	1.66667	1.16667	9	7	3	1.75	47	0.5	0.5
63127690860023ab6b50a0b2	2	1.44444	2.125	2.33333	3	3	4.58333	4.04167	-25	0.333333	1
632274325d41f36095108d8c	3	1.42857	1.5	1.28571	2	2	1.75	1.83333	-2	1	1
632e3ea66acddc3389acb302	0	1	1	1	0	0	1	3.04167	0	0.916667	1
6346be8dc544a1c320c370d3	0	1.5	1.2	1.33333	6	7	1.83333	3	-2	0.0833333	0.5
63614899ad49a91f1ef09067	0	1	1	1	0	0	2.41667	2.5	30	0	0.5
636a306c1d4d9e37a2722e16	1	1.66667	1.2	1.57143	10	7	2.16667	2.66667	-9	0.0833333	0.0833333
63912c63a9f21fab9ff8e2cb	1	2	1.4	1.14286	4	0	2.75	3.125	0	1	0.916667
63b3071eb51f26037ce0bfb1	1	1.83333	1.16667	1.375	2	0	2.5	2.95833	35	0.5	0
63bfde4e66d4578fdd96533b	2	1.28571	1.75	1.125	0	0	2.41667	5	0	1	1
63d00e3cea3280c3ed8a340c	1	1.1	1.42857	1.4	4	5	1.75	1.75	21	0.0833333	1
63d162d734629a0836f55d84	3	1.57143	1.875	2	22	5	2.58333	2.875	-48	0.0833333	0.75
63d1b93d9abc8c4b40e2d92f	0	2.375	1.6	1.28571	4	5	2	3.25	51	0.5	1
63d414c282f56cf32de6588d	1	2.625	2.42857	2	22	0	2.91667	1	16	0	0
63d7a0c6fe36d852418ac97a	1	1	1.66667	1.33333	6	1	1.91667	1.75	9	0	0
63d803cc0a95c3f6a2197aba	2	2.1	2.33333	2	15	18	1.91667	3.04167	0	0.666667	0.166667
63d820d4711332d56473bd98	2	1.71429	1.85714	2.11111	11	3	2.25	2.91667	1	0.5	0
63dbfb1c9acddc2976e88ff2	5	2.18182	2.33333	2	11	15	2.5	4.25	31	0.666667	0.166667
63e66303bd2b4c16b3bcb724	1	1	1.2	1	0	0	1.83333	1.29167	0	0.0833333	0.916667
63f799d2960e7d0495eb1726	2	1.16667	1.33333	1.16667	0	0	1.25	4.66667	27	0	0.5
63fbd3e8b4865c6e1fb04614	2	1.5	1.57143	1.8	8	7	2.5	2.58333	0	0.5	0.5
64135d3a0ee12167bc28210c	0	1	1	1	15	9	1.41667	3.29167	0	0.666667	1
64192c1f70d35934d65ad186	1	1.42857	1.66667	1.33333	11	1	2.66667	2.625	66	0	0.0833333
5495fbf9fdf99b50089f79d8	1	1.85714	1.66667	1.28571	21	9	4.83333	2.70833	1	0.5	0
56bfba439f7a1e000afdcba9	7	2	2.4	2.46154	10	12	3.08333	3.375	24	1	1
56cb314508d7300005fd312a	2	1.14286	1.5	1	7	1	1.25	3.29167	33	0.333333	0.0833333
57308d1530a5560010ecbc1a	5	1.75	2.11111	1.77778	7	0	1.58333	2.625	7	0.416667	0.5
57616681544688000767f23f	3	1.71429	1.66667	1.75	19	20	2.75	2.125	1	0	0.916667
57a2caf8275be6000135b3aa	0	1.85714	1.4	1.33333	10	2	1.58333	3.29167	39	0.583333	0.666667
57d74ff1ea00cf0001d47148	0	1.28571	1.4	1	6	2	1.83333	2.45833	3	0	0
57dd3b0e91b7fc0001493db9	3	1.71429	1.57143	1.5	9	16	4.66667	2.83333	63	0.5	0.5
57dda8dc5e1b5f0001d2d5b1	1	1	1.66667	1.16667	1	0	1.41667	2.5	11	0.416667	0.0833333
57e160a1dcda780001a0e429	4	2.36364	2.2	2.16667	20	20	3.83333	3.25	25	0	0.416667
582009dd87f6b90001f13e40	1	1.33333	1.33333	1.16667	3	2	1.25	2.16667	-1	0.5	0
58715595a346230001067a30	3	1.33333	1.77778	1.42857	8	4	2.5	2.45833	0	0.166667	0
58d0632c2fc72000011f8c57	1	1.28571	1.33333	1	2	1	1.5	1.875	23	1	1
58f1017ac325470001795b01	0	1	1	1	1	0	2	2.95833	32	0.666667	0.416667
58ff31a1d10e2b000108579e	1	1	1.33333	1	1	0	2.5	2.04167	-16	0.75	0.0833333
594ec50fe59b950001b5076a	0	1	1	1	1	1	1.5	2.54167	11	0.416667	0
59e6585c2f63d30001c8f9b2	0	1	1	1	1	0	1.25	2.08333	0	0	0
5a8458e9f49c9a0001f37f03	0	1	1.2	1	1	0	2.91667	2.5	32	1	1
5b5345492a4d0c0001ae2e12	1	1.57143	1.4	1	1	0	1.41667	2.75	5	0	0.0833333
5b7dceae2b57a90001916438	2	1.16667	1.33333	1.16667	4	0	3.41667	2.83333	-26	0.75	0.666667
5b82e33f184f45000155f0ba	4	2.22222	2.8	2.5	7	0	3.16667	1.08333	35	1	1
5b9d57e5737d030001ad2cbf	3	1.77778	2.125	1.5	13	22	2.91667	1.08333	50	0	0.333333
5c082f1f66706a0001047bf2	0	1	1	1	3	2	2.08333	2.875	-26	0	0
5c5da3b159ec1d0001fe5606	0	1.16667	1.2	1	0	0	1.91667	2.58333	1	0.5	1
5c715fc303f85b0001af916a	1	1.375	1.14286	1.33333	3	2	1.33333	1.95833	-4	0.583333	1
5c93b062c9d93b0015fcbc02	2	2.11111	2.22222	1.85714	15	23	2.41667	2.41667	-1	0.583333	0.916667
5cc302c7d074ee00016ae5d3	0	1	1.14286	1.4	2	1	1.91667	3.5	0	0	1
5ce539d25750af00184b77b4	11	2.15385	2.07692	1.85714	13	17	4.08333	2.5	2	0.5	0.75
5d34d17089232600011ade3a	5	3.08333	3.38462	3.14286	30	37	4.41667	3.33333	1	1	0.833333
5d470786da637a00014ba26f	1	1.14286	1.4	1	2	0	1.08333	1.75	14	0.25	0
5d53df2b0299370019db7b92	2	1	1.28571	1.33333	0	0	1.16667	2.08333	1	1	1
5de010b244b3120886ccceb7	2	1.66667	2	1.42857	0	0	2.41667	3	14	0.416667	0.833333
5e10bcb66f6c637ae04b2e03	0	1.5	1.66667	1.16667	0	0	1.41667	3.20833	9	0.833333	0.583333
5e1876aa7018aa148a843ece	2	2	1.71429	1.875	8	0	3.33333	3.83333	0	0.333333	0.416667
5e1b299528c70235eeed62ef	0	1	1	1	9	0	1.83333	1.91667	0	0.25	0
5e22e7bbd727e957d3337b47	0	1	1	1	3	0	3.33333	2.125	0	0.916667	1
5e4c108e3d1d85068df3bfdd	1	1.85714	1.66667	1.875	5	4	2.25	3.45833	21	0.833333	1
5e7a2c8990574006b633ec09	4	2.4	2.63636	2	26	5	2.66667	2.04167	20	0.5	0.916667
5e7d2f16e863ba0d96dc610f	2	1.57143	2	1.75	8	3	1.41667	2.20833	8	0.5	1
5e9749b44592572013c96868	0	1	1	1	0	2	1.83333	3	3	0	0.416667
5ed4c3d73ac88100098198f1	0	1	1	1	0	0	1.25	2.08333	11	1	0.75
5ed4fc0f36e4de02fc7997ec	4	2.1	2.14286	1.75	27	29	3.33333	1.95833	9	0.416667	0.0833333
5efbc6d2c1afc617b36fdd7d	0	1.25	1.16667	1.2	4	0	1.58333	2.25	6	0.0833333	0.5
5f207cd02dadf437525a9776	1	2.22222	1.875	2.11111	9	1	2.5	3.375	-31	1	0.333333
5f3483c9be9b7c3a6d9c2d79	2	2	2.14286	1.71429	7	2	2	2.16667	40	0	0
5f4e0155cf03293db269f873	1	1	1.33333	1.5	3	0	1.08333	2.125	28	0.916667	1
5f5834134283933a1c3b42d0	2	1.14286	1.57143	1.14286	2	0	1.66667	1	-12	0.0833333	0.0833333
5f7315d239bb5b04571dcbe9	0	1.16667	1	1.2	1	0	1	3.29167	1	0.833333	1
5f919274b5383b00096b0295	3	2.33333	2.22222	1.66667	4	4	2.16667	2.875	-13	0.25	0.166667
5fad3af0a272a23e5aef2aa6	2	1.16667	1.71429	1.28571	4	1	1.25	3.29167	23	0.916667	0.5
5fd532e9d9f56d3569f7a128	3	2	2.11111	2	7	6	2.91667	2.16667	16	0	0
6026cdefff6dc60860a8c093	3	2.25	2.125	2.5	16	7	2.16667	2.75	10	0.916667	0.916667
60379dc17dc2aa000830366e	3	2.75	2.5	2.54545	28	24	3.66667	3.25	-11	0.583333	0.0833333
6042a74a8f512c1d2f31aa65	2	1.5	1.33333	1.28571	2	1	1.91667	2.58333	-75	0	1
60734ed55f9087e59a5dbca5	1	1	1.16667	1	0	0	1.5	3.125	26	1	0.833333
60967660853e8fcaf410748b	3	2.25	1.83333	1.375	9	6	1.5	2.91667	1	0.5	0.0833333
6099763884f606c6b24f4bea	1	1.33333	1.16667	1	5	2	1.83333	2.83333	13	1	1
60ae7c238a9c9f9a8b59e4b1	3	2.58333	2.7	2.7	19	25	4.16667	3.375	3	0.0833333	0.916667
60aecded93eb495d413a482b	2	1.11111	1.625	1.33333	2	0	1.5	2.66667	25	0.5	0
60b1d959135eaafaa49c2672	1	1.16667	1.2	1	0	0	1.33333	3	9	0.333333	0.0833333
60b8fb929701cb52b39796aa	3	1.44444	1.75	1.71429	6	0	1.91667	3.08333	23	0	0.833333
60d5d8b28ee97cee26819139	3	2.375	1.83333	1.625	13	6	3.5	3.45833	34	0	0
60d6114c27eac40fca3fccea	1	2.11111	2.28571	1.66667	23	23	3.83333	3.33333	4	0.583333	0
60db1216e9e93917232745f9	5	1.5	1.71429	1.88889	25	8	2.58333	2.125	-1	0.916667	0.416667
60e05286953f8b51d4f6661c	3	1.16667	1.75	1.375	1	1	1.33333	2.625	11	0.666667	0.5
60fd310fff5b2600c9d95554	2	1.2	1.16667	1.42857	5	6	2.16667	3.45833	27	0.5	1
60fefb7cad9f9b162f015f1d	0	1.16667	1.2	1	5	0	2.16667	2.5	16	0.25	0.5
61037333eaacd23a3460ffc2	4	1.57143	1.85714	1.375	3	1	2.16667	1.125	0	0.5	0.5
61096a6ab244ccee2220a180	1	1.33333	1.25	1.5	14	5	2.58333	2.625	-2	0.666667	0.916667
6112937a54e78094098725fe	1	1.625	1.57143	1.71429	5	3	3	2.29167	-3	0.416667	0.416667
611869f9306a8deb75864d71	4	2.22222	2.4	2.22222	8	0	2.75	2.70833	0	0	0.0833333
613b59f7cf0783b4487f0f77	2	1.14286	1.33333	1	3	1	1.58333	2.29167	23	0.916667	1
614703ccac948d05a697d678	2	2.33333	2.44444	2.14286	15	33	3.16667	3.20833	0	0	0.166667
6153fd9ebc7e9e33908cb34a	2	1.25	1.66667	1.16667	4	0	2.66667	2.66667	4	0	0
6282469ad58ff01f680ab3f8	0	1.28571	1.4	1	1	1	1.25	2.75	-1	0.0833333	0
6290c6d191ba8fb0309ebfc9	2	1.42857	1.66667	1	3	0	1.58333	1.75	5	1	0
62a4d721a9d118a25be1ed3f	9	2.41667	2.25	2.42857	10	8	2.25	3.25	16	1	0.583333
62e2917bb46ebde5c7866071	2	1.625	1.85714	1.375	4	5	2.16667	3.125	0	0	1
62fb850eda4bba209ce63bee	3	2.125	2	2.33333	22	21	2.25	2.45833	36	1	0
62fcabf17fc3d7ef0952fb6c	3	1.875	2	2.22222	13	22	2.58333	2.54167	42	0.0833333	0.583333
63174af7d57182f9bf90c094	2	1.14286	1.28571	1.16667	2	0	1.5	3	24	0	0
63469796c87f4b1a7b7ab1de	1	1.16667	1.14286	1.5	0	2	1.58333	1.66667	23	0.916667	0.916667
636149119f0c3ee5c09c95d6	3	1.625	1.875	1.75	13	7	2.33333	2.95833	1	1	1
636212999d9d4a04989c95e9	2	2.7	2.25	2.125	16	13	4.08333	4.08333	20	0.916667	1
63659992ba948112342d05fd	4	2	1.66667	1.28571	16	19	2	2.79167	-1	0	0.583333
637e1c1af194c6e63e8ff286	0	1.2	1	1.33333	2	0	1.75	3.20833	28	0.583333	1
63ba815c8e273426ad039080	0	1.42857	1.16667	1.16667	0	0	2.16667	2.125	-25	0	0.5
63d1706ec6832e95852dfb1d	1	1.5	1.2	1.16667	0	0	1.33333	2.625	34	0.166667	0.333333
63d69163ecd60f16ced6c9c4	3	1.75	1.8	1.66667	7	11	2.16667	3.04167	25	1	1
63de85109c483ddf2670c7f8	5	2.22222	2.2	2	22	25	1.83333	2.58333	1	1	0
63ea4a7fa7d709c8e7887a93	3	2.33333	2.5	2.44444	3	0	2.16667	1.54167	0	0	0
63eade041dff0887e4aeb724	3	1.42857	2	1.625	9	1	2.08333	2.25	23	0.583333	0.5
63eae4994d8e22b28bccb864	4	2	1.91667	1.9	10	4	3.08333	2.66667	27	0	0.583333
63f779260de2ae5b2620cead	1	2.14286	1.83333	1.5	20	16	2.41667	3.33333	0	0.0833333	0.5
6400f212a7bd9c7c5ab1cc25	2	1.71429	2	1.42857	4	0	2.25	1.79167	0	0.0833333	0
640105daa923d3f5f2669039	5	2.46154	2.84615	2.54545	15	15	2.16667	2.625	54	0.5	0
64012d32139f8bfab1bb1b34	1	1.33333	1.5	1.57143	11	8	1.5	1.08333	-1	0.5	1
6419ddbefab73015de27e047	4	1.88889	2.44444	2	2	0	1.83333	2.375	0	0.0833333	1
641c38fae3d3805c9f2703ca	1	1.54545	1.55556	1.875	3	17	3.33333	2.70833	0	0.916667	1
6432c4e26ccaafe483479848	0	1	1	1	0	0	1	2.66667	-2	0.25	0.5

## Sheet: E3 Behavioral Data
subj_id	trial_num	block_num	order_condition	expt	test_part	condition	stim1	stim2	correct_response	subj_resp	reaction_resp
add_55bcd160fdf99b1c4e4ae632	0	0	add_first	add	prelearning	+++	stimuli/s6.jpg	stimuli/s8.jpg	+++	2	1
add_55bcd160fdf99b1c4e4ae632	1	0	add_first	add	prelearning	+	stimuli/s6.jpg		+	0	0
add_55bcd160fdf99b1c4e4ae632	2	0	add_first	add	prelearning	+	stimuli/s8.jpg		++	2	1
add_55bcd160fdf99b1c4e4ae632	0	1	add_first	add	prelearning	+++	stimuli/s6.jpg	stimuli/s8.jpg	+++	1	1
add_55bcd160fdf99b1c4e4ae632	1	1	add_first	add	prelearning	+	stimuli/s6.jpg		+	2	1
add_55bcd160fdf99b1c4e4ae632	2	1	add_first	add	prelearning	+	stimuli/s8.jpg		++	2	1
add_55bcd160fdf99b1c4e4ae632	0	2	add_first	add	prelearning	+++	stimuli/s6.jpg	stimuli/s8.jpg	+++	2	1
add_55bcd160fdf99b1c4e4ae632	1	2	add_first	add	prelearning	+	stimuli/s6.jpg		+	3	1
add_55bcd160fdf99b1c4e4ae632	2	2	add_first	add	prelearning	+	stimuli/s8.jpg		++	2	1
add_55bcd160fdf99b1c4e4ae632	0	3	add_first	add	prelearning	+++	stimuli/s6.jpg	stimuli/s8.jpg	+++	1	1
add_55bcd160fdf99b1c4e4ae632	1	3	add_first	add	prelearning	+	stimuli/s6.jpg		+	1	1
add_55bcd160fdf99b1c4e4ae632	2	3	add_first	add	prelearning	+	stimuli/s8.jpg		++	2	1
add_55bcd160fdf99b1c4e4ae632	0	4	add_first	add	prelearning	+	stimuli/s6.jpg		+	1	1
add_55bcd160fdf99b1c4e4ae632	1	4	add_first	add	prelearning	+++	stimuli/s6.jpg	stimuli/s8.jpg	+++	3	1
add_55bcd160fdf99b1c4e4ae632	2	4	add_first	add	prelearning	+	stimuli/s8.jpg		++	2	1
add_55bcd160fdf99b1c4e4ae632	0	5	add_first	add	prelearning	+	stimuli/s8.jpg		++	2	1
add_55bcd160fdf99b1c4e4ae632	1	5	add_first	add	prelearning	+++	stimuli/s6.jpg	stimuli/s8.jpg	+++	3	1
add_55bcd160fdf99b1c4e4ae632	2	5	add_first	add	prelearning	+	stimuli/s6.jpg		+	1	1
add_55bcd160fdf99b1c4e4ae632	0	0	add_first	add	learning	-	stimuli/s17.jpg		-	0	0
add_55bcd160fdf99b1c4e4ae632	1	0	add_first	add	learning	-	stimuli/s19.jpg		-	0	0
add_55bcd160fdf99b1c4e4ae632	2	0	add_first	add	learning	+	stimuli/s12.jpg		+	0	0
add_55bcd160fdf99b1c4e4ae632	3	0	add_first	add	learning	+	stimuli/s13.jpg		+	2	1
add_55bcd160fdf99b1c4e4ae632	0	1	add_first	add	learning	-	stimuli/s19.jpg		-	0	0
add_55bcd160fdf99b1c4e4ae632	1	1	add_first	add	learning	+	stimuli/s13.jpg		+	2	1
add_55bcd160fdf99b1c4e4ae632	2	1	add_first	add	learning	-	stimuli/s17.jpg		-	0	0
add_55bcd160fdf99b1c4e4ae632	3	1	add_first	add	learning	+	stimuli/s12.jpg		+	1	1
add_55bcd160fdf99b1c4e4ae632	0	2	add_first	add	learning	-	stimuli/s19.jpg		-	0	0
add_55bcd160fdf99b1c4e4ae632	1	2	add_first	add	learning	-	stimuli/s17.jpg		-	0	0
add_55bcd160fdf99b1c4e4ae632	2	2	add_first	add	learning	+	stimuli/s13.jpg		+	1	1
add_55bcd160fdf99b1c4e4ae632	3	2	add_first	add	learning	+	stimuli/s12.jpg		+	1	1
add_55bcd160fdf99b1c4e4ae632	0	3	add_first	add	learning	+	stimuli/s13.jpg		+	2	1
add_55bcd160fdf99b1c4e4ae632	1	3	add_first	add	learning	-	stimuli/s19.jpg		-	0	0
add_55bcd160fdf99b1c4e4ae632	2	3	add_first	add	learning	-	stimuli/s17.jpg		-	0	0
add_55bcd160fdf99b1c4e4ae632	3	3	add_first	add	learning	+	stimuli/s12.jpg		+	1	1
add_55bcd160fdf99b1c4e4ae632	0	4	add_first	add	learning	+	stimuli/s13.jpg		+	1	1
add_55bcd160fdf99b1c4e4ae632	1	4	add_first	add	learning	+	stimuli/s12.jpg		+	1	1
add_55bcd160fdf99b1c4e4ae632	2	4	add_first	add	learning	-	stimuli/s19.jpg		-	0	0
add_55bcd160fdf99b1c4e4ae632	3	4	add_first	add	learning	-	stimuli/s17.jpg		-	0	0
add_55bcd160fdf99b1c4e4ae632	0	5	add_first	add	learning	-	stimuli/s19.jpg		-	0	0
add_55bcd160fdf99b1c4e4ae632	1	5	add_first	add	learning	+	stimuli/s12.jpg		+	1	1
add_55bcd160fdf99b1c4e4ae632	2	5	add_first	add	learning	+	stimuli/s13.jpg		+	1	1
add_55bcd160fdf99b1c4e4ae632	3	5	add_first	add	learning	-	stimuli/s17.jpg		-	0	0
add_55bcd160fdf99b1c4e4ae632	0	0	add_first	add	blocking	blocking	stimuli/s12.jpg	stimuli/s1.jpg	+	1	1
add_55bcd160fdf99b1c4e4ae632	1	0	add_first	add	blocking	blocking	stimuli/s13.jpg	stimuli/s4.jpg	+	1	1
add_55bcd160fdf99b1c4e4ae632	2	0	add_first	add	blocking	no-allergy-control	stimuli/s14.jpg	stimuli/s10.jpg	-	0	0
add_55bcd160fdf99b1c4e4ae632	3	0	add_first	add	blocking	no-allergy-control	stimuli/s11.jpg	stimuli/s18.jpg	-	0	0
add_55bcd160fdf99b1c4e4ae632	4	0	add_first	add	blocking	blocking-control	stimuli/s19.jpg	stimuli/s5.jpg	+	0	0
add_55bcd160fdf99b1c4e4ae632	5	0	add_first	add	blocking	blocking-control	stimuli/s17.jpg	stimuli/s9.jpg	+	0	0
add_55bcd160fdf99b1c4e4ae632	6	0	add_first	add	blocking	no-allergy-control	stimuli/s16.jpg	stimuli/s15.jpg	-	1	1
add_55bcd160fdf99b1c4e4ae632	0	1	add_first	add	blocking	blocking-control	stimuli/s17.jpg	stimuli/s9.jpg	+	0	0
add_55bcd160fdf99b1c4e4ae632	1	1	add_first	add	blocking	blocking-control	stimuli/s19.jpg	stimuli/s5.jpg	+	1	1
add_55bcd160fdf99b1c4e4ae632	2	1	add_first	add	blocking	no-allergy-control	stimuli/s11.jpg	stimuli/s18.jpg	-	1	1
add_55bcd160fdf99b1c4e4ae632	3	1	add_first	add	blocking	no-allergy-control	stimuli/s14.jpg	stimuli/s10.jpg	-	0	0
add_55bcd160fdf99b1c4e4ae632	4	1	add_first	add	blocking	blocking	stimuli/s13.jpg	stimuli/s4.jpg	+	0	0
add_55bcd160fdf99b1c4e4ae632	5	1	add_first	add	blocking	no-allergy-control	stimuli/s16.jpg	stimuli/s15.jpg	-	1	1
add_55bcd160fdf99b1c4e4ae632	6	1	add_first	add	blocking	blocking	stimuli/s12.jpg	stimuli/s1.jpg	+	0	0
add_55bcd160fdf99b1c4e4ae632	0	2	add_first	add	blocking	no-allergy-control	stimuli/s14.jpg	stimuli/s10.jpg	-	0	0
add_55bcd160fdf99b1c4e4ae632	1	2	add_first	add	blocking	no-allergy-control	stimuli/s11.jpg	stimuli/s18.jpg	-	0	0
add_55bcd160fdf99b1c4e4ae632	2	2	add_first	add	blocking	blocking-control	stimuli/s19.jpg	stimuli/s5.jpg	+	1	1
add_55bcd160fdf99b1c4e4ae632	3	2	add_first	add	blocking	blocking	stimuli/s12.jpg	stimuli/s1.jpg	+	1	1
add_55bcd160fdf99b1c4e4ae632	4	2	add_first	add	blocking	blocking-control	stimuli/s17.jpg	stimuli/s9.jpg	+	0	0
add_55bcd160fdf99b1c4e4ae632	5	2	add_first	add	blocking	blocking	stimuli/s13.jpg	stimuli/s4.jpg	+	1	1
add_55bcd160fdf99b1c4e4ae632	6	2	add_first	add	blocking	no-allergy-control	stimuli/s16.jpg	stimuli/s15.jpg	-	0	0
add_55bcd160fdf99b1c4e4ae632	0	3	add_first	add	blocking	no-allergy-control	stimuli/s11.jpg	stimuli/s18.jpg	-	0	0
add_55bcd160fdf99b1c4e4ae632	1	3	add_first	add	blocking	blocking	stimuli/s13.jpg	stimuli/s4.jpg	+	1	1
add_55bcd160fdf99b1c4e4ae632	2	3	add_first	add	blocking	no-allergy-control	stimuli/s16.jpg	stimuli/s15.jpg	-	0	0
add_55bcd160fdf99b1c4e4ae632	3	3	add_first	add	blocking	blocking-control	stimuli/s19.jpg	stimuli/s5.jpg	+	0	0
add_55bcd160fdf99b1c4e4ae632	4	3	add_first	add	blocking	blocking-control	stimuli/s17.jpg	stimuli/s9.jpg	+	0	0
add_55bcd160fdf99b1c4e4ae632	5	3	add_first	add	blocking	blocking	stimuli/s12.jpg	stimuli/s1.jpg	+	1	1
add_55bcd160fdf99b1c4e4ae632	6	3	add_first	add	blocking	no-allergy-control	stimuli/s14.jpg	stimuli/s10.jpg	-	0	0
add_55bcd160fdf99b1c4e4ae632	0	4	add_first	add	blocking	no-allergy-control	stimuli/s16.jpg	stimuli/s15.jpg	-	0	0
add_55bcd160fdf99b1c4e4ae632	1	4	add_first	add	blocking	no-allergy-control	stimuli/s14.jpg	stimuli/s10.jpg	-	0	0
add_55bcd160fdf99b1c4e4ae632	2	4	add_first	add	blocking	blocking-control	stimuli/s17.jpg	stimuli/s9.jpg	+	1	1
add_55bcd160fdf99b1c4e4ae632	3	4	add_first	add	blocking	blocking	stimuli/s13.jpg	stimuli/s4.jpg	+	1	1
add_55bcd160fdf99b1c4e4ae632	4	4	add_first	add	blocking	blocking-control	stimuli/s19.jpg	stimuli/s5.jpg	+	0	0
add_55bcd160fdf99b1c4e4ae632	5	4	add_first	add	blocking	no-allergy-control	stimuli/s11.jpg	stimuli/s18.jpg	-	0	0
add_55bcd160fdf99b1c4e4ae632	6	4	add_first	add	blocking	blocking	stimuli/s12.jpg	stimuli/s1.jpg	+	1	1
add_55bcd160fdf99b1c4e4ae632	0	5	add_first	add	blocking	blocking	stimuli/s12.jpg	stimuli/s1.jpg	+	1	1
add_55bcd160fdf99b1c4e4ae632	1	5	add_first	add	blocking	no-allergy-control	stimuli/s11.jpg	stimuli/s18.jpg	-	0	0
add_55bcd160fdf99b1c4e4ae632	2	5	add_first	add	blocking	blocking-control	stimuli/s19.jpg	stimuli/s5.jpg	+	1	1
add_55bcd160fdf99b1c4e4ae632	3	5	add_first	add	blocking	blocking	stimuli/s13.jpg	stimuli/s4.jpg	+	1	1
add_55bcd160fdf99b1c4e4ae632	4	5	add_first	add	blocking	blocking-control	stimuli/s17.jpg	stimuli/s9.jpg	+	1	1
add_55bcd160fdf99b1c4e4ae632	5	5	add_first	add	blocking	no-allergy-control	stimuli/s14.jpg	stimuli/s10.jpg	-	0	0
add_55bcd160fdf99b1c4e4ae632	6	5	add_first	add	blocking	no-allergy-control	stimuli/s16.jpg	stimuli/s15.jpg	-	0	0
add_55bcd160fdf99b1c4e4ae632	0	0	add_first	add	test	blocking-violation	stimuli/s1.jpg		+	2	1
add_55bcd160fdf99b1c4e4ae632	1	0	add_first	add	test	blocking-confirmation	stimuli/s4.jpg		-	2	1
add_55bcd160fdf99b1c4e4ae632	2	0	add_first	add	test	no-allergy-control	stimuli/s10.jpg		-	1	1
add_55bcd160fdf99b1c4e4ae632	3	0	add_first	add	test	blocking-violation-control	stimuli/s9.jpg		+	0	0
add_55bcd160fdf99b1c4e4ae632	4	0	add_first	add	test	blocking-confirmation-control	stimuli/s5.jpg		+	1	1
add_55bcd160fdf99b1c4e4ae632	0	1	add_first	add	test	blocking-confirmation	stimuli/s4.jpg		-	2	1
add_55bcd160fdf99b1c4e4ae632	1	1	add_first	add	test	blocking-violation	stimuli/s1.jpg		+	2	1
add_55bcd160fdf99b1c4e4ae632	2	1	add_first	add	test	blocking-confirmation-control	stimuli/s5.jpg		+	1	1
add_55bcd160fdf99b1c4e4ae632	3	1	add_first	add	test	no-allergy-control	stimuli/s10.jpg		-	0	0
add_55bcd160fdf99b1c4e4ae632	4	1	add_first	add	test	blocking-violation-control	stimuli/s9.jpg		+	0	0
add_55bcd160fdf99b1c4e4ae632	0	2	add_first	add	test	blocking-confirmation-control	stimuli/s5.jpg		+	1	1
add_55bcd160fdf99b1c4e4ae632	1	2	add_first	add	test	no-allergy-control	stimuli/s10.jpg		-	0	0
add_55bcd160fdf99b1c4e4ae632	2	2	add_first	add	test	blocking-violation	stimuli/s1.jpg		+	2	1
add_55bcd160fdf99b1c4e4ae632	3	2	add_first	add	test	blocking-confirmation	stimuli/s4.jpg		-	2	1
add_55bcd160fdf99b1c4e4ae632	4	2	add_first	add	test	blocking-violation-control	stimuli/s9.jpg		+	0	0
add_55bcd160fdf99b1c4e4ae632	0	3	add_first	add	test	blocking-violation	stimuli/s1.jpg		+	2	1
add_55bcd160fdf99b1c4e4ae632	1	3	add_first	add	test	no-allergy-control	stimuli/s10.jpg		-	0	0
add_55bcd160fdf99b1c4e4ae632	2	3	add_first	add	test	blocking-confirmation	stimuli/s4.jpg		-	2	1
add_55bcd160fdf99b1c4e4ae632	3	3	add_first	add	test	blocking-confirmation-control	stimuli/s5.jpg		+	1	1
add_55bcd160fdf99b1c4e4ae632	4	3	add_first	add	test	blocking-violation-control	stimuli/s9.jpg		+	1	1
add_55bcd160fdf99b1c4e4ae632	0	4	add_first	add	test	blocking-confirmation	stimuli/s4.jpg		-	2	1
add_55bcd160fdf99b1c4e4ae632	1	4	add_first	add	test	no-allergy-control	stimuli/s10.jpg		-	0	0
add_55bcd160fdf99b1c4e4ae632	2	4	add_first	add	test	blocking-violation-control	stimuli/s9.jpg		+	0	0
add_55bcd160fdf99b1c4e4ae632	3	4	add_first	add	test	blocking-confirmation-control	stimuli/s5.jpg		+	2	1
add_55bcd160fdf99b1c4e4ae632	4	4	add_first	add	test	blocking-violation	stimuli/s1.jpg		+	2	1
add_55bcd160fdf99b1c4e4ae632	0	5	add_first	add	test	blocking-confirmation	stimuli/s4.jpg		-	2	1
add_55bcd160fdf99b1c4e4ae632	1	5	add_first	add	test	no-allergy-control	stimuli/s10.jpg		-	0	0
add_55bcd160fdf99b1c4e4ae632	2	5	add_first	add	test	blocking-violation-control	stimuli/s9.jpg		+	0	0
add_55bcd160fdf99b1c4e4ae632	3	5	add_first	add	test	blocking-violation	stimuli/s1.jpg		+	2	1
add_55bcd160fdf99b1c4e4ae632	4	5	add_first	add	test	blocking-confirmation-control	stimuli/s5.jpg		+	1	1
add_55bcd160fdf99b1c4e4ae632	0	0	add_first	non	prelearning	-	stimuli/s6.jpg		+	1	1
add_55bcd160fdf99b1c4e4ae632	1	0	add_first	non	prelearning	-	stimuli/s11.jpg	stimuli/s6.jpg	+	2	1
add_55bcd160fdf99b1c4e4ae632	2	0	add_first	non	prelearning	+	stimuli/s11.jpg		+	0	0
add_55bcd160fdf99b1c4e4ae632	0	1	add_first	non	prelearning	-	stimuli/s11.jpg	stimuli/s6.jpg	+	0	0
add_55bcd160fdf99b1c4e4ae632	1	1	add_first	non	prelearning	+	stimuli/s11.jpg		+	2	1
add_55bcd160fdf99b1c4e4ae632	2	1	add_first	non	prelearning	-	stimuli/s6.jpg		+	2	1
add_55bcd160fdf99b1c4e4ae632	0	2	add_first	non	prelearning	-	stimuli/s6.jpg		+	1	1
add_55bcd160fdf99b1c4e4ae632	1	2	add_first	non	prelearning	+	stimuli/s11.jpg		+	0	0
add_55bcd160fdf99b1c4e4ae632	2	2	add_first	non	prelearning	-	stimuli/s11.jpg	stimuli/s6.jpg	+	1	1
add_55bcd160fdf99b1c4e4ae632	0	3	add_first	non	prelearning	+	stimuli/s11.jpg		+	1	1
add_55bcd160fdf99b1c4e4ae632	1	3	add_first	non	prelearning	-	stimuli/s6.jpg		+	2	1
add_55bcd160fdf99b1c4e4ae632	2	3	add_first	non	prelearning	-	stimuli/s11.jpg	stimuli/s6.jpg	+	1	1
add_55bcd160fdf99b1c4e4ae632	0	4	add_first	non	prelearning	+	stimuli/s11.jpg		+	1	1
add_55bcd160fdf99b1c4e4ae632	1	4	add_first	non	prelearning	-	stimuli/s11.jpg	stimuli/s6.jpg	+	1	1
add_55bcd160fdf99b1c4e4ae632	2	4	add_first	non	prelearning	-	stimuli/s6.jpg		+	1	1
add_55bcd160fdf99b1c4e4ae632	0	5	add_first	non	prelearning	-	stimuli/s11.jpg	stimuli/s6.jpg	+	1	1
add_55bcd160fdf99b1c4e4ae632	1	5	add_first	non	prelearning	-	stimuli/s6.jpg		+	1	1
add_55bcd160fdf99b1c4e4ae632	2	5	add_first	non	prelearning	+	stimuli/s11.jpg		+	1	1
add_55bcd160fdf99b1c4e4ae632	0	0	add_first	non	learning	+	stimuli/s10.jpg		+	1	1
add_55bcd160fdf99b1c4e4ae632	1	0	add_first	non	learning	+	stimuli/s12.jpg		+	1	1
add_55bcd160fdf99b1c4e4ae632	2	0	add_first	non	learning	-	stimuli/s13.jpg		-	1	1
add_55bcd160fdf99b1c4e4ae632	3	0	add_first	non	learning	-	stimuli/s1.jpg		-	1	1
add_55bcd160fdf99b1c4e4ae632	0	1	add_first	non	learning	+	stimuli/s10.jpg		+	1	1
add_55bcd160fdf99b1c4e4ae632	1	1	add_first	non	learning	+	stimuli/s12.jpg		+	1	1
add_55bcd160fdf99b1c4e4ae632	2	1	add_first	non	learning	-	stimuli/s13.jpg		-	0	0
add_55bcd160fdf99b1c4e4ae632	3	1	add_first	non	learning	-	stimuli/s1.jpg		-	0	0
add_55bcd160fdf99b1c4e4ae632	0	2	add_first	non	learning	-	stimuli/s13.jpg		-	0	0
add_55bcd160fdf99b1c4e4ae632	1	2	add_first	non	learning	+	stimuli/s12.jpg		+	1	1
add_55bcd160fdf99b1c4e4ae632	2	2	add_first	non	learning	+	stimuli/s10.jpg		+	1	1
add_55bcd160fdf99b1c4e4ae632	3	2	add_first	non	learning	-	stimuli/s1.jpg		-	0	0
add_55bcd160fdf99b1c4e4ae632	0	3	add_first	non	learning	+	stimuli/s12.jpg		+	0	0
add_55bcd160fdf99b1c4e4ae632	1	3	add_first	non	learning	-	stimuli/s13.jpg		-	0	0
add_55bcd160fdf99b1c4e4ae632	2	3	add_first	non	learning	+	stimuli/s10.jpg		+	0	0
add_55bcd160fdf99b1c4e4ae632	3	3	add_first	non	learning	-	stimuli/s1.jpg		-	0	0
add_55bcd160fdf99b1c4e4ae632	0	4	add_first	non	learning	+	stimuli/s10.jpg		+	1	1
add_55bcd160fdf99b1c4e4ae632	1	4	add_first	non	learning	-	stimuli/s1.jpg		-	1	1
add_55bcd160fdf99b1c4e4ae632	2	4	add_first	non	learning	+	stimuli/s12.jpg		+	1	1
add_55bcd160fdf99b1c4e4ae632	3	4	add_first	non	learning	-	stimuli/s13.jpg		-	0	0
add_55bcd160fdf99b1c4e4ae632	0	5	add_first	non	learning	+	stimuli/s10.jpg		+	1	1
add_55bcd160fdf99b1c4e4ae632	1	5	add_first	non	learning	-	stimuli/s1.jpg		-	0	0
add_55bcd160fdf99b1c4e4ae632	2	5	add_first	non	learning	+	stimuli/s12.jpg		+	1	1
add_55bcd160fdf99b1c4e4ae632	3	5	add_first	non	learning	-	stimuli/s13.jpg		-	0	0
add_55bcd160fdf99b1c4e4ae632	0	0	add_first	non	blocking	blocking-control	stimuli/s1.jpg	stimuli/s18.jpg	+	1	1
add_55bcd160fdf99b1c4e4ae632	1	0	add_first	non	blocking	blocking-control	stimuli/s13.jpg	stimuli/s4.jpg	+	1	1
add_55bcd160fdf99b1c4e4ae632	2	0	add_first	non	blocking	no-allergy-control	stimuli/s7.jpg	stimuli/s14.jpg	-	1	1
add_55bcd160fdf99b1c4e4ae632	3	0	add_first	non	blocking	blocking	stimuli/s12.jpg	stimuli/s16.jpg	+	1	1
add_55bcd160fdf99b1c4e4ae632	4	0	add_first	non	blocking	blocking	stimuli/s10.jpg	stimuli/s9.jpg	+	1	1
add_55bcd160fdf99b1c4e4ae632	5	0	add_first	non	blocking	no-allergy-control	stimuli/s19.jpg	stimuli/s5.jpg	-	1	1
add_55bcd160fdf99b1c4e4ae632	6	0	add_first	non	blocking	no-allergy-control	stimuli/s17.jpg	stimuli/s15.jpg	-	1	1
add_55bcd160fdf99b1c4e4ae632	0	1	add_first	non	blocking	blocking-control	stimuli/s1.jpg	stimuli/s18.jpg	+	1	1
add_55bcd160fdf99b1c4e4ae632	1	1	add_first	non	blocking	blocking-control	stimuli/s13.jpg	stimuli/s4.jpg	+	1	1
add_55bcd160fdf99b1c4e4ae632	2	1	add_first	non	blocking	no-allergy-control	stimuli/s7.jpg	stimuli/s14.jpg	-	1	1
add_55bcd160fdf99b1c4e4ae632	3	1	add_first	non	blocking	no-allergy-control	stimuli/s19.jpg	stimuli/s5.jpg	-	0	0
add_55bcd160fdf99b1c4e4ae632	4	1	add_first	non	blocking	blocking	stimuli/s12.jpg	stimuli/s16.jpg	+	1	1
add_55bcd160fdf99b1c4e4ae632	5	1	add_first	non	blocking	blocking	stimuli/s10.jpg	stimuli/s9.jpg	+	1	1
add_55bcd160fdf99b1c4e4ae632	6	1	add_first	non	blocking	no-allergy-control	stimuli/s17.jpg	stimuli/s15.jpg	-	1	1
add_55bcd160fdf99b1c4e4ae632	0	2	add_first	non	blocking	blocking	stimuli/s10.jpg	stimuli/s9.jpg	+	1	1
add_55bcd160fdf99b1c4e4ae632	1	2	add_first	non	blocking	no-allergy-control	stimuli/s17.jpg	stimuli/s15.jpg	-	0	0
add_55bcd160fdf99b1c4e4ae632	2	2	add_first	non	blocking	blocking-control	stimuli/s1.jpg	stimuli/s18.jpg	+	0	0
add_55bcd160fdf99b1c4e4ae632	3	2	add_first	non	blocking	blocking-control	stimuli/s13.jpg	stimuli/s4.jpg	+	0	0
add_55bcd160fdf99b1c4e4ae632	4	2	add_first	non	blocking	no-allergy-control	stimuli/s7.jpg	stimuli/s14.jpg	-	0	0
add_55bcd160fdf99b1c4e4ae632	5	2	add_first	non	blocking	no-allergy-control	stimuli/s19.jpg	stimuli/s5.jpg	-	0	0
add_55bcd160fdf99b1c4e4ae632	6	2	add_first	non	blocking	blocking	stimuli/s12.jpg	stimuli/s16.jpg	+	1	1
add_55bcd160fdf99b1c4e4ae632	0	3	add_first	non	blocking	blocking-control	stimuli/s13.jpg	stimuli/s4.jpg	+	1	1
add_55bcd160fdf99b1c4e4ae632	1	3	add_first	non	blocking	no-allergy-control	stimuli/s19.jpg	stimuli/s5.jpg	-	0	0
add_55bcd160fdf99b1c4e4ae632	2	3	add_first	non	blocking	no-allergy-control	stimuli/s17.jpg	stimuli/s15.jpg	-	0	0
add_55bcd160fdf99b1c4e4ae632	3	3	add_first	non	blocking	blocking	stimuli/s10.jpg	stimuli/s9.jpg	+	1	1
add_55bcd160fdf99b1c4e4ae632	4	3	add_first	non	blocking	blocking-control	stimuli/s1.jpg	stimuli/s18.jpg	+	1	1
add_55bcd160fdf99b1c4e4ae632	5	3	add_first	non	blocking	no-allergy-control	stimuli/s7.jpg	stimuli/s14.jpg	-	0	0
add_55bcd160fdf99b1c4e4ae632	6	3	add_first	non	blocking	blocking	stimuli/s12.jpg	stimuli/s16.jpg	+	1	1
add_55bcd160fdf99b1c4e4ae632	0	4	add_first	non	blocking	blocking	stimuli/s10.jpg	stimuli/s9.jpg	+	1	1
add_55bcd160fdf99b1c4e4ae632	1	4	add_first	non	blocking	blocking-control	stimuli/s13.jpg	stimuli/s4.jpg	+	0	0
add_55bcd160fdf99b1c4e4ae632	2	4	add_first	non	blocking	no-allergy-control	stimuli/s7.jpg	stimuli/s14.jpg	-	0	0
add_55bcd160fdf99b1c4e4ae632	3	4	add_first	non	blocking	blocking-control	stimuli/s1.jpg	stimuli/s18.jpg	+	1	1
add_55bcd160fdf99b1c4e4ae632	4	4	add_first	non	blocking	no-allergy-control	stimuli/s17.jpg	stimuli/s15.jpg	-	1	1
add_55bcd160fdf99b1c4e4ae632	5	4	add_first	non	blocking	no-allergy-control	stimuli/s19.jpg	stimuli/s5.jpg	-	0	0
add_55bcd160fdf99b1c4e4ae632	6	4	add_first	non	blocking	blocking	stimuli/s12.jpg	stimuli/s16.jpg	+	1	1
add_55bcd160fdf99b1c4e4ae632	0	5	add_first	non	blocking	blocking-control	stimuli/s1.jpg	stimuli/s18.jpg	+	0	0
add_55bcd160fdf99b1c4e4ae632	1	5	add_first	non	blocking	no-allergy-control	stimuli/s17.jpg	stimuli/s15.jpg	-	0	0
add_55bcd160fdf99b1c4e4ae632	2	5	add_first	non	blocking	no-allergy-control	stimuli/s19.jpg	stimuli/s5.jpg	-	0	0
add_55bcd160fdf99b1c4e4ae632	3	5	add_first	non	blocking	blocking	stimuli/s10.jpg	stimuli/s9.jpg	+	1	1
add_55bcd160fdf99b1c4e4ae632	4	5	add_first	non	blocking	blocking-control	stimuli/s13.jpg	stimuli/s4.jpg	+	1	1
add_55bcd160fdf99b1c4e4ae632	5	5	add_first	non	blocking	blocking	stimuli/s12.jpg	stimuli/s16.jpg	+	1	1
add_55bcd160fdf99b1c4e4ae632	6	5	add_first	non	blocking	no-allergy-control	stimuli/s7.jpg	stimuli/s14.jpg	-	0	0
add_55bcd160fdf99b1c4e4ae632	0	0	add_first	non	test	blocking-violation	stimuli/s9.jpg		+	0	0
add_55bcd160fdf99b1c4e4ae632	1	0	add_first	non	test	blocking-confirmation	stimuli/s16.jpg		-	1	1
add_55bcd160fdf99b1c4e4ae632	2	0	add_first	non	test	no-allergy-control	stimuli/s5.jpg		-	0	0
add_55bcd160fdf99b1c4e4ae632	3	0	add_first	non	test	blocking-confirmation-control	stimuli/s4.jpg		+	1	1
add_55bcd160fdf99b1c4e4ae632	4	0	add_first	non	test	blocking-violation-control	stimuli/s18.jpg		+	1	1
add_55bcd160fdf99b1c4e4ae632	0	1	add_first	non	test	blocking-confirmation	stimuli/s16.jpg		-	1	1
add_55bcd160fdf99b1c4e4ae632	1	1	add_first	non	test	blocking-violation	stimuli/s9.jpg		+	0	0
add_55bcd160fdf99b1c4e4ae632	2	1	add_first	non	test	blocking-violation-control	stimuli/s18.jpg		+	1	1
add_55bcd160fdf99b1c4e4ae632	3	1	add_first	non	test	blocking-confirmation-control	stimuli/s4.jpg		+	1	1
add_55bcd160fdf99b1c4e4ae632	4	1	add_first	non	test	no-allergy-control	stimuli/s5.jpg		-	0	0
add_55bcd160fdf99b1c4e4ae632	0	2	add_first	non	test	blocking-confirmation-control	stimuli/s4.jpg		+	1	1
add_55bcd160fdf99b1c4e4ae632	1	2	add_first	non	test	blocking-violation-control	stimuli/s18.jpg		+	1	1
add_55bcd160fdf99b1c4e4ae632	2	2	add_first	non	test	blocking-violation	stimuli/s9.jpg		+	0	0
add_55bcd160fdf99b1c4e4ae632	3	2	add_first	non	test	no-allergy-control	stimuli/s5.jpg		-	0	0
add_55bcd160fdf99b1c4e4ae632	4	2	add_first	non	test	blocking-confirmation	stimuli/s16.jpg		-	1	1
add_55bcd160fdf99b1c4e4ae632	0	3	add_first	non	test	blocking-confirmation	stimuli/s16.jpg		-	1	1
add_55bcd160fdf99b1c4e4ae632	1	3	add_first	non	test	no-allergy-control	stimuli/s5.jpg		-	0	0
add_55bcd160fdf99b1c4e4ae632	2	3	add_first	non	test	blocking-violation	stimuli/s9.jpg		+	0	0
add_55bcd160fdf99b1c4e4ae632	3	3	add_first	non	test	blocking-violation-control	stimuli/s18.jpg		+	1	1
add_55bcd160fdf99b1c4e4ae632	4	3	add_first	non	test	blocking-confirmation-control	stimuli/s4.jpg		+	1	1
add_55bcd160fdf99b1c4e4ae632	0	4	add_first	non	test	blocking-violation	stimuli/s9.jpg		+	0	0
add_55bcd160fdf99b1c4e4ae632	1	4	add_first	non	test	blocking-violation-control	stimuli/s18.jpg		+	1	1
add_55bcd160fdf99b1c4e4ae632	2	4	add_first	non	test	blocking-confirmation-control	stimuli/s4.jpg		+	1	1
add_55bcd160fdf99b1c4e4ae632	3	4	add_first	non	test	no-allergy-control	stimuli/s5.jpg		-	0	0
add_55bcd160fdf99b1c4e4ae632	4	4	add_first	non	test	blocking-confirmation	stimuli/s16.jpg		-	1	1
add_55bcd160fdf99b1c4e4ae632	0	5	add_first	non	test	blocking-violation	stimuli/s9.jpg		+	0	0
add_55bcd160fdf99b1c4e4ae632	1	5	add_first	non	test	blocking-violation-control	stimuli/s18.jpg		+	1	1
add_55bcd160fdf99b1c4e4ae632	2	5	add_first	non	test	blocking-confirmation	stimuli/s16.jpg		-	1	1
add_55bcd160fdf99b1c4e4ae632	3	5	add_first	non	test	blocking-confirmation-control	stimuli/s4.jpg		+	1	1
add_55bcd160fdf99b1c4e4ae632	4	5	add_first	non	test	no-allergy-control	stimuli/s5.jpg		-	0	0
add_568d286ab5a2c2000cb6a91c	0	0	add_first	add	prelearning	+	stimuli/s9.jpg		+	0	0
add_568d286ab5a2c2000cb6a91c	1	0	add_first	add	prelearning	+	stimuli/s3.jpg		++	2	1
add_568d286ab5a2c2000cb6a91c	2	0	add_first	add	prelearning	+++	stimuli/s9.jpg	stimuli/s3.jpg	+++	2	1
add_568d286ab5a2c2000cb6a91c	0	1	add_first	add	prelearning	+++	stimuli/s9.jpg	stimuli/s3.jpg	+++	3	1
add_568d286ab5a2c2000cb6a91c	1	1	add_first	add	prelearning	+	stimuli/s3.jpg		++	2	1
add_568d286ab5a2c2000cb6a91c	2	1	add_first	add	prelearning	+	stimuli/s9.jpg		+	1	1
add_568d286ab5a2c2000cb6a91c	0	2	add_first	add	prelearning	+	stimuli/s9.jpg		+	1	1
add_568d286ab5a2c2000cb6a91c	1	2	add_first	add	prelearning	+	stimuli/s3.jpg		++	2	1
add_568d286ab5a2c2000cb6a91c	2	2	add_first	add	prelearning	+++	stimuli/s9.jpg	stimuli/s3.jpg	+++	3	1
add_568d286ab5a2c2000cb6a91c	0	3	add_first	add	prelearning	+	stimuli/s9.jpg		+	1	1
add_568d286ab5a2c2000cb6a91c	1	3	add_first	add	prelearning	+	stimuli/s3.jpg		++	2	1
add_568d286ab5a2c2000cb6a91c	2	3	add_first	add	prelearning	+++	stimuli/s9.jpg	stimuli/s3.jpg	+++	3	1
add_568d286ab5a2c2000cb6a91c	0	4	add_first	add	prelearning	+	stimuli/s9.jpg		+	1	1
add_568d286ab5a2c2000cb6a91c	1	4	add_first	add	prelearning	+	stimuli/s3.jpg		++	2	1
add_568d286ab5a2c2000cb6a91c	2	4	add_first	add	prelearning	+++	stimuli/s9.jpg	stimuli/s3.jpg	+++	3	1
add_568d286ab5a2c2000cb6a91c	0	5	add_first	add	prelearning	+++	stimuli/s9.jpg	stimuli/s3.jpg	+++	3	1
add_568d286ab5a2c2000cb6a91c	1	5	add_first	add	prelearning	+	stimuli/s3.jpg		++	2	1
add_568d286ab5a2c2000cb6a91c	2	5	add_first	add	prelearning	+	stimuli/s9.jpg		+	1	1
add_568d286ab5a2c2000cb6a91c	0	0	add_first	add	learning	-	stimuli/s14.jpg		-	0	0
add_568d286ab5a2c2000cb6a91c	1	0	add_first	add	learning	-	stimuli/s7.jpg		-	1	1
add_568d286ab5a2c2000cb6a91c	2	0	add_first	add	learning	+	stimuli/s11.jpg		+	0	0
add_568d286ab5a2c2000cb6a91c	3	0	add_first	add	learning	+	stimuli/s15.jpg		+	2	1
add_568d286ab5a2c2000cb6a91c	0	1	add_first	add	learning	+	stimuli/s15.jpg		+	1	1
add_568d286ab5a2c2000cb6a91c	1	1	add_first	add	learning	-	stimuli/s14.jpg		-	0	0
add_568d286ab5a2c2000cb6a91c	2	1	add_first	add	learning	+	stimuli/s11.jpg		+	1	1
add_568d286ab5a2c2000cb6a91c	3	1	add_first	add	learning	-	stimuli/s7.jpg		-	2	1
add_568d286ab5a2c2000cb6a91c	0	2	add_first	add	learning	+	stimuli/s11.jpg		+	1	1
add_568d286ab5a2c2000cb6a91c	1	2	add_first	add	learning	-	stimuli/s7.jpg		-	0	0
add_568d286ab5a2c2000cb6a91c	2	2	add_first	add	learning	-	stimuli/s14.jpg		-	0	0
add_568d286ab5a2c2000cb6a91c	3	2	add_first	add	learning	+	stimuli/s15.jpg		+	2	1
add_568d286ab5a2c2000cb6a91c	0	3	add_first	add	learning	+	stimuli/s15.jpg		+	1	1
[truncated: 45,341 more rows]

## Sheet: E3 Survey Data
subj_id	pdi	pdi_distress	pdi_preocc	pdi_convic	rgpts_a	rgpts_b	lshsr	bpre	belief_disc	add	non
[truncated: 200 more rows]
